# Supplementary material for: Thermal management towards ultra-bright and stable perovskite nanocrystal-based pure red light-emitting diodes
Source: Nat Commun. 2024 Aug 3;15:6561. doi: 10.1038/s41467-024-50634-0 (PMC11297279; doi:10.1038/s41467-024-50634-0)
Supplement: Supplementary file 3 — Source Data [file 41467_2024_50634_MOESM3_ESM.zip]

Archive with 4 entries (4 files):
- Source Data Fig1.xlsx
- Source Data Fig2.xlsx
- Source Data Fig3.xlsx
- Source Data Fig4.xlsx
