# Supplementary material for: Thermal management towards ultra-bright and stable perovskite nanocrystal-based pure red light-emitting diodes
Source: Nat Commun. 2024 Aug 3;15:6561. doi: 10.1038/s41467-024-50634-0 (PMC11297279; doi:10.1038/s41467-024-50634-0)
Supplement: Supplementary file 3 — Source Data [file 41467_2024_50634_MOESM3_ESM.zip › Source Data Fig1.xlsx]

## Sheet: Fig_1c
pristine NCs		DPPA NCs
6.284		8.792
6.039		6.666
7.904		6.025
6.362		7.182
6.95		7.188
5.803		6.2
6.307		6.536
6.143		7.396
5.803		7.968
5.748		7.165
8.186		7.307
6.362		9.998
7.344		8.212
6.815		6.485
6.251		7.079
6.849		8.356
6.143		7.096
6.665		5.103
6.082		6.548
7.285		9.3
6.581		9.453
7.76		8.331
5.712		6.441
6.195		6.292
6.325		6.836
5.285		6.286
7.221		8.429
5.323		6.715
6.176		8.717
7.229		8.603
5.112		10.141
5.191		8.429
5.307		6.932
6.488		8.995
4.968		7.738
6.721		7.628
5.788		7.799
5.415		8.545
5.748		8.147
6.143		5.811
6.892		7.69
6.219		6.712
5.625		8.036
6.695		8.766
6.695		7.434
7.329		5.511
6.219		6.093
8.01		5.411
6.988		8.954
6.024		8.75
5.868		7.954
6.307		9.133
6.555		8.225
4.629		6.042
5.641		6.238
5.803		5.898
6.251		7.796
6.043		8.664
5.728		8.295
8.837		8.538
5.927		6.522
6.143		7.841
5.463		6.622
6.904		7.296
6.403		5.811
5.823		5.7
5.951		7.899
4.263		6.042
6.892		6.761
5.323		7.316
7.116		6.351
5.847		7.313
6.273		7.78
6.588		8.982
5.521		8.289
5.62		6.923
5.576		6.238
6.484		7.537
6.557		6.902
4.603		7.111
6.298		8.521
6.555		6.755
5.471		5.619
6.371		6.072
4.217		8.982
4.998		6.536
4.692		6.536
5.97		6.633
6.036		7.432
4.634		8.463
6.073		6.926
5.622		6.536
5.133		6.691
5.042		8.603
5.911		7.307
5.23		6.648
5.68		8.773
5.622		8.025
5.68		9.527
5.622		8.027
6.623		7.972
6.073		7.296
6.047		7.025
		7.855
		7.53
		8.64
		7.559
		6.351
		6.892
		7.375
		8.109
		5.861
		6.926
		7.628
		7.609
		5.384
		7.276

## Sheet: Fig_1e
pristine NCs			DPPA NCs
wavenumber (cm-1)	Transmittance (a.u.)		wavenumber (cm-1)	Transmittance (a.u.)
1100.19	88.4073		1100.19	90.8539
1100.67	88.4952		1100.67	90.9027
1101.15	88.5875		1101.15	90.9522
1101.64	88.6841		1101.64	91.0025
1102.12	88.7853		1102.12	91.0555
1102.6	88.8911		1102.6	91.1123
1103.08	89.0021		1103.08	91.1756
1103.57	89.1191		1103.57	91.2501
1104.05	89.2411		1104.05	91.3312
1104.53	89.3676		1104.53	91.4166
1105.01	89.4981		1105.01	91.5057
1105.49	89.6322		1105.49	91.5969
1105.98	89.7701		1105.98	91.6899
1106.46	89.9117		1106.46	91.7847
1106.94	90.0573		1106.94	91.88
1107.42	90.2074		1107.42	91.9737
1107.9	90.3608		1107.9	92.0673
1108.39	90.5169		1108.39	92.1619
1108.87	90.6751		1108.87	92.2573
1109.35	90.8349		1109.35	92.3535
1109.83	90.9958		1109.83	92.4511
1110.32	91.1577		1110.32	92.5503
1110.8	91.3199		1110.8	92.6522
1111.28	91.4818		1111.28	92.7593
1111.76	91.6434		1111.76	92.8685
1112.24	91.8043		1112.24	92.978
1112.72	91.9644		1112.72	93.0869
1113.21	92.1236		1113.21	93.1937
1113.69	92.2812		1113.69	93.2983
1114.17	92.4368		1114.17	93.4
1114.65	92.5898		1114.65	93.4976
1115.14	92.7391		1115.14	93.5899
1115.62	92.8852		1115.62	93.677
1116.1	93.0285		1116.1	93.7589
1116.58	93.1688		1116.58	93.8354
1117.06	93.3062		1117.07	93.9063
1117.55	93.4406		1117.55	93.9709
1118.03	93.5716		1118.03	94.0286
1118.51	93.699		1118.51	94.0785
1118.99	93.8225		1118.99	94.1192
1119.47	93.9422		1119.47	94.1517
1119.96	94.0581		1119.96	94.1757
1120.44	94.1702		1120.44	94.1914
1120.92	94.2787		1120.92	94.2
1121.4	94.3832		1121.4	94.1997
1121.89	94.4834		1121.89	94.1894
1122.37	94.5788		1122.37	94.1671
1122.85	94.6685		1122.85	94.1286
1123.33	94.7533		1123.33	94.0787
1123.81	94.8342		1123.81	94.0204
1124.3	94.9113		1124.3	93.9552
1124.78	94.9851		1124.78	93.8851
1125.26	95.0557		1125.26	93.8105
1125.74	95.1231		1125.74	93.7317
1126.22	95.1875		1126.22	93.6497
1126.71	95.2493		1126.71	93.5653
1127.19	95.3085		1127.19	93.4796
1127.67	95.3652		1127.67	93.3936
1128.15	95.4196		1128.15	93.308
1128.63	95.4719		1128.63	93.2234
1129.12	95.5223		1129.12	93.1415
1129.6	95.5708		1129.6	93.0632
1130.08	95.6176		1130.08	92.9907
1130.56	95.6626		1130.56	92.9263
1131.05	95.7063		1131.05	92.8688
1131.53	95.7489		1131.53	92.818
1132.01	95.7906		1132.01	92.7736
1132.49	95.8315		1132.49	92.7351
1132.97	95.872		1132.97	92.704
1133.46	95.9123		1133.46	92.6811
1133.94	95.9529		1133.94	92.6679
1134.42	95.9945		1134.42	92.6667
1134.9	96.0367		1134.9	92.6753
1135.38	96.0793		1135.38	92.6928
1135.87	96.1221		1135.87	92.7187
1136.35	96.165		1136.35	92.7517
1136.83	96.2083		1136.83	92.7929
1137.31	96.2521		1137.31	92.8424
1137.8	96.2966		1137.8	92.901
1138.28	96.3424		1138.28	92.9706
1138.76	96.3889		1138.76	93.0483
1139.24	96.4358		1139.24	93.133
1139.72	96.4832		1139.72	93.2237
1140.21	96.5307		1140.21	93.3191
1140.69	96.5784		1140.69	93.4191
1141.17	96.6263		1141.17	93.5233
1141.65	96.6744		1141.65	93.6312
1142.13	96.7229		1142.13	93.7424
1142.62	96.7714		1142.62	93.8559
1143.1	96.8197		1143.1	93.9708
1143.58	96.8679		1143.58	94.0868
1144.06	96.9156		1144.06	94.2035
1144.55	96.9628		1144.55	94.3194
1145.03	97.0095		1145.03	94.4335
1145.51	97.0555		1145.51	94.5436
1145.99	97.1008		1145.99	94.6464
1146.47	97.1452		1146.47	94.7447
1146.96	97.1886		1146.96	94.8398
1147.44	97.2309		1147.44	94.9325
1147.92	97.2721		1147.92	95.0234
1148.4	97.3118		1148.4	95.1125
1148.88	97.35		1148.88	95.1992
1149.37	97.3861		1149.37	95.2841
1149.85	97.4196		1149.85	95.3676
1150.33	97.4509		1150.33	95.4494
1150.81	97.4805		1150.81	95.5293
1151.3	97.5085		1151.3	95.6072
1151.78	97.5352		1151.78	95.6832
1152.26	97.5604		1152.26	95.7573
1152.74	97.5841		1152.74	95.8295
1153.22	97.6062		1153.22	95.8997
1153.7	97.6266		1153.7	95.9677
1154.19	97.6456		1154.19	96.0339
1154.67	97.6634		1154.67	96.0983
1155.15	97.6802		1155.15	96.1608
1155.63	97.696		1155.63	96.2219
1156.12	97.7111		1156.12	96.2813
1156.6	97.7256		1156.6	96.3391
1157.08	97.7397		1157.08	96.3953
1157.56	97.754		1157.56	96.4501
1158.04	97.7682		1158.05	96.5033
1158.53	97.782		1158.53	96.5554
1159.01	97.7953		1159.01	96.606
1159.49	97.8082		1159.49	96.6551
1159.97	97.8206		1159.97	96.703
1160.45	97.8326		1160.45	96.75
1160.94	97.8439		1160.94	96.7966
1161.42	97.8542		1161.42	96.8439
1161.9	97.864		1161.9	96.8907
1162.38	97.8736		1162.38	96.9361
1162.87	97.8829		1162.87	96.9801
1163.35	97.8921		1163.35	97.0223
1163.83	97.9014		1163.83	97.062
1164.31	97.9109		1164.31	97.099
1164.79	97.9212		1164.79	97.1321
1165.28	97.9328		1165.28	97.1591
1165.76	97.9451		1165.76	97.1821
1166.24	97.9577		1166.24	97.2026
1166.72	97.9704		1166.72	97.2208
1167.2	97.983		1167.2	97.2374
1167.69	97.9955		1167.69	97.2529
1168.17	98.0077		1168.17	97.2675
1168.65	98.0193		1168.65	97.2828
1169.13	98.0299		1169.13	97.3007
1169.62	98.0398		1169.62	97.3193
1170.1	98.0494		1170.1	97.3373
1170.58	98.0587		1170.58	97.3543
1171.06	98.0677		1171.06	97.3698
1171.54	98.0767		1171.54	97.3838
1172.03	98.0855		1172.03	97.3958
1172.51	98.0941		1172.51	97.4052
1172.99	98.1028		1172.99	97.4106
1173.47	98.1114		1173.47	97.4132
1173.95	98.1199		1173.95	97.4136
1174.44	98.1283		1174.44	97.4122
1174.92	98.1365		1174.92	97.4093
1175.4	98.1447		1175.4	97.4048
1175.88	98.1528		1175.88	97.3989
1176.37	98.161		1176.37	97.3919
1176.85	98.1697		1176.85	97.384
1177.33	98.1785		1177.33	97.3752
1177.81	98.1871		1177.81	97.3649
1178.29	98.1954		1178.29	97.3536
1178.78	98.2033		1178.78	97.3412
1179.26	98.2107		1179.26	97.3274
1179.74	98.2176		1179.74	97.3124
1180.22	98.2239		1180.22	97.2958
1180.7	98.2295		1180.7	97.277
1181.19	98.2342		1181.19	97.2567
1181.67	98.2382		1181.67	97.2357
1182.15	98.2413		1182.15	97.2139
1182.63	98.2438		1182.63	97.1912
1183.12	98.2453		1183.12	97.1685
1183.6	98.2456		1183.6	97.1463
1184.08	98.2443		1184.08	97.1258
1184.56	98.2405		1184.56	97.1097
1185.04	98.2352		1185.04	97.095
1185.53	98.229		1185.53	97.0802
1186.01	98.222		1186.01	97.0647
1186.49	98.2146		1186.49	97.0485
1186.97	98.2071		1186.97	97.03
1187.45	98.1994		1187.45	97.0085
1187.94	98.1922		1187.94	96.9813
1188.42	98.1861		1188.42	96.9438
1188.9	98.1806		1188.9	96.9009
1189.38	98.1754		1189.38	96.8555
1189.86	98.1705		1189.86	96.8089
1190.35	98.1658		1190.35	96.7625
1190.83	98.1611		1190.83	96.7169
1191.31	98.1568		1191.31	96.673
1191.79	98.1526		1191.79	96.6328
1192.28	98.1484		1192.28	96.5994
1192.76	98.1445		1192.76	96.5705
1193.24	98.1409		1193.24	96.545
1193.72	98.1376		1193.72	96.5224
1194.2	98.1348		1194.2	96.5022
1194.68	98.1324		1194.68	96.4847
1195.17	98.1307		1195.17	96.4705
1195.65	98.1297		1195.65	96.4598
1196.13	98.1299		1196.13	96.4529
1196.61	98.1308		1196.61	96.4495
1197.1	98.1324		1197.1	96.4493
1197.58	98.1345		1197.58	96.4522
1198.06	98.137		1198.06	96.4577
1198.54	98.1399		1198.54	96.4663
1199.02	98.1432		1199.02	96.478
1199.51	98.1467		1199.51	96.4936
1199.99	98.1503		1199.99	96.514
1200.47	98.1542		1200.47	96.5378
1200.95	98.1583		1200.95	96.5639
1201.43	98.1627		1201.43	96.5918
1201.92	98.1675		1201.92	96.6211
1202.4	98.1726		1202.4	96.6513
1202.88	98.178		1202.88	96.682
1203.36	98.184		1203.36	96.7126
1203.85	98.1906		1203.85	96.7421
1204.33	98.1978		1204.33	96.7711
1204.81	98.2051		1204.81	96.7995
1205.29	98.2127		1205.29	96.827
1205.77	98.2202		1205.77	96.8534
1206.26	98.2278		1206.26	96.8789
1206.74	98.2355		1206.74	96.9033
1207.22	98.2433		1207.22	96.9274
1207.7	98.2515		1207.7	96.9522
1208.18	98.2596		1208.18	96.9759
1208.67	98.2673		1208.67	96.9968
1209.15	98.2746		1209.15	97.0145
1209.63	98.2813		1209.63	97.0284
1210.11	98.2871		1210.11	97.0373
1210.6	98.2919		1210.6	97.0401
1211.08	98.2952		1211.08	97.0346
1211.56	98.2964		1211.56	97.0169
1212.04	98.2959		1212.04	96.9904
1212.52	98.2942		1212.52	96.9572
1213.01	98.2913		1213.01	96.918
1213.49	98.2875		1213.49	96.8751
1213.97	98.2826		1213.97	96.8268
1214.45	98.2766		1214.45	96.7733
1214.93	98.2692		1214.93	96.7139
1215.42	98.2602		1215.42	96.6467
1215.9	98.25		1215.9	96.5748
1216.38	98.239		1216.38	96.5002
1216.86	98.2273		1216.86	96.4236
1217.35	98.215		1217.35	96.3459
1217.83	98.2023		1217.83	96.2687
1218.31	98.1894		1218.31	96.1927
1218.79	98.1767		1218.79	96.1202
1219.27	98.1649		1219.27	96.0547
1219.76	98.1533		1219.76	95.9937
1220.24	98.1418		1220.24	95.936
1220.72	98.1302		1220.72	95.8817
1221.2	98.1184		1221.2	95.8302
1221.68	98.1064		1221.68	95.7819
1222.17	98.0942		1222.17	95.7374
1222.65	98.0815		1222.65	95.6967
1223.13	98.068		1223.13	95.6595
1223.61	98.0541		1223.61	95.6264
1224.09	98.04		1224.09	95.5979
1224.58	98.026		1224.58	95.574
1225.06	98.0122		1225.06	95.5545
1225.54	97.9986		1225.54	95.5404
1226.02	97.9854		1226.02	95.5323
1226.51	97.9727		1226.51	95.5316
1226.99	97.9608		1226.99	95.5414
1227.47	97.9496		1227.47	95.5585
1227.95	97.9391		1227.95	95.5811
1228.43	97.9291		1228.43	95.6084
1228.92	97.9196		1228.92	95.6389
1229.4	97.9109		1229.4	95.6727
1229.88	97.9029		1229.88	95.7099
1230.36	97.8956		1230.36	95.7502
1230.84	97.8891		1230.84	95.7934
1231.33	97.8835		1231.33	95.8385
1231.81	97.8786		1231.81	95.8845
1232.29	97.8746		1232.29	95.9308
1232.77	97.8711		1232.77	95.9769
1233.26	97.8687		1233.26	96.0219
1233.74	97.8673		1233.74	96.065
1234.22	97.8678		1234.22	96.105
1234.7	97.871		1234.7	96.14
1235.18	97.8757		1235.18	96.171
1235.66	97.8813		1235.66	96.198
1236.15	97.8867		1236.15	96.2214
1236.63	97.8902		1236.63	96.2415
1237.11	97.8936		1237.11	96.2571
1237.59	97.8974		1237.59	96.2675
1238.08	97.9042		1238.08	96.2712
1238.56	97.9192		1238.56	96.2656
1239.04	97.935		1239.04	96.2534
1239.52	97.9469		1239.52	96.2362
1240	97.9526		1240	96.2142
1240.49	97.9493		1240.49	96.1874
1240.97	97.9349		1240.97	96.1574
1241.45	97.9079		1241.45	96.1251
1241.93	97.8644		1241.93	96.0936
1242.41	97.7991		1242.41	96.069
1242.9	97.7145		1242.9	96.0444
1243.38	97.6114		1243.38	96.0159
1243.86	97.4903		1243.86	95.9815
1244.34	97.3543		1244.34	95.9387
1244.83	97.1976		1244.83	95.8868
1245.31	97.0176		1245.31	95.825
1245.79	96.8074		1245.79	95.7509
1246.27	96.5545		1246.27	95.6615
1246.75	96.273		1246.75	95.558
1247.24	95.9717		1247.24	95.4401
1247.72	95.6542		1247.72	95.3085
1248.2	95.327		1248.2	95.1659
1248.68	94.9904		1248.68	95.0066
1249.16	94.6458		1249.16	94.8289
1249.65	94.2969		1249.65	94.6255
1250.13	93.9476		1250.13	94.3841
1250.61	93.5985		1250.61	94.1189
1251.09	93.2512		1251.09	93.8393
1251.58	92.9071		1251.58	93.5488
1252.06	92.5671		1252.06	93.2535
1252.54	92.2349		1252.54	92.9547
1253.02	91.9132		1253.02	92.6543
1253.5	91.6062		1253.5	92.3573
1253.99	91.3201		1253.99	92.0698
1254.47	91.0517		1254.47	91.79
1254.95	90.8		1254.95	91.5177
1255.43	90.565		1255.43	91.254
1255.91	90.3458		1255.91	90.9989
1256.4	90.1451		1256.4	90.7556
1256.88	89.9645		1256.88	90.5264
1257.36	89.8063		1257.36	90.3141
1257.84	89.6742		1257.84	90.123
1258.33	89.5656		1258.33	89.9514
1258.81	89.4792		1258.81	89.7994
1259.29	89.4147		1259.29	89.6671
1259.77	89.3709		1259.77	89.5534
1260.25	89.3491		1260.25	89.4617
1260.73	89.3502		1260.73	89.3936
1261.22	89.3753		1261.22	89.3532
1261.7	89.4268		1261.7	89.3463
1262.18	89.502		1262.18	89.3675
1262.66	89.5994		1262.66	89.4136
1263.15	89.7179		1263.15	89.4827
1263.63	89.8557		1263.63	89.5711
1264.11	90.0138		1264.11	89.682
1264.59	90.1923		1264.59	89.8161
1265.07	90.3925		1265.07	89.9766
1265.56	90.6171		1265.56	90.1706
1266.04	90.8615		1266.04	90.3879
1266.52	91.1228		1266.52	90.6222
1267	91.3986		1267	90.87
1267.48	91.6852		1267.48	91.1262
1267.97	91.9838		1267.97	91.3897
1268.45	92.294		1268.45	91.6587
1268.93	92.6172		1268.93	91.9301
1269.41	92.9571		1269.41	92.201
1269.9	93.3056		1269.9	92.4693
1270.38	93.6567		1270.38	92.7321
1270.86	94.0077		1270.86	92.9884
1271.34	94.3553		1271.34	93.2385
1271.82	94.6951		1271.82	93.475
1272.31	95.024		1272.31	93.6942
1272.79	95.3349		1272.79	93.8869
1273.27	95.6174		1273.27	94.0377
1273.75	95.8782		1273.75	94.1606
1274.23	96.1201		1274.23	94.2634
1274.72	96.3442		1274.72	94.3486
1275.2	96.5544		1275.2	94.4211
1275.68	96.7448		1275.68	94.4803
1276.16	96.9129		1276.16	94.526
1276.64	97.053		1276.64	94.561
1277.13	97.1546		1277.13	94.5884
1277.61	97.2293		1277.61	94.6067
1278.09	97.2844		1278.09	94.6153
1278.57	97.3225		1278.57	94.6145
1279.06	97.3481		1279.06	94.604
1279.54	97.3625		1279.54	94.5849
1280.02	97.3673		1280.02	94.5579
1280.5	97.3671		1280.5	94.5238
1280.98	97.368		1280.98	94.4835
1281.47	97.3665		1281.47	94.4369
1281.95	97.3612		1281.95	94.3845
1282.43	97.3521		1282.43	94.3262
1282.91	97.3377		1282.91	94.2623
1283.39	97.3207		1283.39	94.1934
1283.88	97.3024		1283.88	94.1202
1284.36	97.2847		1284.36	94.0434
1284.84	97.2705		1284.84	93.9642
1285.32	97.2577		1285.32	93.8818
1285.81	97.245		1285.81	93.7962
1286.29	97.2324		1286.29	93.7077
1286.77	97.2191		1286.77	93.6165
1287.25	97.2057		1287.25	93.5223
1287.73	97.1926		1287.73	93.4253
1288.22	97.1799		1288.22	93.3246
1288.7	97.1679		1288.7	93.2188
1289.18	97.1564		1289.18	93.1102
1289.66	97.1453		1289.66	93.0006
1290.14	97.1346		1290.14	92.8906
1290.63	97.1241		1290.63	92.7809
1291.11	97.114		1291.11	92.6727
1291.59	97.1043		1291.59	92.567
1292.07	97.0951		1292.07	92.4663
1292.56	97.0866		1292.56	92.3742
1293.04	97.0786		1293.04	92.2876
1293.52	97.0709		1293.52	92.2046
1294	97.0636		1294	92.1246
1294.48	97.0567		1294.48	92.0469
1294.97	97.05		1294.97	91.9713
1295.45	97.0435		1295.45	91.8979
1295.93	97.037		1295.93	91.8252
1296.41	97.0304		1296.41	91.7519
1296.89	97.0238		1296.89	91.6797
1297.38	97.0174		1297.38	91.6094
1297.86	97.0114		1297.86	91.5419
1298.34	97.0056		1298.34	91.478
1298.82	97.0004		1298.82	91.4173
1299.31	96.9957		1299.31	91.3596
1299.79	96.9917		1299.79	91.3043
1300.27	96.9892		1300.27	91.25
1300.75	96.9874		1300.75	91.199

## Sheet: Fig_1f
pristine NCs			DPPA NCs
pCOHP	Energy (eV)		pCOHP	Energy (eV)
0	-13.179		0	-25.264
0.055	-13.129		0.011	-25.214
0.057	-13.079		0.026	-25.164
0.052	-13.029		0.053	-25.114
0.042	-12.979		0.096	-25.063
0.032	-12.929		0.153	-25.013
0.022	-12.879		0.215	-24.963
0.017	-12.828		0.266	-24.913
0.014	-12.778		0.29	-24.863
0.013	-12.728		0.28	-24.813
0.013	-12.678		0.239	-24.763
0.011	-12.628		0.18	-24.713
0.009	-12.578		0.12	-24.663
0.007	-12.528		0.07	-24.613
0.004	-12.478		0.036	-24.563
0.003	-12.427		0.016	-24.513
0.002	-12.377		0.006	-24.463
0.002	-12.327		0.002	-24.413
0.003	-12.277		0	-24.363
0.003	-12.227		0	-24.313
0.004	-12.177		0	-24.262
0.003	-12.127		0	-24.212
0.003	-12.077		0	-24.162
0.002	-12.026		0	-24.112
0.002	-11.976		0.001	-24.062
0.001	-11.926		0.002	-24.012
0	-11.876		0.005	-23.962
0	-11.826		0.008	-23.912
0	-11.776		0.011	-23.862
0	-11.726		0.014	-23.812
0	-11.676		0.015	-23.762
0	-11.625		0.014	-23.712
0	-11.575		0.012	-23.662
0	-11.525		0.009	-23.612
0.002	-11.475		0.005	-23.562
0.005	-11.425		0.003	-23.512
0.015	-11.375		0.001	-23.461
0.036	-11.325		0	-23.411
0.076	-11.275		0	-23.361
0.148	-11.224		0	-23.311
0.26	-11.174		0	-23.261
0.413	-11.124		0	-23.211
0.591	-11.074		0	-23.161
0.761	-11.024		0	-23.111
0.883	-10.974		0	-23.061
0.923	-10.924		0	-23.011
0.87	-10.874		0	-22.961
0.742	-10.823		0	-22.911
0.576	-10.773		0	-22.861
0.411	-10.723		0	-22.811
0.274	-10.673		0	-22.761
0.175	-10.623		0.001	-22.711
0.11	-10.573		0.005	-22.66
0.07	-10.523		0.017	-22.61
0.047	-10.473		0.048	-22.56
0.033	-10.422		0.122	-22.51
0.023	-10.372		0.269	-22.46
0.017	-10.322		0.525	-22.41
0.012	-10.272		0.904	-22.36
0.008	-10.222		1.376	-22.31
0.004	-10.172		1.849	-22.26
0	-10.122		2.195	-22.21
-0.003	-10.072		2.302	-22.16
-0.01	-10.021		2.132	-22.11
-0.022	-9.971		1.744	-22.06
-0.046	-9.921		1.261	-22.01
-0.085	-9.871		0.805	-21.96
-0.14	-9.821		0.454	-21.91
-0.203	-9.771		0.226	-21.859
-0.259	-9.721		0.099	-21.809
-0.289	-9.671		0.038	-21.759
-0.28	-9.62		0.013	-21.709
-0.233	-9.57		0.004	-21.659
-0.16	-9.52		0.001	-21.609
-0.083	-9.47		0	-21.559
-0.021	-9.42		0	-21.509
0.018	-9.37		0.002	-21.459
0.035	-9.32		0.006	-21.409
0.038	-9.27		0.018	-21.359
0.035	-9.219		0.044	-21.309
0.035	-9.169		0.094	-21.259
0.045	-9.119		0.176	-21.209
0.069	-9.069		0.291	-21.159
0.106	-9.019		0.426	-21.109
0.155	-8.969		0.549	-21.058
0.209	-8.919		0.626	-21.008
0.26	-8.869		0.63	-20.958
0.294	-8.818		0.56	-20.908
0.303	-8.768		0.44	-20.858
0.285	-8.718		0.305	-20.808
0.247	-8.668		0.187	-20.758
0.204	-8.618		0.101	-20.708
0.168	-8.568		0.048	-20.658
0.148	-8.518		0.02	-20.608
0.144	-8.468		0.007	-20.558
0.154	-8.417		0.002	-20.508
0.179	-8.367		0	-20.458
0.217	-8.317		0	-20.408
0.265	-8.267		0	-20.358
0.313	-8.217		0	-20.308
0.344	-8.167		0	-20.257
0.344	-8.117		0	-20.207
0.311	-8.067		0	-20.157
0.251	-8.016		0	-20.107
0.182	-7.966		0	-20.057
0.119	-7.916		0	-20.007
0.072	-7.866		0	-19.957
0.042	-7.816		0	-19.907
0.027	-7.766		0	-19.857
0.02	-7.716		0	-19.807
0.019	-7.666		0	-19.757
0.021	-7.615		0	-19.707
0.023	-7.565		0	-19.657
0.027	-7.515		0.001	-19.607
0.032	-7.465		0.005	-19.557
0.038	-7.415		0.012	-19.507
0.044	-7.365		0.028	-19.456
0.049	-7.315		0.056	-19.406
0.052	-7.265		0.098	-19.356
0.054	-7.214		0.154	-19.306
0.056	-7.164		0.213	-19.256
0.061	-7.114		0.261	-19.206
0.067	-7.064		0.284	-19.156
0.073	-7.014		0.274	-19.106
0.076	-6.964		0.233	-19.056
0.074	-6.914		0.174	-19.006
0.067	-6.864		0.114	-18.956
0.057	-6.813		0.064	-18.906
0.047	-6.763		0.029	-18.856
0.037	-6.713		0.01	-18.806
0.03	-6.663		0.002	-18.756
0.024	-6.613		0	-18.706
0.021	-6.563		0	-18.655
0.019	-6.513		0	-18.605
0.02	-6.463		0	-18.555
0.023	-6.412		0	-18.505
0.029	-6.362		0	-18.455
0.039	-6.312		0	-18.405
0.053	-6.262		0	-18.355
0.071	-6.212		0	-18.305
0.09	-6.162		0	-18.255
0.109	-6.112		0	-18.205
0.124	-6.062		0	-18.155
0.134	-6.011		0	-18.105
0.138	-5.961		0	-18.055
0.135	-5.911		0	-18.005
0.123	-5.861		0	-17.955
0.105	-5.811		0	-17.905
0.084	-5.761		0	-17.854
0.066	-5.711		0	-17.804
0.054	-5.661		0	-17.754
0.048	-5.61		0	-17.704
0.045	-5.56		0	-17.654
0.044	-5.51		0	-17.604
0.041	-5.46		0	-17.554
0.038	-5.41		0	-17.504
0.036	-5.36		0	-17.454
0.039	-5.31		0	-17.404
0.046	-5.26		0	-17.354
0.06	-5.209		0	-17.304
0.08	-5.159		0	-17.254
0.106	-5.109		0	-17.204
0.136	-5.059		0	-17.154
0.165	-5.009		0	-17.104
0.187	-4.959		0	-17.053
0.199	-4.909		0	-17.003
0.201	-4.859		0	-16.953
0.197	-4.808		0	-16.903
0.193	-4.758		0	-16.853
0.194	-4.708		0	-16.803
0.2	-4.658		0	-16.753
0.205	-4.608		0	-16.703
0.203	-4.558		0	-16.653
0.191	-4.508		0	-16.603
0.169	-4.458		0	-16.553
0.143	-4.407		0	-16.503
0.117	-4.357		0.002	-16.453
0.099	-4.307		0.005	-16.403
0.091	-4.257		0.008	-16.353
0.089	-4.207		0.01	-16.303
0.088	-4.157		0.012	-16.252
0.078	-4.107		0.013	-16.202
0.052	-4.057		0.012	-16.152
0.01	-4.006		0.01	-16.102
-0.044	-3.956		0.008	-16.052
-0.1	-3.906		0.005	-16.002
-0.148	-3.856		0.003	-15.952
-0.18	-3.806		0.002	-15.902
-0.193	-3.756		0.001	-15.852
-0.193	-3.706		0	-15.802
-0.185	-3.655		0	-15.752
-0.175	-3.605		0	-15.702
-0.169	-3.555		0	-15.652
-0.17	-3.505		0	-15.602
-0.185	-3.455		0	-15.552
-0.217	-3.405		0	-15.502
-0.265	-3.355		0	-15.451
-0.322	-3.305		0	-15.401
-0.372	-3.255		0	-15.351
-0.4	-3.204		0	-15.301
-0.397	-3.154		0	-15.251
-0.361	-3.104		-0.001	-15.201
-0.301	-3.054		-0.002	-15.151
-0.228	-3.004		-0.005	-15.101
-0.157	-2.954		-0.009	-15.051
-0.098	-2.904		-0.014	-15.001
-0.055	-2.854		-0.02	-14.951
-0.028	-2.803		-0.025	-14.901
-0.012	-2.753		-0.03	-14.851
-0.005	-2.703		-0.031	-14.801
-0.001	-2.653		-0.03	-14.751
0	-2.603		-0.027	-14.701
0	-2.553		-0.023	-14.65
0	-2.503		-0.018	-14.6
0	-2.453		-0.015	-14.55
0	-2.402		-0.013	-14.5
0	-2.352		-0.012	-14.45
0	-2.302		-0.012	-14.4
0	-2.252		-0.013	-14.35
0	-2.202		-0.014	-14.3
0	-2.152		-0.014	-14.25
0	-2.102		-0.012	-14.2
0	-2.051		-0.009	-14.15
0	-2.001		-0.006	-14.1
0	-1.951		-0.003	-14.05
0	-1.901		0	-14
0	-1.851		0.002	-13.95
0	-1.801		0.006	-13.9
0	-1.751		0.012	-13.849
0	-1.701		0.019	-13.799
0	-1.65		0.027	-13.749
0	-1.6		0.033	-13.699
0	-1.55		0.036	-13.649
0	-1.5		0.035	-13.599
0	-1.45		0.03	-13.549
0	-1.4		0.022	-13.499
-0.001	-1.35		0.014	-13.449
-0.001	-1.3		0.008	-13.399
-0.002	-1.249		0.004	-13.349
-0.003	-1.199		0.002	-13.299
-0.004	-1.149		0	-13.249
-0.004	-1.099		0	-13.199
-0.006	-1.049		0	-13.149
-0.008	-0.999		0	-13.099
-0.01	-0.949		0	-13.048
-0.014	-0.899		0	-12.998
-0.018	-0.848		0	-12.948
-0.022	-0.798		0	-12.898
-0.026	-0.748		0	-12.848
-0.03	-0.698		0	-12.798
-0.033	-0.648		0	-12.748
-0.034	-0.598		0	-12.698
-0.036	-0.548		0	-12.648
-0.036	-0.498		0	-12.598
-0.037	-0.447		0	-12.548
-0.037	-0.397		0	-12.498
-0.036	-0.347		0	-12.448
-0.035	-0.297		0	-12.398
-0.035	-0.247		0	-12.348
-0.036	-0.197		0	-12.298
-0.039	-0.147		0	-12.247
-0.044	-0.097		0	-12.197
-0.053	-0.046		0	-12.147
-0.067	0.003		0	-12.097
-0.083	0.053		0	-12.047
-0.1	0.103		0	-11.997
-0.117	0.153		0.001	-11.947
-0.131	0.203		0.003	-11.897
-0.144	0.253		0.006	-11.847
-0.157	0.303		0.012	-11.797
-0.171	0.354		0.02	-11.747
-0.189	0.404		0.03	-11.697
-0.21	0.454		0.039	-11.647
-0.234	0.504		0.045	-11.597
-0.256	0.554		0.045	-11.547
-0.273	0.604		0.04	-11.497
-0.28	0.654		0.03	-11.446
-0.276	0.704		0.017	-11.396
-0.266	0.755		0.005	-11.346
-0.258	0.805		-0.008	-11.296
-0.261	0.855		-0.021	-11.246
-0.283	0.905		-0.036	-11.196
-0.326	0.955		-0.054	-11.146
-0.387	1.005		-0.075	-11.096
-0.464	1.055		-0.1	-11.046
-0.555	1.105		-0.127	-10.996
-0.655	1.156		-0.155	-10.946
-0.753	1.206		-0.181	-10.896
-0.831	1.256		-0.205	-10.846
-0.869	1.306		-0.225	-10.796
-0.863	1.356		-0.244	-10.746
-0.825	1.406		-0.266	-10.695
-0.787	1.456		-0.29	-10.645
-0.783	1.506		-0.316	-10.595
-0.838	1.557		-0.339	-10.545
-0.96	1.607		-0.358	-10.495
-1.131	1.657		-0.368	-10.445
-1.317	1.707		-0.367	-10.395
-1.472	1.757		-0.353	-10.345
-1.547	1.807		-0.322	-10.295
-1.512	1.857		-0.274	-10.245
-1.359	1.907		-0.211	-10.195
-1.116	1.958		-0.141	-10.145
-0.832	2.008		-0.073	-10.095
-0.56	2.058		-0.016	-10.045
-0.338	2.108		0.024	-9.995
-0.183	2.158		0.047	-9.945
-0.089	2.208		0.055	-9.894
-0.038	2.258		0.053	-9.844
-0.014	2.308		0.046	-9.794
-0.005	2.359		0.039	-9.744
-0.001	2.409		0.032	-9.694
0	2.459		0.028	-9.644
0	2.509		0.025	-9.594
0	2.559		0.023	-9.544
0	2.609		0.026	-9.494
0	2.659		0.035	-9.444
0	2.709		0.051	-9.394
0	2.76		0.073	-9.344
0	2.81		0.1	-9.294
0	2.86		0.129	-9.244
0	2.91		0.165	-9.194
0	2.96		0.218	-9.144
0	3.01		0.302	-9.093
0	3.06		0.427	-9.043
0	3.11		0.586	-8.993
0	3.161		0.752	-8.943
0	3.211		0.881	-8.893
0	3.261		0.934	-8.843
0	3.311		0.89	-8.793
0	3.361		0.761	-8.743
0	3.411		0.586	-8.693
0	3.461		0.414	-8.643
0	3.511		0.281	-8.593
0	3.562		0.204	-8.543
0	3.612		0.178	-8.493
0	3.662		0.186	-8.443
0	3.712		0.204	-8.393
0	3.762		0.214	-8.343
0	3.812		0.207	-8.292
0	3.862		0.182	-8.242
0	3.912		0.149	-8.192
0	3.963		0.12	-8.142
0	4.013		0.103	-8.092
0	4.063		0.097	-8.042
0	4.113		0.101	-7.992
0	4.163		0.108	-7.942
0	4.213		0.113	-7.892
0	4.263		0.11	-7.842
0	4.313		0.1	-7.792
0	4.364		0.084	-7.742
0	4.414		0.066	-7.692
0	4.464		0.048	-7.642
0	4.514		0.037	-7.592
0	4.564		0.037	-7.542
0	4.614		0.054	-7.491
0	4.664		0.092	-7.441
0	4.714		0.155	-7.391
0	4.765		0.236	-7.341
0	4.815		0.321	-7.291
0	4.865		0.386	-7.241
0	4.915		0.414	-7.191
0	4.965		0.398	-7.141
0	5.015		0.351	-7.091
0	5.065		0.295	-7.041
0	5.115		0.247	-6.991
0	5.166		0.218	-6.941
0	5.216		0.201	-6.891
0	5.266		0.185	-6.841
0	5.316		0.165	-6.791
0	5.366		0.14	-6.741
0	5.416		0.117	-6.69
0	5.466		0.101	-6.64
0	5.516		0.096	-6.59
0	5.567		0.099	-6.54
0	5.617		0.107	-6.49
0	5.667		0.118	-6.44
0	5.717		0.131	-6.39
0	5.767		0.15	-6.34
0	5.817		0.175	-6.29
0	5.867		0.208	-6.24
0	5.917		0.244	-6.19
0	5.968		0.279	-6.14
0	6.018		0.304	-6.09
0	6.068		0.313	-6.04
0	6.118		0.301	-5.99
0	6.168		0.269	-5.94
0	6.218		0.224	-5.889
0	6.268		0.176	-5.839
0	6.318		0.132	-5.789
0	6.369		0.095	-5.739
0	6.419		0.067	-5.689
0	6.469		0.048	-5.639
0	6.519		0.04	-5.589
0	6.569		0.045	-5.539
0	6.619		0.063	-5.489
0	6.669		0.093	-5.439
0	6.719		0.127	-5.389
0	6.77		0.158	-5.339
0	6.82		0.179	-5.289
0	6.87		0.181	-5.239
0	6.87		0.161	-5.189
--	--		0.12	-5.139
--	--		0.063	-5.088
--	--		0	-5.038
--	--		-0.061	-4.988
--	--		-0.112	-4.938
			-0.153	-4.888
			-0.183	-4.838
			-0.206	-4.788
			-0.223	-4.738
			-0.235	-4.688
			-0.242	-4.638
			-0.243	-4.588
			-0.242	-4.538
			-0.237	-4.488
			-0.232	-4.438
			-0.229	-4.388
			-0.229	-4.338
			-0.234	-4.287
			-0.242	-4.237
			-0.25	-4.187
			-0.254	-4.137
			-0.252	-4.087
			-0.244	-4.037
			-0.234	-3.987
			-0.228	-3.937
			-0.229	-3.887
			-0.241	-3.837
			-0.266	-3.787
			-0.303	-3.737
			-0.348	-3.687
			-0.395	-3.637
			-0.431	-3.587
			-0.446	-3.537
			-0.434	-3.486
			-0.397	-3.436
			-0.343	-3.386
			-0.285	-3.336
			-0.231	-3.286
			-0.183	-3.236
			-0.142	-3.186
			-0.105	-3.136
			-0.074	-3.086
			-0.048	-3.036
			-0.028	-2.986
			-0.015	-2.936
			-0.007	-2.886
			-0.003	-2.836
			-0.001	-2.786
			0	-2.736
			0	-2.685
			0	-2.635
			0	-2.585
			0	-2.535
			0	-2.485
			0	-2.435
			0	-2.385
			0	-2.335
			0	-2.285
			0	-2.235
			0	-2.185
			0	-2.135
			0	-2.085
			0	-2.035
			0	-1.985
			0	-1.935
			0	-1.884
			0	-1.834
			0	-1.784
			0	-1.734
			0	-1.684
			0	-1.634
			0	-1.584
			0	-1.534
			0	-1.484
			0	-1.434
			-0.001	-1.384
			-0.001	-1.334
			-0.002	-1.284
			-0.003	-1.234
			-0.005	-1.184
			-0.007	-1.134
			-0.01	-1.083
			-0.014	-1.033
			-0.02	-0.983
			-0.027	-0.933
			-0.036	-0.883
			-0.046	-0.833
			-0.057	-0.783
			-0.069	-0.733
			-0.08	-0.683
			-0.09	-0.633
			-0.097	-0.583
			-0.101	-0.533
			-0.104	-0.483
			-0.106	-0.433
			-0.111	-0.383
			-0.12	-0.333
			-0.136	-0.282
			-0.158	-0.232
			-0.186	-0.182
			-0.22	-0.132
			-0.255	-0.082
			-0.288	-0.032
			-0.318	0.017
			-0.345	0.067
			-0.371	0.117
			-0.403	0.167
			-0.445	0.217
			-0.499	0.267
			-0.56	0.317
			-0.621	0.367
			-0.676	0.417
			-0.718	0.467
			-0.743	0.518
			-0.753	0.568
			-0.755	0.618
			-0.758	0.668
			-0.771	0.718
			-0.793	0.768
			-0.823	0.818
			-0.858	0.868
			-0.902	0.918
			-0.968	0.968
			-1.072	1.018
			-1.22	1.068
			-1.397	1.118
			-1.564	1.168
			-1.669	1.218
			-1.67	1.268
			-1.551	1.319
			-1.332	1.369
			-1.058	1.419
			-0.779	1.469
			-0.535	1.519
			-0.343	1.569
			-0.207	1.619
			-0.116	1.669
			-0.061	1.719
			-0.029	1.769
			-0.013	1.819
			-0.005	1.869
			-0.001	1.919
			0	1.969
			0	2.019
			0	2.069
			0	2.12
			0	2.17
			0	2.22
			0	2.27
			0	2.32
			0	2.37
			0	2.42
			0	2.47
			0	2.52
			0	2.57
			0	2.62
			0	2.67
			0	2.72
			0	2.77
			0	2.82
			0	2.87
			0	2.921
			0	2.971
			0	3.021
			0	3.071
			0	3.121
			0	3.171
			0	3.221
			0	3.271
			0	3.321
			0	3.371
			0	3.421
			0	3.471
			0	3.521
			0	3.571
			0	3.621
			0	3.671
			0	3.722
			0	3.772
			0	3.822
			0	3.872
			0	3.922
			0	3.972
			0	4.022
			0	4.072
			0	4.122
			0	4.172
			0	4.222
			0	4.272
			0	4.322
			0	4.372
			0	4.422
			0	4.472
			0	4.523
			0	4.573
			0	4.623
			0	4.673
			0	4.723
			0	4.773
			0	4.823
			0	4.873
			0	4.923
			0	4.973
			0	5.023
			0	5.073
			0	5.123
			0	5.173
			0	5.223
			0	5.273
			0	5.324
			0	5.374
			0	5.424
			0	5.474
			0	5.524
			0	5.574
			0	5.624
			0	5.674
			0	5.724
			0	5.774
			0	5.824
			0	5.874
			0	5.924
			0	5.974
			0	6.024
			0	6.074
			0	6.125
			0	6.175
			0	6.225
			0	6.275
			0	6.325
			0	6.375
			0	6.425
			0	6.475
			0	6.525
			0	6.575
			0	6.625
			0	6.675
			0	6.725
			0	6.775
			0	6.825
			0	6.875
			0	6.926
			0	6.976
			0	7.026
			0	7.076
			0	7.126
			0	7.176
			0	7.226
			0	7.276
			0	7.326
			0	7.376
			0	7.426
			0	7.476
			0	7.526
			0	7.576
			0	7.626
			0	7.676
			0	7.727
			0	7.777
			0	7.827
			0	7.877
			0	7.927
			0	7.977
			0	8.027
			0	8.077
			0	8.127
			0	8.177
			0	8.227
			0	8.277
			0	8.327
			0	8.377
			0	8.427
			0	8.477
			0	8.528
			0	8.578
			0	8.628
			0	8.678
			0	8.728
			0	8.778
			0	8.828
			0	8.878
			0	8.928
			0	8.978
			0	9.028
			0	9.078
			0	9.128
			0	9.178
			0	9.228
			0	9.278
			0	9.329
			0	9.379
			0	9.429
			0	9.479
			0	9.529
			0	9.579
			0	9.629
			0	9.679
			0	9.729
			0	9.779
			0	9.829
			0	9.879
			0	9.929
			0	9.979
			0	10.029
			0	10.079
			0	10.13
			0	10.18
			0	10.23
			0	10.28
			0	10.33
			0	10.38
			0	10.43
			0	10.48
			0	10.53
			0	10.58
			0	10.63
			0	10.68
			0	10.73
			0	10.78
			0	10.83
			0	10.88
			0	10.931
			0	10.981
			0	11.031
			0	11.081
			0	11.131
			0	11.181
			0	11.231
			0	11.281
			0	11.331
			0	11.381
			0	11.431
			0	11.481
			0	11.531
			0	11.581
			0	11.631
			0	11.681
			0	11.732
			0	11.782
			0	11.832
			0	11.882
			0	11.932
			0	11.982
			0	12.032
			0	12.082
			0	12.132
			0	12.182
			0	12.232
			0	12.282
			0	12.332
			0	12.382
			0	12.432
			0	12.482
			0	12.533
			0	12.583
			0	12.633
			0	12.683
			0	12.733
			0	12.783
			0	12.833
			0	12.883
			0	12.933
			0	12.983
			0	13.033
			0	13.083
			0	13.133
			0	13.183
			0	13.233
			0	13.283
			0	13.334
			0	13.384
			0	13.434
			0	13.484
			0	13.534
			0	13.584
			0	13.634
			0	13.684
			0	13.734
			0	13.784
			0	13.834
			0	13.884
			0	13.934
			0	13.984
			0	14.034
			0	14.084
			0	14.135
			0	14.185
			0	14.235
			0	14.285
			0	14.335
			0	14.385
			0	14.435
			0	14.485
			0	14.535
			0	14.585
			0	14.635
			0	14.685
			0	14.735
			0	14.785
			0	14.785
			--	--
			--	--
			--	--
			--	--
			--	--

## Sheet: Fig_1g
pristine NCs			DPPA NCs
Binding energy (eV)	Intensity (a.u.)		Binding energy (eV)	Intensity (a.u.)
146.09	1412.7		146	19973.5
145.99	1512.7		145.9	20013.3
145.89	1698.1		145.8	20081.6
145.79	1726.8		145.7	20054.4
145.69	2060.4		145.6	20333.9
145.59	1713.3		145.5	20068
145.49	1578.5		145.4	20026.5
145.39	1503.7		145.3	20149.3
145.29	1732.6		145.2	20664.5
145.19	2054.4		145.1	20734.5
145.09	2198.1		145	20129.8
144.99	2144.2		144.9	20006.1
144.89	1820.1		144.8	20802.6
144.79	2679.9		144.7	21043.9
144.69	2495.2		144.6	21191.5
144.59	3189.6		144.5	21312.3
144.49	3175.4		144.4	22383.6
144.39	4009.2		144.3	23099.8
144.29	4582.5		144.2	24469.8
144.19	6368.3		144.1	26219.1
144.09	8429.7		144	28579.3
143.99	11208.2		143.9	31783.2
143.89	15584.5		143.8	36030.8
143.79	20955.8		143.7	40541.2
143.69	28493.8		143.6	45647.3
143.59	37387.9		143.5	50607.2
143.49	47941.8		143.4	55202.5
143.39	57526.5		143.3	57245
143.29	66083.4		143.2	58685.9
143.19	71886.4		143.1	58078.7
143.09	74231.1		143	56175.1
142.99	72447.1		142.9	52189.1
142.89	66299.4		142.8	47456
142.79	57853.7		142.7	42186.4
142.69	49468.4		142.6	37930.8
142.59	40839.2		142.5	33482.4
142.49	32437.3		142.4	29791.1
142.39	26274.7		142.3	26928.6
142.29	21371.3		142.2	24757.8
142.19	18052		142.1	22949.1
142.09	16199.1		142	22118.3
141.99	14577.1		141.9	21456.8
141.89	14847		141.8	20951.4
141.79	14958.2		141.7	19981.2
141.69	16748		141.6	19860.1
141.59	18531.8		141.5	19516.1
141.49	20256.2		141.4	19097.4
141.39	21860.1		141.3	18644.7
141.29	22183.7		141.2	18390.8
141.19	21575.1		141.1	18123.1
141.09	19335.6		141	18164.4
140.99	16650.3		140.9	17732.1
140.89	13725.1		140.8	17431
140.79	11057.1		140.7	17664.9
140.69	9258.1		140.6	17440
140.59	7649.4		140.5	17677.7
140.49	6232		140.4	17782.2
140.39	4912.2		140.3	17523.2
140.29	4923.1		140.2	17742.2
140.19	4424.8		140.1	18169.1
140.09	4353.5		140	17906.7
139.99	3713.3		139.9	18150.8
139.89	4021.3		139.8	18451.5
139.79	4595.7		139.7	18817.6
139.69	4455.2		139.6	19537
139.59	4601.6		139.5	20167.2
139.49	5567.3		139.4	21635.4
139.39	6758.9		139.3	23445.4
139.29	8886.4		139.2	26621.3
139.19	11559.7		139.1	30225
139.09	16096.5		139	35302.3
138.99	22570.1		138.9	40251.1
138.89	31317.1		138.8	46869.9
138.79	41466.1		138.7	53023.6
138.69	54579.2		138.6	59188.2
138.59	66951.6		138.5	64488.9
138.49	79174.4		138.4	67417.5
138.39	89826.3		138.3	68086.6
138.29	94531.1		138.2	66105.8
138.19	96259.1		138.1	62581.3
138.09	90638		138	56988.3
137.99	81538.1		137.9	49703.2
137.89	69130.3		137.8	43569.8
137.79	57352.8		137.7	37998.9
137.69	46688.1		137.6	32471.4
137.59	37123.1		137.5	28026.6
137.49	29864.5		137.4	25082.5
137.39	25105.2		137.3	22477.8
137.29	20852.6		137.2	20528
137.19	18691.7		137.1	19739.9
137.09	18083.2		137	18876.8
136.99	18576.3		136.9	17914.8
136.89	20273.5		136.8	17500.8
136.79	22957.6		136.7	17084.4
136.69	25507.9		136.6	16659.5
136.59	26669.8		136.5	16352.6
136.49	27949.1		136.4	15823.8
136.39	27510.4		136.3	14980.1
136.29	25705.1		136.2	14882.6
136.19	22764.5		136.1	14377.4
136.09	19188.6		136	14563.8
135.99	15339.9		135.9	14013.2
135.89	11750.1		135.8	13653
135.79	8669.8		135.7	13531.4
135.69	7004.2		135.6	13251.3
135.59	5092.8		135.5	13294.6
135.49	4305.3		135.4	13222.4
135.39	3219.1		135.3	13393.5
135.29	2400.7		135.2	13032.2
135.19	1759.4		135.1	12866.5
135.09	1430.7		135	12873.4
134.99	1279.9		134.9	12813.6
134.89	687.9		134.8	13111.3
134.79	461.3		134.7	12874.7
134.69	214.7		134.6	12579.6
134.59	184.4		134.5	12827.8
134.49	-12		134.4	12765
			134.3	12817
			134.2	12462.1
			134.1	12634.5
			134	12425
			133.9	12631.7
			133.8	12492.4
			133.7	12265.2
