# Supplementary material for: Thermal management towards ultra-bright and stable perovskite nanocrystal-based pure red light-emitting diodes
Source: Nat Commun. 2024 Aug 3;15:6561. doi: 10.1038/s41467-024-50634-0 (PMC11297279; doi:10.1038/s41467-024-50634-0)
Supplement: Supplementary file 3 — Source Data [file 41467_2024_50634_MOESM3_ESM.zip › Source Data Fig2.xlsx]

## Sheet: Fig_2a
pristine NCs			DPPA NCs			pristine NCs			DPPA NCs
wavelength (nm)	Absorbance		wavelength (nm)	Absorbance		wavelength (nm)	PL intensity (a.u.)		wavelength (nm)	PL intensity (a.u.)
800	0.000870467		798	-0.00067696		557	0.00154		428.605	0.000797937
799	0.00148		797	0.000225111		558.04	0.00171		429.384	0.000797937
798	0.000833274		796	0.000843925		558.94	0.00195		430.164	0.000797937
797	0.00135		795	-0.000693707		559.98	0.00224		430.943	0.000797937
796	0.000825822		794	-0.000828027		561.02	0.00258		431.723	0.000797937
795	0.00163		793	7.05e-05		562.07	0.00299		432.502	0.000797937
794	0.00271		792	-0.000281496		562.97	0.00343		433.282	0.000797937
793	0.000553504		791	0.000530909		564.01	0.00393		434.061	0.000797937
792	0.000233133		790	0.000628707		565.05	0.0045		434.84	0.000797937
791	0.0016		789	-0.000923922		565.95	0.00512		435.619	0.000797937
790	0.000860386		788	-0.00122		567	0.00587		436.398	0.000797937
789	0.00212		787	0.000618157		568.02	0.00675		437.177	0.000797937
788	0.00104		786	0.00028559		569.05	0.00775		437.956	0.000797937
787	0.00182		785	-9.4e-05		569.94	0.00894		438.735	0.000797937
786	0.00118		784	-0.000213507		570.97	0.01025		439.514	0.000797937
785	0.00176		783	-9.12e-05		572	0.01164		440.293	0.000797937
784	0.00204		782	-0.000421892		573.02	0.01324		441.071	0.000797937
783	0.000810253		781	6.55e-05		574.05	0.01503		441.85	0.000797937
782	0.00022765		780	0.00102		574.94	0.01709		442.629	0.000797937
781	0.00214		779	2.98e-05		575.97	0.01928		443.407	0.000797937
780	0.00186		778	-0.000600346		577	0.02183		444.185	0.000797937
779	0.00122		777	0.000634514		578.02	0.02476		444.964	0.000797937
778	0.00217		776	6.06e-06		579.05	0.0283		445.742	0.000797937
777	0.00101		775	0.000812336		579.94	0.03238		446.52	0.000797937
776	0.000595135		774	0.000768691		580.97	0.03674		447.298	0.000797937
775	0.00209		773	0.000375042		582	0.04145		448.076	0.000797937
774	0.00155		772	-9.95e-05		583.02	0.04666		448.854	0.000797937
773	0.00124		771	0.000882572		584.05	0.05237		449.632	0.000797937
772	0.0034		770	0.000595838		584.94	0.05881		450.41	0.000797937
771	0.00085563		769	0.000326752		585.97	0.06561		451.188	0.000797937
770	0.000403999		768	0.000618986		587	0.07324		451.966	0.000797937
769	0.000780947		767	7.58e-05		588.02	0.08195		452.743	0.000797937
768	0.0023		766	0.00108		589.05	0.09177		453.521	0.000797937
767	0.00154		765	0.000816667		589.94	0.10252		454.299	0.000797937
766	0.00293		764	0.00103		590.97	0.11379		455.076	0.000797937
765	0.00314		763	0.000559679		592	0.12593		455.854	0.000797937
764	0.000849873		762	-0.000184476		593.02	0.13871		456.631	0.000797937
763	0.00214		761	0.000320146		594.05	0.15183		457.408	0.000797937
762	0.0016		760	0.000899277		594.94	0.1662		458.185	0.000797937
761	-0.000232603		759	0.0013		595.97	0.18108		458.963	0.000797937
760	0.00109		758	0.00237		597	0.1968		459.74	0.000797937
759	0.00277		757	5.33e-05		598.02	0.21418		460.517	0.000797937
758	0.00255		756	0.000525674		599.05	0.23194		461.294	0.000797937
757	0.00282		755	0.000476537		599.94	0.25041		462.07	0.000797937
756	0.00205		754	0.000364679		600.97	0.26996		462.847	0.000797937
755	0.000570761		753	0.00164		602	0.2898		463.624	0.000797937
754	0.00102		752	0.00197		603.02	0.30981		464.401	0.000797937
753	0.00245		751	0.00125		604.05	0.33015		465.177	0.000797937
752	0.0019		750	0.000844029		604.94	0.3523		465.954	0.000797937
751	0.00312		749	0.00107		605.97	0.37448		466.73	0.000797937
750	0.00187		748	8.91e-05		607	0.39716		467.507	0.000797937
749	0.00223		747	0.000619479		608.02	0.42069		468.283	0.000797937
748	0.00186		746	0.00124		609.05	0.44443		469.059	0.000797937
747	0.00192		745	0.00136		609.94	0.46841		469.835	0.000797937
746	0.00289		744	0.00143		610.97	0.49276		470.612	0.000797937
745	0.00205		743	0.000791537		612	0.51628		471.388	0.000797937
744	0.00307		742	0.00122		613.02	0.5396		472.164	0.000797937
743	0.00183		741	0.000596926		614.05	0.56216		472.94	0.000797937
742	0.00248		740	0.00115		614.94	0.58556		473.716	0.000797937
741	0.00375		739	0.00148		615.97	0.60829		474.491	0.000797937
740	0.00222		738	0.000644365		617	0.6308		475.267	0.000797937
739	0.00376		737	0.0015		618.01	0.65188		476.043	0.000797937
738	0.0011		736	0.00144		619.02	0.67463		476.818	0.000797937
737	0.00122		735	0.00118		620.04	0.69584		477.594	0.000797937
736	0.0029		734	0.00129		621.05	0.71481		478.369	0.000797937
735	0.00287		733	0.00187		622.07	0.73116		479.145	0.000797937
734	0.00305		732	0.00122		622.94	0.74582		479.92	0.000797937
733	0.00339		731	0.00123		623.95	0.75895		480.695	0.000797937
732	0.00183		730	0.00121		624.97	0.77102		481.47	0.000797937
731	0.00195		729	0.00144		625.98	0.78027		482.246	0.000797937
730	0.00326		728	0.00175		627	0.78737		483.021	0.000797937
729	0.00304		727	0.00232		628.02	0.79298		483.796	0.000797937
728	0.00204		726	0.00129		629.05	0.79746		484.571	0.000797937
727	0.0033		725	0.000847012		629.94	0.8		485.345	0.000797937
726	0.0026		724	0.000734825		630.97	0.79937		486.12	0.000797937
725	0.00189		723	0.00131		632	0.79744		486.895	0.000797937
724	0.00266		722	0.00124		633.02	0.79373		487.67	0.000797937
723	0.00346		721	0.00253		634.05	0.78876		488.444	0.000797937
722	0.0035		720	0.00181		634.94	0.78109		489.219	0.000797937
721	0.00375		719	0.00104		635.97	0.77118		489.993	0.000797937
720	0.00331		718	0.000970435		637	0.75907		490.767	0.000797937
719	0.00146		717	0.000571083		638.01	0.74388		491.542	0.000797937
718	0.00226		716	0.00134		639.02	0.72561		492.316	0.000797937
717	0.00234		715	0.00222		640.04	0.70706		493.09	0.000797937
716	0.00244		714	0.00205		641.05	0.6853		493.864	0.000797937
715	0.00485		713	0.000867372		642.07	0.66173		494.638	0.000797937
714	0.0035		712	0.00165		642.94	0.63584		495.412	0.000797937
713	0.00255		711	0.000910924		643.95	0.60925		496.186	0.000797937
712	0.00293		710	0.00106		644.97	0.582		496.96	0.000797937
711	0.00124		709	0.00213		645.98	0.55534		497.734	0.000797937
710	0.00148		708	0.00151		647	0.52865		498.507	0.000797937
709	0.0037		707	0.00215		648.01	0.50049		499.281	0.000797937
708	0.00468		706	0.00178		649.02	0.4738		500.055	0.000797937
707	0.00362		705	0.000595786		650.04	0.44857		500.828	0.000797937
706	0.00302		704	0.00106		651.05	0.42263		501.602	0.000797937
705	0.00114		703	0.000924647		652.07	0.39713		502.375	0.000797937
704	0.00166		702	0.00219		652.94	0.37246		503.148	0.000797937
703	0.00373		701	0.00248		653.95	0.34819		503.921	0.000797937
702	0.00287		700	0.00155		654.97	0.32539		504.695	0.000797937
701	0.00398		699	0.00087339		655.98	0.3039		505.468	0.000797937
700	0.00434		698	0.000828909		657	0.28333		506.241	0.000797937
699	0.00329		697	0.000805204		658	0.26272		507.014	0.000797937
698	0.00173		696	0.00102		659	0.24392		507.786	0.000797937
697	0.00185		695	0.00219		660	0.22678		508.559	0.000797937
696	0.00218		694	0.00311		661	0.21032		509.332	0.000797937
695	0.00239		693	0.00201		662	0.1951		510.105	0.000797937
694	0.00506		692	0.000544127		663	0.18046		510.877	0.000797937
693	0.00377		691	0.000425048		664	0.16656		511.65	0.000797937
692	0.00214		690	0.000391857		665	0.15403		512.422	0.000797937
691	0.00267		689	0.00176		666	0.14201		513.195	0.000797937
690	0.00228		688	0.00215		667	0.1308		513.967	0.000797937
689	0.00171		687	0.00286		668.01	0.12044		514.739	0.000797937
688	0.00373		686	0.00311		669.02	0.11098		515.511	0.000797937
687	0.0043		685	0.000970824		670.04	0.10265		516.283	0.000797937
686	0.00243		684	0.000155266		671.05	0.09521		517.055	0.000797937
685	0.00363		683	0.00141		672.07	0.08822		517.827	0.000797937
684	0.00181		682	0.00116		672.94	0.08176		518.599	0.000797937
683	0.00185		681	0.0016		673.95	0.07573		519.371	0.000797937
682	0.00423		680	0.00284		674.97	0.0702		520.143	0.000797937
681	0.00364		679	0.002		675.98	0.06502		520.915	0.000797937
680	0.00326		678	0.000906929		677	0.06035		521.686	0.000797937
679	0.00407		677	0.00154		678	0.05586		522.458	0.000797937
678	0.00244		676	0.002		679	0.05167		523.229	0.000797937
677	0.00203		675	0.0011		680	0.04775		524.001	0.000797937
676	0.00364		674	0.00258		681	0.04412		524.772	0.000797937
675	0.00397		673	0.00293		682	0.04065		525.543	0.000797937
674	0.00309		672	0.00157		683	0.0375		526.314	0.000797937
673	0.00372		671	0.00248		684	0.03454		527.086	0.000797937
672	0.00267		670	0.00234		685	0.0319		527.857	0.000797937
671	0.0024		669	0.00237		686	0.02956		528.628	0.000797937
670	0.00263		668	0.00347		687	0.02741		529.399	0.000797937
669	0.00431		667	0.00393		688	0.02533		530.169	0.000797937
668	0.00377		666	0.00357		689	0.02339		530.94	0.000797937
667	0.00476		665	0.00458		690	0.02153		531.711	0.000797937
666	0.00416		664	0.00372		691	0.01988		532.482	0.000797937
665	0.00264		663	0.00366		692	0.01833		533.252	0.000797937
664	0.00379		662	0.00496		693	0.01702		534.023	0.000797937
663	0.00441		661	0.00663		694	0.01577		534.793	0.000797937
662	0.00302		660	0.00646		695	0.01456		535.563	0.000797937
661	0.0048		659	0.00673		696	0.01356		536.334	0.000797937
660	0.005		658	0.00719		697	0.01267		537.104	0.000797937
659	0.0049		657	0.00756		698	0.01181		537.874	0.000797937
658	0.00586		656	0.00911		699	0.01101		538.644	0.000797937
657	0.00493		655	0.01124		700	0.01027		539.414	0.000797937
656	0.00572		654	0.01228		701	0.00955		540.184	0.000797937
655	0.00588		653	0.01371		702	0.00887		540.954	0.000797937
654	0.00625		652	0.01489		703	0.00833		541.724	0.000797937
653	0.0063		651	0.01557		704	0.00777		542.493	0.000797937
652	0.00701		650	0.01757		705	0.00721		543.263	0.000797937
651	0.00717		649	0.0205		706	0.00675		544.033	0.000797937
650	0.00906		648	0.02227		707	0.00633		544.802	0.000797937
649	0.01043		647	0.02529		708	0.00588		545.572	0.000797937
648	0.01021		646	0.02758		709	0.00545		546.341	0.000797937
647	0.01111		645	0.02971		710	0.00509		547.11	0.000797937
646	0.01107		644	0.03206		711	0.00473		547.88	0.000797937
645	0.01327		643	0.03499		712	0.00439		548.649	0.000797937
644	0.01504		642	0.03874		713	0.00411		549.418	0.000797937
643	0.0169		641	0.0419		714	0.00381		550.187	0.000797937
642	0.01727		640	0.04472		715	0.00353		550.956	0.000797937
641	0.01909		639	0.04691		716	0.0033		551.725	0.000797937
640	0.02282		638	0.04968		717	0.00309		552.494	0.000797937
639	0.0233		637	0.05314		717.98	0.00285		553.262	0.000797937
638	0.02542		636	0.0565		718.97	0.00264		554.031	0.000797937
637	0.02974		635	0.0601		719.95	0.00247		554.8	0.000389924
636	0.03116		634	0.06265		720.94	0.00229		555.568	0.00012763
635	0.03341		633	0.06509		722.07	0.00213		556.337	1.00496e-06
634	0.03671		632	0.06706		723.05	0.00197		557.105	0
633	0.03721		631	0.06939		724.04	0.00183		557.873	0.000114565
632	0.04191		630	0.0728		725.02	0.00171		558.641	0.000334651
631	0.04699		629	0.07585		726.01	0.00159		559.41	0.000650208
630	0.04803		628	0.07739		727	0.00147		560.178	0.00105
629	0.05102		627	0.07975		727.98	0.00136		560.946	0.00153
628	0.05469		626	0.08244		728.97	0.00127		561.714	0.00207
627	0.05626		625	0.0833		729.95	0.00118		562.482	0.00267
626	0.06098		624	0.08573		730.94	0.00109		563.249	0.00331
625	0.06474		623	0.08954		732.07	0.00101		564.017	0.00399
624	0.0671		622	0.08996		733.05	0.000926229		564.785	0.00469
623	0.07019		621	0.09189		734.04	0.000858155		565.552	0.005
622	0.07431		620	0.09456		735.02	0.000770676		566.32	0.00546
621	0.07624		619	0.09473		736.01	0.000690884		567.087	0.00605
620	0.07872		618	0.09704		737	0.000631643		567.855	0.00675
619	0.0837		617	0.10003		737.98	0.000571686		568.622	0.00754
618	0.08454		616	0.10121		738.97	0.000507186		569.389	0.0084
617	0.08816		615	0.10325		739.95	0.000468948		570.156	0.00891
616	0.09143		614	0.10552		740.94	0.00042153		570.924	0.00959
615	0.09237		613	0.10631		742.07	0.00037456		571.691	0.01042
614	0.09501		612	0.10799		743.05	0.000348382		572.458	0.01136
613	0.09904		611	0.11191		744.04	0.000326495		573.224	0.01198
612	0.10078		610	0.11218		745.02	0.000278694		573.991	0.0128
611	0.10293		609	0.11424		746.01	0.000257937		574.758	0.01378
610	0.10346		608	0.11735		747	0.000227122		575.525	0.01488
609	0.10543		607	0.11792		747.97	0.000187518		576.291	0.01565
608	0.10778		606	0.12039		748.94	0.000141992		577.058	0.01661
607	0.11016		605	0.12323		750.05	0.000125175		577.824	0.01771
606	0.11087		604	0.12438		751.02	8.56541e-05		578.591	0.01904
605	0.11278		603	0.12627		752	5.93633e-05		579.357	0.02073
604	0.11546		602	0.12853		752.97	3.76247e-05		580.123	0.0223
603	0.11614		601	0.13001		753.94	2.08191e-05		580.889	0.02426
602	0.11723		600	0.13188		755.05	8.94647e-06		581.655	0.02615
601	0.11899		599	0.13438		756.02	2.00676e-06		582.421	0.02845
600	0.12071		598	0.13652		757	0		583.187	0.0307
599	0.12126		597	0.13863					583.953	0.03295
598	0.12343		596	0.13875					584.719	0.0357
597	0.12326		595	0.1411					585.485	0.03843
596	0.1256		594	0.14323					586.25	0.04121
595	0.1277		593	0.14564					587.016	0.04408
594	0.12844		592	0.1467					587.781	0.04707
593	0.13176		591	0.14815					588.547	0.05062
592	0.13063		590	0.15023					589.312	0.05434
591	0.13134		589	0.15145					590.078	0.05882
590	0.13403		588	0.15368					590.843	0.0635
589	0.13566		587	0.15587					591.608	0.06799
588	0.13684		586	0.15687					592.373	0.07283
587	0.13776		585	0.15885					593.138	0.07799
586	0.13859		584	0.15964					593.903	0.084
585	0.13915		583	0.16086					594.668	0.09002
584	0.14385		582	0.16311					595.433	0.09655
583	0.14458		581	0.16426					596.197	0.10353
582	0.14522		580	0.16677					596.962	0.11103
581	0.14757		579	0.16939					597.726	0.11872
580	0.14966		578	0.16936					598.491	0.12706
579	0.14944		577	0.16979					599.255	0.13552
578	0.15256		576	0.17212					600.02	0.14469
577	0.15315		575	0.17382					600.784	0.15417
576	0.1541		574	0.17446					601.548	0.16395
575	0.15816		573	0.17703					602.312	0.17457
574	0.1578		572	0.1787					603.076	0.18556
573	0.16059		571	0.17897					603.84	0.19745
572	0.16308		570	0.18204					604.604	0.20974
571	0.16379		569	0.18299					605.368	0.22292
570	0.16675		568	0.18327					606.132	0.23607
569	0.16783		567	0.18642					606.895	0.25018
568	0.16992		566	0.1873					607.659	0.26527
567	0.17114		565	0.18927					608.423	0.28037
566	0.17171		564	0.1915					609.186	0.29643
565	0.17543		563	0.19227					609.949	0.31341
564	0.17697		562	0.19335					610.713	0.33086
563	0.17923		561	0.19636					611.476	0.34929
562	0.18094		560	0.19677					612.239	0.36763
561	0.18279		559	0.19921					613.002	0.38732
560	0.18549		558	0.2021					613.765	0.40689
559	0.18617		557	0.20343					614.528	0.42715
558	0.18839		556	0.20558					615.291	0.44813
557	0.19142		555	0.20727					616.054	0.46982
556	0.19258		554	0.20879					616.817	0.49205
555	0.1951		553	0.21103					617.579	0.51466
554	0.19734		552	0.21133					618.342	0.53801
553	0.19869		551	0.21543					619.104	0.56152
552	0.2009		550	0.21757					619.867	0.58499
551	0.20436		549	0.21935					620.629	0.60878
550	0.2064		548	0.22197					621.391	0.63324
549	0.20865		547	0.22352					622.154	0.65761
548	0.21105		546	0.22631					622.916	0.6817
547	0.21186		545	0.22831					623.678	0.70629
546	0.21397		544	0.23077					624.44	0.73063
545	0.21609		543	0.23282					625.202	0.75456
544	0.21925		542	0.23555					625.964	0.77834
543	0.22329		541	0.23845					626.725	0.80166
542	0.22498		540	0.23978					627.487	0.82426
541	0.2269		539	0.24298					628.249	0.84629
540	0.2283		538	0.24564					629.01	0.86698
539	0.23086		537	0.24791					629.772	0.88709
538	0.23372		536	0.25156					630.533	0.90589
537	0.23644		535	0.2542					631.294	0.92351
536	0.24037		534	0.25632					632.056	0.94012
535	0.24224		533	0.2579					632.817	0.95494
534	0.24513		532	0.26176					633.578	0.96767
533	0.24721		531	0.26294					634.339	0.9786
532	0.24907		530	0.26655					635.1	0.9871
531	0.25268		529	0.27204					635.861	0.99397
530	0.25739		528	0.273					636.622	0.99811
529	0.25912		527	0.27522					637.382	1
528	0.26213		526	0.27834					638.143	0.99962
527	0.26485		525	0.28136					638.903	0.99738
526	0.2671		524	0.28454					639.664	0.99282
525	0.27258		523	0.28915					640.424	0.9859
524	0.27485		522	0.29175					641.185	0.97664
523	0.27779		521	0.29401					641.945	0.96513
522	0.28137		520	0.29884					642.705	0.95109
521	0.28529		519	0.30158					643.465	0.93523
520	0.28907		518	0.30509					644.225	0.91737
519	0.29239		517	0.30984					644.985	0.89777
518	0.29573		516	0.31369					645.745	0.87657
517	0.29931		515	0.31743					646.505	0.85409
516	0.30434		514	0.32147					647.265	0.82976
515	0.31011		513	0.32622					648.024	0.80477
514	0.31331		512	0.32984					648.784	0.77901
513	0.31746		511	0.33668					649.544	0.75238
512	0.32257		510	0.34071					650.303	0.72521
511	0.32628		509	0.34445					651.062	0.69785
510	0.33157		508	0.35066					651.822	0.6701
509	0.33809		507	0.35566					652.581	0.64236
508	0.34271		506	0.36118					653.34	0.61501
507	0.34898		505	0.36672					654.099	0.5883
506	0.3556		504	0.37187					654.858	0.56152
505	0.35926		503	0.37884					655.617	0.5349
504	0.36566		502	0.38469					656.376	0.5091
503	0.37168		501	0.39083					657.135	0.48378
502	0.37689		500	0.39693					657.893	0.45918
501	0.38328		499	0.40235					658.652	0.4355
500	0.38954		498	0.40913					659.411	0.4124
499	0.3967		497	0.41602					660.169	0.39046
498	0.40141		496	0.4219					660.927	0.36986
497	0.40861		495	0.42849					661.686	0.35021
496	0.41362		494	0.43524					662.444	0.33148
495	0.41983		493	0.44199					663.202	0.31366
494	0.42821		492	0.44852					663.96	0.29669
493	0.43213		491	0.45435					664.718	0.2801
492	0.43757		490	0.46152					665.476	0.26434
491	0.44428		489	0.46687					666.234	0.24986
490	0.45156		488	0.47309					666.992	0.23572
489	0.45736		487	0.48026					667.749	0.22288
488	0.46267		486	0.48592					668.507	0.21035
487	0.46891		485	0.49387					669.265	0.19849
486	0.47431		484	0.49937					670.022	0.18725
485	0.48052		483	0.50432					670.779	0.1771
484	0.4878		482	0.51158					671.537	0.16697
483	0.49248		481	0.5186					672.294	0.1577
482	0.49781		480	0.52603					673.051	0.14877
481	0.50389		479	0.53101					673.808	0.14015
480	0.51032		478	0.53786					674.565	0.13225
479	0.51559		477	0.54254					675.322	0.12447
478	0.52238		476	0.55077					676.079	0.11732
477	0.52973		475	0.55953					676.836	0.11033
476	0.53406		474	0.56459					677.593	0.10384
475	0.53946		473	0.57185					678.349	0.09774
474	0.54675		472	0.57777					679.106	0.09211
473	0.55164		471	0.5844					679.862	0.08641
472	0.55928		470	0.59323					680.619	0.08148
471	0.56701		469	0.59984					681.375	0.0768
470	0.57242		468	0.60702					682.131	0.07238
469	0.57783		467	0.61395					682.887	0.06821
468	0.58549		466	0.62168					683.644	0.0643
467	0.59138		465	0.62871					684.4	0.06063
466	0.59806		464	0.63703					685.156	0.05758
465	0.60613		463	0.64568					685.911	0.05457
464	0.61295		462	0.65202					686.667	0.05156
463	0.6196		461	0.66036					687.423	0.0485
462	0.62694		460	0.66862					688.179	0.0459
461	0.63371		459	0.67632					688.934	0.0433
460	0.64008		458	0.68491					689.69	0.04064
459	0.64751		457	0.69377					690.445	0.03839
458	0.65469		456	0.70177					691.2	0.03609
457	0.66079		455	0.70929					691.956	0.03461
456	0.67031		454	0.7197					692.711	0.03291
455	0.67729		453	0.72764					693.466	0.03146
454	0.68337		452	0.73605					694.221	0.02978
453	0.6916		451	0.7451					694.976	0.02833
452	0.6976		450	0.75245					695.731	0.02661
451	0.70463		449	0.76265					696.485	0.02507
450	0.71391		448	0.77118					697.24	0.02377
449	0.72062		447	0.78004					697.995	0.02219
448	0.72767		446	0.78906					698.749	0.02078
447	0.73385		445	0.79672					699.504	0.01958
446	0.74079		444	0.80506					700.258	0.01864
445	0.7501		443	0.81438					701.012	0.01742
444	0.75713		442	0.823					701.767	0.01637
443	0.76485		441	0.83166					702.521	0.01551
442	0.77139		440	0.84031					703.275	0.01488
441	0.77667		439	0.84855					704.029	0.01394
440	0.78408		438	0.85587					704.783	0.01313
439	0.79078		437	0.8647					705.537	0.01245
438	0.79859		436	0.87313					706.291	0.01193
437	0.80584		435	0.88045					707.044	0.0116
436	0.8106		434	0.88897					707.798	0.01187
435	0.81632		433	0.89635					708.551	0.01166
434	0.82395		432	0.90303					709.305	0.01139
433	0.82968		431	0.91237					710.058	0.01107
432	0.83644		430	0.9203					710.812	0.01074
431	0.84292		429	0.92624					711.565	0.0104
430	0.84702		428	0.93447					712.318	0.01009
429	0.853		427	0.94047					713.071	0.00981
428	0.85831		426	0.94705					713.824	0.0096
427	0.86523		425	0.95455					714.577	0.00946
426	0.87072		424	0.96117					715.33	0.00887
425	0.87533		423	0.96833					716.083	0.00823
424	0.88182		422	0.97423					716.835	0.00755
423	0.88676		421	0.98007					717.588	0.00685
422	0.89063		420	0.98618					718.34	0.00613
421	0.89656		419	0.99224					719.093	0.00541
420	0.9009		418	0.99863					719.845	0.00469
419	0.9061		417	1.00454					720.597	0.00399
418	0.91262		416	1.00982					721.35	0.00331
417	0.91641		415	1.01585					722.102	0.00267
416	0.92175		414	1.0211					722.854	0.00207
415	0.92451		413	1.02738					723.606	0.00153
414	0.93039		412	1.03363					724.358	0.00105
413	0.9363		411	1.03866					725.11	0.000650208
412	0.94037		410	1.04427					725.861	0.000334651
411	0.94615		409	1.05002					726.613	0.000114565
410	0.95064		408	1.05474					727.364	1.07748e-19
409	0.95542		407	1.06187					728.116	1.00496e-06
408	0.96116		406	1.06744					728.867	0.00012763
407	0.96592		405	1.07287					729.619	0.000389924
406	0.97154		404	1.07958					730.37	0.000797937
405	0.9791		403	1.08438					731.121	0.000797937
404	0.98301		402	1.09162					731.872	0.000797937
403	0.98832		401	1.09667					732.623	0.000797937
402	0.99551		400	1.10407					733.374	0.000797937
401	1.0024		399	1.11058					734.125	0.000797937
400	1.00998		398	1.11635					734.876	0.000797937
399	1.01659		397	1.12339					735.627	0.000797937
398	1.02361		396	1.13034					736.377	0.000797937
397	1.031		395	1.13877					737.128	0.000797937
396	1.0394		394	1.14539					737.878	0.000797937
395	1.04726		393	1.15308					738.629	0.000797937
394	1.05695		392	1.16191					739.379	0.000797937
393	1.06516		391	1.16896					740.129	0.000797937
392	1.07409		390	1.1778					740.879	0.000797937
391	1.0858		389	1.18735					741.63	0.000797937
390	1.09554		388	1.19636					742.38	0.000797937
389	1.10649		387	1.20615					743.129	0.000797937
388	1.1181		386	1.21639					743.879	0.000797937
387	1.13043		385	1.22637					744.629	0.000797937
386	1.14154		384	1.23653					745.379	0.000797937
385	1.15386		383	1.24985					746.128	0.000797937
384	1.16929		382	1.26109					746.878	0.000797937
383	1.18388		381	1.27358					747.627	0.000797937
382	1.19851		380	1.28656					748.377	0.000797937
381	1.21344		379	1.29835					749.126	0.000797937
380	1.22849		378	1.31236					749.875	0.000797937
379	1.24607		377	1.32893					750.624	0.000797937
378	1.26292		376	1.34497					751.373	0.000797937
377	1.28133		375	1.36123					752.122	0.000797937
376	1.29853		374	1.37819					752.871	0.000797937
375	1.31523		373	1.39475					753.62	0.000797937
374	1.33469		372	1.4108					754.369	0.000797937
373	1.35396		371	1.43069					755.117	0.000797937
372	1.37467		370	1.45173					755.866	0.000797937
371	1.3943		369	1.47269					756.614	0.000797937
370	1.41339		368	1.4937					757.363	0.000797937
369	1.43293		367	1.51459					758.111	0.000797937
368	1.45215		366	1.53452					758.859	0.000797937
367	1.47462		365	1.55763					759.607	0.000797937
366	1.49549		364	1.58214					760.356	0.000797937
365	1.51798		363	1.60609					761.104	0.000797937
364	1.53675		362	1.63049					761.851	0.000797937
363	1.55708		361	1.65408					762.599	0.000797937
362	1.57819		360	1.68058					763.347	0.000797937
361	1.60097		359	1.70548					764.095	0.000797937
360	1.62248		358	1.73002					764.842	0.000797937
359	1.64341		357	1.75677					765.59	0.000797937
358	1.66377		356	1.78378					766.337	0.000797937
357	1.68369		355	1.81202					767.085	0.000797937
356	1.70529		354	1.8379					767.832	0.000797937
355	1.72745		353	1.86264					768.579	0.000797937
354	1.74794		352	1.89013					769.326	0.000797937
353	1.76804		351	1.91788					770.073	0.000797937
352	1.78684		350	1.94417					770.82	0.000797937
351	1.80843		349	1.97149					771.567	0.000797937
350	1.82827		348	1.99792					772.314	0.000797937
349	1.84775		347	2.02788					773.061	0.000797937
348	1.86568		346	2.05289					773.807	0.000797937
347	1.88382		345	2.0772					774.554	0.000797937
346	1.90135		344	2.10211					775.3	0.000797937
345	1.92074		343	2.12812					776.047	0.000797937
344	1.93788		342	2.15264					776.793	0.000797937
343	1.95589		341	2.17866					777.539	0.000797937
342	1.97226		340	2.2067					778.285	0.000797937
341	1.99078		339	2.22586					779.031	0.000797937
340	2.00714		338	2.25163					779.777	0.000797937
339	2.02213		337	2.27782					780.523	0.000797937
338	2.03955		336	2.301					781.269	0.000797937
337	2.05319		335	2.3179					782.015	0.000797937
336	2.06799		334	2.34269					782.76	0.000797937
335	2.08074		333	2.3579					783.506	0.000797937
334	2.09705		332	2.37824					784.251	0.000797937
333	2.10813		331	2.39967					784.997	0.000797937
332	2.12001		330	2.41564					785.742	0.000797937
331	2.13343		329	2.43468					786.487	0.000797937
330	2.14375		328	2.45328					787.233	0.000797937
329	2.15453		327	2.46592					787.978	0.000797937
328	2.1638		326	2.48406					788.723	0.000797937
327	2.17417		325	2.49819					789.468	0.000797937
326	2.18278		324	2.51811					790.212	0.000797937
325	2.18939		323	2.53272					790.957	0.000797937
324	2.19583		322	2.53862					791.702	0.000797937
323	2.20351		321	2.55225					792.446	0.000797937
322	2.21023		320	2.56768					793.191	0.000797937
321	2.21485		319	2.57645					793.935	0.000797937
320	2.21946		318	2.57907					794.68	0.000797937
319	2.22323		317	2.59243					795.424	0.000797937
318	2.22723		316	2.60101					796.168	0.000797937
317	2.2311		315	2.60732					796.912	0.000797937
316	2.23288		314	2.60693					797.656	0.000797937
315	2.23457		313	2.61524					798.4	0.000797937
314	2.23246		312	2.62309					799.144	0.000797937
313	2.23469		311	2.62419					799.888	0.000797937
312	2.23235		310	2.6301					800.632	0.000797937
--	--		309	2.62938					801.375	0.000797937
--	--		308	2.63046					802.119	0.000797937
--	--		307	2.63378					802.862	0.000797937
--	--		306	2.63144					803.605	0.000797937
--	--		305	2.63367					804.349	0.000797937
--	--		304	2.62782					805.092	0.000797937
--	--		303	2.62354					805.835	0.000797937
--	--		302	2.62575					806.578	0.000797937
--	--		301	2.61833					807.321	0.000797937
--			300	2.60283					808.064	0.000797937
--			299	2.60242					808.807	0.000797937
--			298	2.59217					809.549	0.000797937
--									810.292	0.000797937
--									811.035	0.000797937
--									811.777	0.000797937
--									812.519	0.000797937
--									813.262	0.000797937
--									814.004	0.000797937
--									814.746	0.000797937
--									815.488	0.000797937
--									816.23	0.000797937
--									816.972	0.000797937
--									817.714	0.000797937
--									818.455	0.000797937
--									819.197	0.000797937
--									819.939	0.000797937
--									820.68	0.000797937
--									821.421	0.000797937
--									822.163	0.000797937
--									822.904	0.000797937
--									823.645	0.000797937
--									824.386	0.000797937
--									825.127	0.000797937
--									825.868	0.000797937
--									826.609	0.000797937
--									827.349	0.000797937
--									828.09	0.000797937
--									828.831	0.000797937
--									829.571	0.000797937
--									830.311	0.000797937
--									831.052	0.000797937
--									831.792	0.000797937
--									832.532	0.000797937
--									833.272	0.000797937
--									834.012	0.000797937
--									834.752	0.000797937
--									835.492	0.000797937
--									836.231	0.000797937
--									836.971	0.000797937
--									837.711	0.000797937
--									838.45	0.000797937
--									839.189	0.000797937
--									839.929	0.000797937
--									840.668	0.000797937
--									841.407	0.000797937
--									842.146	0.000797937
--									842.885	0.000797937
--									843.624	0.000797937
--									844.363	0.000797937
--									845.101	0.000797937
--									845.84	0.000797937
--									846.578	0.000797937
--									847.317	0.000797937
--									848.055	0.000797937
--									848.793	0.000797937
--									849.532	0.000797937
--									850.27	0.000797937
--									851.008	0.000797937
--									851.746	0.000797937
--									852.484	0.000797937
--									853.221	0.000797937
--									853.959	0.000797937
--									854.697	0.000797937
--									855.434	0.000797937
--									856.172	0.000797937
--									856.909	0.000797937
--									857.646	0.000797937
--									858.383	0.000797937
--									859.12	0.000797937
--									859.857	0.000797937
--									860.594	0.000797937
--									861.331	0.000797937
--									862.068	0.000797937
--									862.805	0.000797937
--									863.541	0.000797937
--									864.278	0.000797937
--									865.014	0.000797937
--									865.75	0.000797937
									866.487	0.000797937
									867.223	0.000797937
									867.959	0.000797937
									868.695	0.000797937
									869.431	0.000797937
									870.167	0.000797937
									870.902	0.000797937
									871.638	0.000797937
									872.374	0.000797937
									873.109	0.000797937
									873.844	0.000797937
									874.58	0.000797937
									875.315	0.000797937
									876.05	0.000797937
									876.785	0.000797937
									877.52	0.000797937
									878.255	0.000797937
									878.99	0.000797937
									879.724	0.000797937
									880.459	0.000797937
									881.193	0.000797937
									881.928	0.000797937
									882.662	0.000797937
									883.397	0.000797937
									884.131	0.000797937
									884.865	0.000797937
									885.599	0.000797937
									886.333	0.000797937
									887.067	0.000797937
									887.8	0.000797937
									888.534	0.000797937
									889.268	0.000797937
									890.001	0.000797937
									890.735	0.000797937
									891.468	0.000797937
									892.201	0.000797937
									892.934	0.000797937
									893.667	0.000797937
									894.4	0.000797937
									895.133	0.000797937
									895.866	0.000797937
									896.599	0.000797937
									897.331	0.000797937
									898.064	0.000797937
									898.796	0.000797937
									899.529	0.000797937
									900.261	0.000797937
									900.993	0.000797937
									901.725	0.000797937
									902.457	0.000797937
									903.189	0.000797937
									903.921	0.000797937
									904.653	0.000797937
									905.384	0.000797937
									906.116	0.000797937
									906.848	0.000797937
									907.579	0.000797937
									908.31	0.000797937
									909.042	0.000797937
									909.773	0.000797937
									910.504	0.000797937
									911.235	0.000797937
									911.966	0.000797937
									912.696	0.000797937
									913.427	0.000797937
									914.158	0.000797937
									914.888	0.000797937
									915.619	0.000797937
									916.349	0.000797937
									917.079	0.000797937
									917.81	0.000797937
									918.54	0.000797937
									919.27	0.000797937
									920	0.000797937
									920.729	0.000797937
									921.459	0.000797937
									922.189	0.000797937
									922.918	0.000797937
									923.648	0.000797937
									924.377	0.000797937
									925.107	0.000797937
									925.836	0.000797937
									926.565	0.000797937
									927.294	0.000797937
									928.023	0.000797937
									928.752	0.000797937
									929.481	0.000797937
									930.209	0.000797937
									930.938	0.000797937
									931.666	0.000797937
									932.395	0.000797937
									933.123	0.000797937
									933.851	0.000797937
									934.58	0.000797937
									935.308	0.000797937
									936.036	0.000797937
									936.764	0.000797937
									937.491	0.000797937
									938.219	0.000797937
									938.947	0.000797937
									939.674	0.000797937
									940.402	0.000797937
									941.129	0.000797937
									941.856	0.000797937
									942.584	0.000797937
									943.311	0.000797937
									944.038	0.000797937
									944.765	0.000797937
									945.491	0.000797937
									946.218	0.000797937
									946.945	0.000797937
									947.671	0.000797937
									948.398	0.000797937
									949.124	0.000797937
									949.851	0.000797937
									950.577	0.000797937
									951.303	0.000797937
									952.029	0.000797937
									952.755	0.000797937
									953.481	0.000797937
									954.206	0.000797937
									954.932	0.000797937
									955.658	0.000797937
									956.383	0.000797937
									957.109	0.000797937
									957.834	0.000797937
									958.559	0.000797937
									959.284	0.000797937
									960.009	0.000797937
									960.734	0.000797937
									961.459	0.000797937
									962.184	0.000797937
									962.909	0.000797937
									963.633	0.000797937
									964.358	0.000797937
									965.082	0.000797937
									965.806	0.000797937
									966.531	0.000797937
									967.255	0.000797937
									967.979	0.000797937
									968.703	0.000797937
									969.427	0.000797937
									970.151	0.000797937
									970.874	0.000797937
									971.598	0.000797937
									972.321	0.000797937
									973.045	0.000797937
									973.768	0.000797937
									974.491	0.000797937
									975.214	0.000797937
									975.938	0.000797937
									976.661	0.000797937
									977.383	0.000797937
									978.106	0.000797937
									978.829	0.000797937
									979.552	0.000797937
									980.274	0.000797937
									980.996	0.000797937
									981.719	0.000797937
									982.441	0.000797937
									983.163	0.000797937
									983.885	0.000797937
									984.607	0.000797937
									985.329	0.000797937
									986.051	0.000797937
									986.773	0.000797937
									987.494	0.000797937
									988.216	0.000797937
									988.937	0.000797937
									989.659	0.000797937
									990.38	0.000797937
									991.101	0.000797937
									991.822	0.000797937
									992.543	0.000797937
									993.264	0.000797937
									993.985	0.000797937
									994.705	0.000797937
									995.426	0.000797937
									996.147	0.000797937
									996.867	0.000797937
									997.587	0.000797937
									998.308	0.000797937
									999.028	0.000797937
									999.748	0.000797937
									1000.47	0.000797937
									1001.19	0.000797937
									1001.91	0.000797937
									1002.63	0.000797937
									1003.35	0.000797937
									1004.07	0.000797937
									1004.79	0.000797937
									1005.5	0.000797937
									1006.22	0.000797937
									1006.94	0.000797937
									1007.66	0.000797937
									1008.38	0.000797937
									1009.1	0.000797937
									1009.82	0.000797937
									1010.54	0.000797937
									1011.26	0.000797937
									1011.98	0.000797937
									1012.69	0.000797937
									1013.41	0.000797937
									1014.13	0.000797937
									1014.85	0.000797937
									1015.57	0.000797937
									1016.28	0.000797937
									1017	0.000797937
									1017.72	0.000797937
									1018.44	0.000797937
									1019.15	0.000797937
									1019.87	0.000797937
									1020.59	0.000797937
									1021.31	0.000797937
									1022.02	0.000797937
									1022.74	0.000797937
									1023.46	0.000797937
									1024.17	0.000797937
									1024.89	0.000797937
									1025.61	0.000797937
									1026.33	0.000797937
									1027.04	0.000797937
									1027.76	0.000797937
									1028.47	0.000797937
									1029.19	0.000797937
									1029.91	0.000797937
									1030.62	0.000797937
									1031.34	0.000797937
									1032.06	0.000797937
									1032.77	0.000797937
									1033.49	0.000797937
									1034.2	0.000797937
									1034.92	0.000797937
									1035.63	0.000797937
									1036.35	0.000797937
									1037.06	0.000797937
									1037.78	0.000797937
									1038.49	0.000797937
									1039.21	0.000797937
									1039.92	0.000797937
									1040.64	0.000797937
									1041.35	0.000797937
									1042.07	0.000797937
									1042.78	0.000797937
									1043.5	0.000797937
									1044.21	0.000797937
									1044.93	0.000797937
									1045.64	0.000797937
									1046.35	0.000797937
									1047.07	0.000797937
									1047.78	0.000797937
									1048.5	0.000797937
									1049.21	0.000797937
									1049.92	0.000797937
									1050.64	0.000797937
									1051.35	0.000797937
									1052.06	0.000797937
									1052.78	0.000797937
									1053.49	0.000797937
									1054.2	0.000389924
									1054.91	0.000535643
									1055.63	0.000671312
									1056.34	0.000388919
									1057.05	0.000242195
									1057.77	0.000629104
									1058.48	0.000985864
									1059.19	0.000904463
									1059.9	0.00135
									1060.62	0.00175
									1061.33	0.00211
									1062.04	0.00243
									1062.75	0.00271
									1063.46	0.00255
									1064.17	0.00289
									1064.89	0.00319
									1065.6	0.00303
									1066.31	0.00296
									1067.02	0.00298
									1067.73	0.00308
									1068.44	0.00323
									1069.15	0.00345
									1069.87	0.00412
									1070.58	0.00468
									1071.29	0.00472
									1072	0.0052
									1072.71	0.00515
									1073.42	0.00513
									1074.13	0.00512
									1074.84	0.00512
									1075.55	0.00512
									1076.26	0.00566
									1076.97	0.00578
									1077.68	0.00628
									1078.39	0.00676
									1079.1	0.00737
									1079.81	0.00754
									1080.52	0.00768
									1081.23	0.00834
									1081.94	0.00855
									1082.64	0.00829
									1083.35	0.00852
									1084.06	0.00866
									1084.77	0.00871
									1085.48	0.00922
									1086.19	0.00921
									1086.9	0.0095
									1087.61	0.00967
									1088.32	0.01029
									1089.02	0.0108
									1089.73	0.01122
									1090.44	0.01155
									1091.15	0.01181
									1091.86	0.01144
									1092.56	0.01085
									1093.27	0.0106
									1093.98	0.00973
									1094.69	0.00921
									1095.39	0.00865
									1096.1	0.00805
									1096.81	0.00743
									1097.52	0.00679
									1098.22	0.00615
									1098.93	0.00551
									1099.64	0.00433
									1100.34	0.00356
									1101.05	0.00283
									1101.76	0.00212
									1102.46	0.00147
									1103.17	0.000864264
									1103.88	0.000327616
									1104.58	0.000430122
									1105.29	0.000220086
									1106	0.00011557
									1106.7	0.000126625
									1107.41	0.000263299
									1108.11	0.000535643
									1108.82	0.000389924
									1109.52	0.000797937
									1110.23	0.000797937
									1110.93	0.000797937
									1111.64	0.000797937
									1112.35	0.000797937
									1113.05	0.000797937
									1113.76	0.000797937
									1114.46	0.000797937
									1115.16	0.000797937
									1115.87	0.000797937
									1116.58	0.000797937
									1117.28	0.000797937
									1117.98	0.000797937
									1118.69	0.000797937
									1119.39	0.000797937
									1120.1	0.000797937
									1120.8	0.000797937
									1121.5	0.000797937
									1122.21	0.000797937
									1122.91	0.000797937
									1123.62	0.000797937
									1124.32	0.000797937
									1125.02	0.000797937
									1125.73	0.000797937

## Sheet: Fig_2b
pristine NCs			DPPA NCs
Time (ns)	Counts		Time (ns)	Counts
--	--		-35.584	7
-34.56	2		-35.328	7
-34.304	5		-35.072	4
-34.048	4		-34.816	2
-33.792	2		-34.56	3
-33.536	-2		-34.304	8
-33.28	5		-34.048	8
-33.024	1		-33.792	0
-32.768	5		-33.536	4
-32.512	2		-33.28	3
-32.256	-2		-33.024	3
-32	1		-32.768	8
-31.744	6		-32.512	6
-31.488	-3		-32.256	4
-31.232	-1		-32	3
-30.976	0		-31.744	2
-30.72	-5		-31.488	6
-30.464	1		-31.232	5
-30.208	-2		-30.976	3
-29.952	-2		-30.72	6
-29.696	3		-30.464	4
-29.44	-2		-30.208	0
-29.184	0		-29.952	5
-28.928	0		-29.696	5
-28.672	3		-29.44	4
-28.416	-1		-29.184	7
-28.16	-3		-28.928	5
-27.904	1		-28.672	7
-27.648	-1		-28.416	2
-27.392	-1		-28.16	4
-27.136	6		-27.904	4
-26.88	-5		-27.648	5
-26.624	4		-27.392	8
-26.368	-1		-27.136	2
-26.112	2		-26.88	2
-25.856	0		-26.624	5
-25.6	-2		-26.368	5
-25.344	-3		-26.112	7
-25.088	0		-25.856	4
-24.832	3		-25.6	9
-24.576	-4		-25.344	2
-24.32	1		-25.088	5
-24.064	3		-24.832	6
-23.808	-1		-24.576	3
-23.552	3		-24.32	7
-23.296	3		-24.064	6
-23.04	-1		-23.808	6
-22.784	-6		-23.552	7
-22.528	-6		-23.296	6
-22.272	1		-23.04	9
-22.016	-1		-22.784	2
-21.76	0		-22.528	3
-21.504	-1		-22.272	1
-21.248	-3		-22.016	7
-20.992	4		-21.76	2
-20.736	4		-21.504	7
-20.48	3		-21.248	5
-20.224	-1		-20.992	3
-19.968	-1		-20.736	6
-19.712	-5		-20.48	4
-19.456	-2		-20.224	3
-19.2	-3		-19.968	4
-18.944	0		-19.712	2
-18.688	-2		-19.456	4
-18.432	-2		-19.2	4
-18.176	0		-18.944	2
-17.92	3		-18.688	5
-17.664	6		-18.432	5
-17.408	-1		-18.176	3
-17.152	-5		-17.92	6
-16.896	-2		-17.664	5
-16.64	-2		-17.408	2
-16.384	-1		-17.152	5
-16.128	0		-16.896	1
-15.872	6		-16.64	5
-15.616	-3		-16.384	2
-15.36	-6		-16.128	3
-15.104	-5		-15.872	5
-14.848	-4		-15.616	3
-14.592	-1		-15.36	3
-14.336	-1		-15.104	2
-14.08	0		-14.848	5
-13.824	2		-14.592	4
-13.568	-1		-14.336	4
-13.312	0		-14.08	1
-13.056	-1		-13.824	7
-12.8	-4		-13.568	7
-12.544	2		-13.312	7
-12.288	-2		-13.056	6
-12.032	-3		-12.8	4
-11.776	-4		-12.544	4
-11.52	2		-12.288	9
-11.264	0		-12.032	6
-11.008	3		-11.776	2
-10.752	-1		-11.52	1
-10.496	2		-11.264	3
-10.24	2		-11.008	2
-9.984	2		-10.752	5
-9.728	-4		-10.496	0
-9.472	3		-10.24	3
-9.216	2		-9.984	5
-8.96	-1		-9.728	8
-8.704	-2		-9.472	4
-8.448	0		-9.216	8
-8.192	1		-8.96	4
-7.936	5		-8.704	2
-7.68	-5		-8.448	2
-7.424	3		-8.192	4
-7.168	-5		-7.936	2
-6.912	-2		-7.68	5
-6.656	-1		-7.424	4
-6.4	-5		-7.168	2
-6.144	3		-6.912	8
-5.888	1		-6.656	7
-5.632	-2		-6.4	6
-5.376	3		-6.144	8
-5.12	0		-5.888	9
-4.864	-3		-5.632	9
-4.608	1		-5.376	3
-4.352	6		-5.12	1
-4.096	-2		-4.864	7
-3.84	3		-4.608	4
-3.584	-2		-4.352	5
-3.328	-1		-4.096	2
-3.072	-4		-3.84	1
-2.816	0		-3.584	5
-2.56	-8		-3.328	10
-2.304	4		-3.072	5
-2.048	2		-2.816	23
-1.792	4		-2.56	61
-1.536	9		-2.304	405
-1.28	61		-2.048	1215
-1.024	360		-1.792	2621
-0.768	1564		-1.536	4111
-0.512	3618		-1.28	4754
-0.256	4709		-1.024	4969
0	4991		-0.768	5000
0.256	4723		-0.512	4888
0.512	4712		-0.256	4912
0.768	4604		0	5002
1.024	4477		0.256	4994
1.28	4324		0.512	4951
1.536	4090		0.768	4942
1.792	4072		1.024	4904
2.048	4007		1.28	4732
2.304	3844		1.536	4805
2.56	3725		1.792	4761
2.816	3572		2.048	4805
3.072	3532		2.304	4680
3.328	3453		2.56	4510
3.584	3485		2.816	4552
3.84	3307		3.072	4574
4.096	3363		3.328	4471
4.352	3233		3.584	4495
4.608	3085		3.84	4511
4.864	3014		4.096	4381
5.12	3076		4.352	4303
5.376	2890		4.608	4388
5.632	2891		4.864	4212
5.888	2829		5.12	4196
6.144	2847		5.376	4255
6.4	2683		5.632	4123
6.656	2738		5.888	4237
6.912	2603		6.144	3992
7.168	2575		6.4	3868
7.424	2550		6.656	3857
7.68	2417		6.912	3903
7.936	2407		7.168	3834
8.192	2417		7.424	3816
8.448	2353		7.68	3816
8.704	2276		7.936	3761
8.96	2256		8.192	3668
9.216	2168		8.448	3717
9.472	2107		8.704	3612
9.728	2135		8.96	3582
9.984	1958		9.216	3637
10.24	2039		9.472	3530
10.496	2012		9.728	3442
10.752	1940		9.984	3391
11.008	1914		10.24	3393
11.264	1923		10.496	3270
11.52	1875		10.752	3291
11.776	1837		11.008	3257
12.032	1797		11.264	3300
12.288	1743		11.52	3189
12.544	1712		11.776	3057
12.8	1640		12.032	3044
13.056	1653		12.288	3102
13.312	1614		12.544	3099
13.568	1643		12.8	3074
13.824	1578		13.056	2829
14.08	1487		13.312	2929
14.336	1571		13.568	2965
14.592	1510		13.824	2836
14.848	1483		14.08	2758
15.104	1449		14.336	2732
15.36	1412		14.592	2785
15.616	1400		14.848	2796
15.872	1349		15.104	2677
16.128	1393		15.36	2533
16.384	1218		15.616	2642
16.64	1275		15.872	2595
16.896	1271		16.128	2566
17.152	1283		16.384	2469
17.408	1295		16.64	2598
17.664	1196		16.896	2455
17.92	1217		17.152	2393
18.176	1176		17.408	2399
18.432	1192		17.664	2437
18.688	1178		17.92	2430
18.944	1097		18.176	2386
19.2	1061		18.432	2257
19.456	1095		18.688	2267
19.712	1083		18.944	2308
19.968	1036		19.2	2202
20.224	1087		19.456	2104
20.48	1047		19.712	2174
20.736	1018		19.968	2148
20.992	999		20.224	2127
21.248	924		20.48	2112
21.504	922		20.736	2129
21.76	1004		20.992	1980
22.016	917		21.248	2024
22.272	928		21.504	2010
22.528	913		21.76	1969
22.784	890		22.016	1948
23.04	787		22.272	1832
23.296	804		22.528	1824
23.552	878		22.784	1787
23.808	834		23.04	1834
24.064	815		23.296	1841
24.32	843		23.552	1901
24.576	826		23.808	1778
24.832	814		24.064	1746
25.088	795		24.32	1734
25.344	796		24.576	1713
25.6	797		24.832	1760
25.856	759		25.088	1647
26.112	775		25.344	1772
26.368	714		25.6	1654
26.624	689		25.856	1573
26.88	726		26.112	1606
27.136	683		26.368	1589
27.392	666		26.624	1530
27.648	703		26.88	1527
27.904	679		27.136	1526
28.16	665		27.392	1499
28.416	614		27.648	1567
28.672	616		27.904	1478
28.928	609		28.16	1423
29.184	616		28.416	1410
29.44	575		28.672	1392
29.696	609		28.928	1404
29.952	574		29.184	1419
30.208	584		29.44	1397
30.464	589		29.696	1368
30.72	559		29.952	1313
30.976	579		30.208	1270
31.232	515		30.464	1267
31.488	558		30.72	1284
31.744	540		30.976	1216
32	484		31.232	1241
32.256	493		31.488	1220
32.512	520		31.744	1184
32.768	493		32	1146
33.024	476		32.256	1193
33.28	506		32.512	1172
33.536	484		32.768	1156
33.792	492		33.024	1125
34.048	477		33.28	1070
34.304	418		33.536	1141
34.56	455		33.792	1115
34.816	474		34.048	1006
35.072	445		34.304	1081
35.328	423		34.56	1009
35.584	444		34.816	1040
35.84	418		35.072	1036
36.096	467		35.328	1018
36.352	386		35.584	1007
36.608	440		35.84	955
36.864	371		36.096	977
37.12	455		36.352	996
37.376	413		36.608	866
37.632	408		36.864	1012
37.888	340		37.12	901
38.144	344		37.376	930
38.4	409		37.632	945
38.656	390		37.888	864
38.912	342		38.144	881
39.168	413		38.4	823
39.424	340		38.656	846
39.68	361		38.912	859
39.936	366		39.168	797
40.192	360		39.424	847
40.448	348		39.68	847
40.704	326		39.936	775
40.96	348		40.192	807
41.216	329		40.448	759
41.472	327		40.704	801
41.728	340		40.96	796
41.984	329		41.216	756
42.24	282		41.472	779
42.496	299		41.728	733
42.752	334		41.984	724
43.008	299		42.24	719
43.264	304		42.496	706
43.52	308		42.752	695
43.776	291		43.008	682
44.032	294		43.264	643
44.288	316		43.52	703
44.544	257		43.776	658
44.8	273		44.032	646
45.056	257		44.288	613
45.312	288		44.544	598
45.568	291		44.8	634
45.824	248		45.056	625
46.08	237		45.312	565
46.336	237		45.568	625
46.592	269		45.824	595
46.848	249		46.08	601
47.104	241		46.336	604
47.36	248		46.592	571
47.616	250		46.848	555
47.872	235		47.104	567
48.128	247		47.36	540
48.384	258		47.616	512
48.64	210		47.872	578
48.896	222		48.128	525
49.152	218		48.384	554
49.408	223		48.64	518
49.664	231		48.896	491
49.92	236		49.152	474
50.176	197		49.408	454
50.432	209		49.664	451
50.688	207		49.92	475
50.944	206		50.176	466
51.2	197		50.432	485
51.456	187		50.688	479
51.712	201		50.944	461
51.968	184		51.2	435
52.224	184		51.456	443
52.48	187		51.712	427
52.736	199		51.968	422
52.992	195		52.224	420
53.248	199		52.48	417
53.504	155		52.736	423
53.76	203		52.992	432
54.016	194		53.248	414
54.272	174		53.504	400
54.528	182		53.76	431
54.784	178		54.016	442
55.04	155		54.272	387
55.296	196		54.528	372
55.552	178		54.784	390
55.808	173		55.04	371
56.064	171		55.296	366
56.32	159		55.552	356
56.576	172		55.808	372
56.832	161		56.064	382
57.088	145		56.32	316
57.344	168		56.576	369
57.6	167		56.832	308
57.856	174		57.088	307
58.112	169		57.344	358
58.368	139		57.6	343
58.624	167		57.856	312
58.88	150		58.112	309
59.136	145		58.368	362
59.392	146		58.624	332
59.648	138		58.88	340
59.904	143		59.136	349
60.16	154		59.392	295
60.416	150		59.648	305
60.672	131		59.904	295
60.928	133		60.16	310
61.184	150		60.416	320
61.44	130		60.672	269
61.696	135		60.928	272
61.952	128		61.184	280
62.208	124		61.44	268
62.464	145		61.696	262
62.72	124		61.952	245
62.976	132		62.208	225
63.232	138		62.464	274
63.488	139		62.72	265
63.744	147		62.976	235
64	107		63.232	229
64.256	119		63.488	252
64.512	120		63.744	260
64.768	129		64	238
65.024	109		64.256	222
65.28	100		64.512	214
65.536	113		64.768	229
65.792	98		65.024	227
66.048	121		65.28	212
66.304	116		65.536	229
66.56	120		65.792	257
66.816	124		66.048	201
67.072	97		66.304	233
67.328	99		66.56	225
67.584	120		66.816	197
67.84	89		67.072	202
68.096	96		67.328	222
68.352	108		67.584	195
68.608	92		67.84	209
68.864	95		68.096	182
69.12	96		68.352	199
69.376	95		68.608	188
69.632	99		68.864	186
69.888	93		69.12	197
70.144	102		69.376	174
70.4	89		69.632	183
70.656	117		69.888	186
70.912	100		70.144	198
71.168	101		70.4	170
71.424	104		70.656	171
71.68	106		70.912	163
71.936	86		71.168	197
72.192	80		71.424	183
72.448	100		71.68	155
72.704	90		71.936	165
72.96	76		72.192	175
73.216	88		72.448	144
73.472	99		72.704	155
73.728	94		72.96	143
73.984	77		73.216	151
74.24	110		73.472	128
74.496	91		73.728	138
74.752	85		73.984	146
75.008	78		74.24	183
75.264	78		74.496	133
75.52	83		74.752	117
75.776	86		75.008	139
76.032	86		75.264	143
76.288	68		75.52	150
76.544	82		75.776	152
76.8	94		76.032	119
77.056	85		76.288	127
77.312	87		76.544	131
77.568	77		76.8	131
77.824	80		77.056	136
78.08	92		77.312	118
78.336	60		77.568	128
78.592	66		77.824	117
78.848	64		78.08	112
79.104	66		78.336	127
79.36	70		78.592	117
79.616	87		78.848	109
79.872	81		79.104	121
80.128	66		79.36	113
80.384	71		79.616	104
80.64	79		79.872	109
80.896	58		80.128	111
81.152	67		80.384	119
81.408	64		80.64	112
81.664	62		80.896	112
81.92	66		81.152	93
82.176	73		81.408	100
82.432	67		81.664	108
82.688	65		81.92	86
82.944	48		82.176	93
83.2	77		82.432	113
83.456	68		82.688	104
83.712	73		82.944	97
83.968	65		83.2	117
84.224	88		83.456	104
84.48	61		83.712	103
84.736	45		83.968	100
84.992	40		84.224	100
85.248	56		84.48	100
85.504	56		84.736	73
85.76	74		84.992	95
86.016	60		85.248	94
86.272	59		85.504	88
86.528	58		85.76	94
86.784	47		86.016	92
87.04	66		86.272	87
87.296	54		86.528	77
87.552	52		86.784	84
87.808	50		87.04	80
88.064	56		87.296	95
88.32	60		87.552	88
88.576	56		87.808	79
88.832	54		88.064	75
89.088	52		88.32	72
89.344	48		88.576	66
89.6	59		88.832	76
89.856	56		89.088	66
90.112	62		89.344	60
90.368	57		89.6	69
90.624	48		89.856	79
90.88	61		90.112	72
91.136	57		90.368	75
91.392	54		90.624	67
91.648	52		90.88	81
91.904	43		91.136	86
92.16	45		91.392	81
92.416	57		91.648	64
92.672	48		91.904	70
92.928	48		92.16	78
93.184	45		92.416	71
93.44	48		92.672	60
93.696	43		92.928	68
93.952	41		93.184	53
94.208	50		93.44	63
94.464	62		93.696	66
94.72	50		93.952	51
94.976	50		94.208	62
95.232	38		94.464	48
95.488	39		94.72	58
95.744	39		94.976	56
96	47		95.232	53
96.256	40		95.488	58
96.512	44		95.744	43
96.768	48		96	58
97.024	49		96.256	58
97.28	52		96.512	70
97.536	45		96.768	51
97.792	49		97.024	53
98.048	53		97.28	46
98.304	51		97.536	49
98.56	46		97.792	52
98.816	39		98.048	48
99.072	36		98.304	45
99.328	38		98.56	65
99.584	31		98.816	48
99.84	34		99.072	50
100.096	40		99.328	54
100.352	31		99.584	50
100.608	42		99.84	51
100.864	40		100.096	43
101.12	46		100.352	45
101.376	39		100.608	51
101.632	50		100.864	43
101.888	41		101.12	39
102.144	43		101.376	39
102.4	39		101.632	62
102.656	46		101.888	44
102.912	27		102.144	39
103.168	49		102.4	44
103.424	46		102.656	45
103.68	43		102.912	40
103.936	37		103.168	40
104.192	40		103.424	33
104.448	45		103.68	39
104.704	37		103.936	34
104.96	34		104.192	43
105.216	47		104.448	31
105.472	38		104.704	52
105.728	38		104.96	39
105.984	32		105.216	36
106.24	39		105.472	32
106.496	38		105.728	33
106.752	39		105.984	33
107.008	44		106.24	45
107.264	30		106.496	37
107.52	34		106.752	34
107.776	43		107.008	44
108.032	38		107.264	41
108.288	41		107.52	33
108.544	40		107.776	34
108.8	39		108.032	33
109.056	47		108.288	35
109.312	45		108.544	34
109.568	44		108.8	41
109.824	29		109.056	26
110.08	23		109.312	44
110.336	37		109.568	31
110.592	30		109.824	38
110.848	25		110.08	41
111.104	36		110.336	36
111.36	42		110.592	38
111.616	33		110.848	33
111.872	48		111.104	36
112.128	41		111.36	33
112.384	39		111.616	28
112.64	21		111.872	40
112.896	35		112.128	35
113.152	30		112.384	28
113.408	42		112.64	26
113.664	14		112.896	29
113.92	35		113.152	32
114.176	21		113.408	26
114.432	33		113.664	32
114.688	25		113.92	30
114.944	27		114.176	22
115.2	34		114.432	25
115.456	36		114.688	31
115.712	28		114.944	41
115.968	25		115.2	29
116.224	27		115.456	25
116.48	25		115.712	22
116.736	30		115.968	25
116.992	27		116.224	23
117.248	32		116.48	24
117.504	21		116.736	30
117.76	28		116.992	36
118.016	38		117.248	34
118.272	29		117.504	21
118.528	23		117.76	20
118.784	37		118.016	19
119.04	34		118.272	27
119.296	18		118.528	35
119.552	35		118.784	25
119.808	22		119.04	26
120.064	27		119.296	28
120.32	27		119.552	41
120.576	30		119.808	27
120.832	20		120.064	26
121.088	21		120.32	19
121.344	20		120.576	30
121.6	26		120.832	24
121.856	28		121.088	27
122.112	39		121.344	31
122.368	35		121.6	17
122.624	25		121.856	23
122.88	30		122.112	27
123.136	36		122.368	23
123.392	23		122.624	27
123.648	25		122.88	22
123.904	21		123.136	17
124.16	21		123.392	20
124.416	34		123.648	17
124.672	14		123.904	21
124.928	36		124.16	23
125.184	39		124.416	27
125.44	25		124.672	22
125.696	37		124.928	11
125.952	23		125.184	23
126.208	19		125.44	14
126.464	28		125.696	18
126.72	17		125.952	22
126.976	26		126.208	16
127.232	42		126.464	30
127.488	30		126.72	20
127.744	31		126.976	19
128	24		127.232	21
128.256	34		127.488	19
128.512	28		127.744	15
128.768	25		128	15
129.024	23		128.256	26
129.28	21		128.512	28
129.536	30		128.768	23
129.792	28		129.024	23
130.048	15		129.28	15
130.304	25		129.536	16
130.56	25		129.792	12
130.816	32		130.048	15
131.072	21		130.304	17
131.328	34		130.56	19
131.584	24		130.816	21
131.84	12		131.072	22
132.096	24		131.328	23
132.352	20		131.584	17
132.608	20		131.84	24
132.864	22		132.096	12
133.12	22		132.352	18
133.376	12		132.608	20
133.632	37		132.864	14
133.888	37		133.12	22
134.144	24		133.376	13
134.4	24		133.632	14
134.656	27		133.888	13
134.912	24		134.144	20
135.168	9		134.4	16
135.424	28		134.656	19
135.68	24		134.912	18
135.936	33		135.168	14
136.192	24		135.424	24
136.448	17		135.68	12
136.704	19		135.936	17
136.96	23		136.192	20
137.216	29		136.448	12
137.472	25		136.704	17
137.728	20		136.96	18
137.984	16		137.216	11
138.24	24		137.472	14
138.496	11		137.728	16
138.752	22		137.984	18
139.008	20		138.24	17
139.264	19		138.496	25
139.52	32		138.752	15
139.776	28		139.008	17
140.032	20		139.264	15
140.288	34		139.52	16
140.544	14		139.776	11
140.8	22		140.032	20
141.056	16		140.288	13
141.312	26		140.544	14
141.568	23		140.8	15
141.824	17		141.056	12
142.08	20		141.312	13
142.336	25		141.568	14
142.592	17		141.824	10
142.848	7		142.08	12
143.104	18		142.336	15
143.36	10		142.592	17
143.616	18		142.848	19
143.872	20		143.104	15
144.128	11		143.36	14
144.384	20		143.616	18
144.64	16		143.872	16
144.896	16		144.128	15
145.152	17		144.384	12
145.408	23		144.64	14
145.664	19		144.896	9
145.92	25		145.152	16
146.176	23		145.408	15
146.432	22		145.664	12
146.688	19		145.92	16
146.944	12		146.176	9
147.2	24		146.432	12
147.456	12		146.688	21
147.712	9		146.944	10
147.968	18		147.2	16
148.224	20		147.456	13
148.48	22		147.712	4
148.736	14		147.968	9
148.992	21		148.224	8
149.248	17		148.48	19
149.504	13		148.736	18
149.76	16		148.992	15
150.016	29		149.248	15
150.272	18		149.504	14
150.528	15		149.76	15
150.784	6		150.016	13
151.04	16		150.272	10
151.296	20		150.528	13
151.552	18		150.784	10
151.808	17		151.04	11
152.064	11		151.296	9
152.32	15		151.552	13
152.576	17		151.808	18
152.832	17		152.064	15
153.088	22		152.32	13
153.344	13		152.576	9
153.6	25		152.832	15
153.856	20		153.088	15
154.112	13		153.344	12
154.368	13		153.6	11
154.624	19		153.856	14
154.88	11		154.112	5
155.136	19		154.368	9
155.392	16		154.624	11
155.648	18		154.88	17
155.904	13		155.136	11
156.16	16		155.392	14
156.416	11		155.648	18
156.672	8		155.904	18
156.928	13		156.16	8
157.184	20		156.416	7
157.44	10		156.672	6
157.696	9		156.928	9
157.952	16		157.184	11
158.208	2		157.44	8
158.464	18		157.696	5
158.72	10		157.952	12
158.976	15		158.208	11
159.232	20		158.464	11
159.488	20		158.72	15
159.744	11		158.976	9
160	7		159.232	5
160.256	7		159.488	10
160.512	9		159.744	11
160.768	6		160	12
161.024	5		160.256	7
161.28	15		160.512	13
161.536	19		160.768	13
161.792	11		161.024	11
162.048	9		161.28	10
162.304	16		161.536	9
162.56	15		161.792	10
162.816	16		162.048	16
163.072	14		162.304	8
163.328	9		162.56	15
163.584	20		162.816	17
163.84	5		163.072	10
164.096	14		163.328	7
164.352	13		163.584	17
164.608	21		163.84	6
164.864	16		164.096	11
165.12	19		164.352	12
165.376	12		164.608	11
165.632	9		164.864	10
165.888	9		165.12	13
166.144	17		165.376	10
166.4	15		165.632	6
166.656	20		165.888	5
166.912	11		166.144	8
167.168	10		166.4	8
167.424	12		166.656	15
167.68	18		166.912	9
167.936	14		167.168	8
168.192	19		167.424	13
168.448	9		167.68	8
168.704	13		167.936	11
168.96	14		168.192	8
169.216	18		168.448	13
169.472	20		168.704	9
169.728	7		168.96	8
169.984	10		169.216	10
170.24	17		169.472	13
170.496	8		169.728	16
170.752	12		169.984	9
171.008	11		170.24	11
171.264	11		170.496	9
171.52	7		170.752	10
171.776	4		171.008	7
172.032	19		171.264	12
172.288	10		171.52	8
172.544	10		171.776	13
172.8	11		172.032	9
173.056	22		172.288	8
173.312	15		172.544	8
173.568	15		172.8	7
173.824	13		173.056	14
174.08	12		173.312	6
174.336	19		173.568	9
174.592	14		173.824	5
174.848	11		174.08	4
175.104	16		174.336	10
175.36	4		174.592	9
175.616	16		174.848	9
175.872	14		175.104	7
176.128	22		175.36	6
176.384	4		175.616	7
176.64	17		175.872	18
176.896	13		176.128	6
177.152	7		176.384	9
177.408	6		176.64	9
177.664	17		176.896	13
177.92	7		177.152	13
178.176	7		177.408	5
178.432	16		177.664	8
178.688	8		177.92	12
178.944	10		178.176	10
179.2	17		178.432	4
179.456	13		178.688	11
179.712	9		178.944	9
179.968	5		179.2	10
180.224	17		179.456	6
180.48	15		179.712	8
180.736	17		179.968	5
180.992	6		180.224	5
181.248	5		180.48	10
181.504	13		180.736	5
181.76	16		180.992	11
182.016	2		181.248	9
182.272	9		181.504	13
182.528	15		181.76	13
182.784	13		182.016	13
183.04	14		182.272	5
183.296	17		182.528	11
183.552	5		182.784	5
183.808	11		183.04	5
184.064	2		183.296	13
184.32	12		183.552	9
184.576	19		183.808	9
184.832	12		184.064	6
185.088	4		184.32	7
185.344	9		184.576	11
185.6	7		184.832	9
185.856	14		185.088	8
186.112	13		185.344	10
186.368	11		185.6	6
186.624	10		185.856	12
186.88	10		186.112	9
187.136	9		186.368	5
187.392	6		186.624	7
187.648	7		186.88	8
187.904	13		187.136	9
188.16	5		187.392	9
188.416	12		187.648	7
188.672	11		187.904	7
188.928	6		188.16	8
189.184	6		188.416	8
189.44	5		188.672	10
189.696	15		188.928	8
189.952	9		189.184	4
190.208	10		189.44	9
190.464	13		189.696	9
190.72	12		189.952	5
190.976	7		190.208	8
191.232	4		190.464	9
191.488	3		190.72	0
191.744	14		190.976	4
192	9		191.232	8
192.256	10		191.488	2
192.512	12		191.744	6
192.768	16		192	9
193.024	11		192.256	7
193.28	5		192.512	3
193.536	13		192.768	4
193.792	7		193.024	5
194.048	13		193.28	10
194.304	6		193.536	9
194.56	4		193.792	6
194.816	9		194.048	11
195.072	11		194.304	7
195.328	5		194.56	4
195.584	8		194.816	9
195.84	1		195.072	12
196.096	2		195.328	7
196.352	14		195.584	17
196.608	8		195.84	10
196.864	10		196.096	3
197.12	9		196.352	7
197.376	8		196.608	9
197.632	15		196.864	12
197.888	7		197.12	8
198.144	1		197.376	8
198.4	3		197.632	10
198.656	5		197.888	8
198.912	14		198.144	13
199.168	8		198.4	9
199.424	5		198.656	10
199.68	7		198.912	8
199.936	8		199.168	9
200.192	4		199.424	6
200.448	5		199.68	8
200.704	14		199.936	6
200.96	4		200.192	3
201.216	11		200.448	9
201.472	7		200.704	10
201.728	6		200.96	6
201.984	7		201.216	10
202.24	-1		201.472	9
202.496	13		201.728	5
202.752	4		201.984	9
203.008	11		202.24	9
203.264	5		202.496	9
203.52	9		202.752	6
203.776	10		203.008	7
204.032	14		203.264	10
204.288	9		203.52	13
204.544	11		203.776	7
204.8	7		204.032	7
205.056	4		204.288	13
205.312	8		204.544	7
205.568	3		204.8	13
205.824	9		205.056	5
206.08	3		205.312	6
206.336	7		205.568	4
206.592	11		205.824	7
206.848	4		206.08	7
207.104	14		206.336	4
207.36	9		206.592	5
207.616	8		206.848	4
207.872	8		207.104	8
208.128	3		207.36	9
208.384	12		207.616	9
208.64	7		207.872	8
208.896	0		208.128	8
209.152	9		208.384	10
209.408	5		208.64	9
209.664	10		208.896	9
209.92	5		209.152	3
210.176	8		209.408	4
210.432	15		209.664	5
210.688	4		209.92	7
210.944	5		210.176	7
211.2	5		210.432	9
211.456	12		210.688	4
211.712	10		210.944	6
211.968	12		211.2	6
212.224	5		211.456	5
212.48	4		211.712	6
212.736	6		211.968	17
212.992	1		212.224	7
213.248	-1		212.48	12
213.504	11		212.736	6
213.76	7		212.992	6
214.016	5		213.248	4
214.272	5		213.504	4
214.528	17		213.76	5
214.784	14		214.016	5
215.04	0		214.272	6
215.296	12		214.528	3
215.552	8		214.784	8
215.808	13		215.04	7
216.064	4		215.296	9
216.32	9		215.552	5
216.576	8		215.808	9
216.832	9		216.064	10
217.088	8		216.32	13
217.344	12		216.576	5
217.6	3		216.832	8
217.856	6		217.088	6
218.112	12		217.344	13
218.368	-2		217.6	6
218.624	7		217.856	7
218.88	6		218.112	3
219.136	4		218.368	10
219.392	1		218.624	7
219.648	-1		218.88	7
219.904	6		219.136	7
220.16	6		219.392	8
220.416	4		219.648	7
220.672	8		219.904	13
220.928	5		220.16	5
221.184	7		220.416	5
221.44	4		220.672	14
221.696	-2		220.928	4
221.952	2		221.184	6
222.208	7		221.44	6
222.464	7		221.696	7
222.72	6		221.952	13
222.976	9		222.208	10
223.232	6		222.464	10
223.488	2		222.72	9
223.744	6		222.976	8
224	1		223.232	5
224.256	8		223.488	10
224.512	3		223.744	10
224.768	6		224	6
225.024	9		224.256	5
225.28	5		224.512	11
225.536	8		224.768	3
225.792	4		225.024	9
226.048	1		225.28	7
226.304	4		225.536	5
226.56	9		225.792	8
226.816	2		226.048	6
227.072	8		226.304	5
227.328	10		226.56	12
227.584	11		226.816	8
227.84	8		227.072	8
228.096	1		227.328	12
228.352	9		227.584	11
228.608	5		227.84	3
228.864	5		228.096	6
229.12	13		228.352	9
229.376	5		228.608	6
229.632	7		228.864	8
229.888	5		229.12	9
230.144	4		229.376	8
230.4	4		229.632	2
230.656	3		229.888	3
230.912	2		230.144	9
231.168	5		230.4	11
231.424	7		230.656	7
231.68	2		230.912	8
231.936	11		231.168	7
232.192	3		231.424	7
232.448	13		231.68	4
232.704	7		231.936	4
232.96	8		232.192	9
233.216	3		232.448	4
233.472	-4		232.704	11
233.728	11		232.96	8
233.984	3		233.216	9
234.24	3		233.472	4
234.496	12		233.728	12
234.752	11		233.984	11
235.008	3		234.24	8
235.264	12		234.496	7
235.52	6		234.752	5
235.776	1		235.008	6
236.032	5		235.264	3
236.288	6		235.52	9
236.544	5		235.776	7
236.8	1		236.032	9
237.056	10		236.288	10
237.312	9		236.544	11
237.568	4		236.8	8
237.824	5		237.056	13
238.08	5		237.312	5
238.336	4		237.568	11
238.592	6		237.824	3
238.848	10		238.08	6
239.104	4		238.336	6
239.36	14		238.592	10
239.616	0		238.848	5
239.872	8		239.104	6
240.128	1		239.36	6
240.384	0		239.616	8
240.64	7		239.872	7
240.896	11		240.128	5
241.152	6		240.384	5
241.408	8		240.64	10
241.664	7		240.896	11
241.92	7		241.152	8
242.176	11		241.408	8
242.432	5		241.664	7
242.688	15		241.92	8
242.944	14		242.176	9
243.2	6		242.432	6
243.456	0		242.688	5
243.712	2		242.944	6
243.968	11		243.2	8
244.224	10		243.456	5
244.48	0		243.712	11
244.736	3		243.968	3
244.992	-2		244.224	6
245.248	0		244.48	6
245.504	4		244.736	8
245.76	1		244.992	10
246.016	10		245.248	5
246.272	4		245.504	9
246.528	6		245.76	9
246.784	11		246.016	8
247.04	10		246.272	9
247.296	12		246.528	8
247.552	9		246.784	4
247.808	3		247.04	5
248.064	9		247.296	3
248.32	11		247.552	2
248.576	2		247.808	10
248.832	11		248.064	5
249.088	2		248.32	9
249.344	2		248.576	6
249.6	3		248.832	6
249.856	3		249.088	2
250.112	3		249.344	7
250.368	11		249.6	6
250.624	6		249.856	3
250.88	1		250.112	8
251.136	10		250.368	3
251.392	6		250.624	4
251.648	1		250.88	7
251.904	5		251.136	4
252.16	6		251.392	7
252.416	1		251.648	4
252.672	5		251.904	5
252.928	1		252.16	9
253.184	2		252.416	5
253.44	8		252.672	10
253.696	10		252.928	11
253.952	3		253.184	7
254.208	-2		253.44	5
254.464	13		253.696	4
254.72	-1		253.952	10
254.976	4		254.208	4
255.232	4		254.464	9
255.488	7		254.72	7
255.744	6		254.976	11
256	3		255.232	4
256.256	3		255.488	2
256.512	3		255.744	10
256.768	3		256	7
257.024	8		256.256	7
257.28	3		256.512	6
257.536	11		256.768	7
257.792	12		257.024	4
258.048	4		257.28	7
258.304	10		257.536	7
258.56	1		257.792	6
258.816	8		258.048	6
259.072	2		258.304	8
259.328	1		258.56	2
259.584	7		258.816	6
259.84	10		259.072	4
260.096	6		259.328	11
260.352	5		259.584	6
260.608	1		259.84	7
260.864	8		260.096	5
261.12	0		260.352	8
261.376	8		260.608	2
261.632	2		260.864	6
261.888	6		261.12	5
262.144	3		261.376	15
262.4	2		261.632	5
262.656	11		261.888	6
262.912	-2		262.144	10
263.168	8		262.4	9
263.424	0		262.656	5
263.68	6		262.912	11
263.936	5		263.168	3
264.192	0		263.424	10
264.448	12		263.68	6
264.704	4		263.936	7
264.96	6		264.192	6
265.216	-1		264.448	8
265.472	3		264.704	4
265.728	6		264.96	5
265.984	2		265.216	3
266.24	1		265.472	5
266.496	0		265.728	5
266.752	7		265.984	4
267.008	12		266.24	6
267.264	2		266.496	5
267.52	7		266.752	5
267.776	3		267.008	6
268.032	8		267.264	5
268.288	2		267.52	10
268.544	8		267.776	7
268.8	4		268.032	6
269.056	8		268.288	5
269.312	3		268.544	1
269.568	-1		268.8	10
269.824	4		269.056	6
270.08	0		269.312	5
270.336	0		269.568	6
270.592	3		269.824	5
270.848	2		270.08	5
271.104	5		270.336	8
271.36	7		270.592	6
271.616	9		270.848	7
271.872	10		271.104	3
272.128	6		271.36	6
272.384	6		271.616	8
272.64	3		271.872	12
272.896	2		272.128	5
273.152	7		272.384	6
273.408	12		272.64	6
273.664	8		272.896	6
273.92	-2		273.152	8
274.176	-1		273.408	9
274.432	10		273.664	10
274.688	10		273.92	5
274.944	7		274.176	7
275.2	1		274.432	7
275.456	-2		274.688	5
275.712	-2		274.944	7
275.968	1		275.2	2
276.224	0		275.456	8
276.48	6		275.712	2
276.736	-3		275.968	4
276.992	11		276.224	11
277.248	4		276.48	7
277.504	-3		276.736	10
277.76	8		276.992	7
278.016	1		277.248	3
278.272	4		277.504	8
278.528	3		277.76	11
278.784	2		278.016	6
279.04	6		278.272	2
279.296	5		278.528	11
279.552	8		278.784	8
279.808	-1		279.04	7
280.064	7		279.296	8
280.32	7		279.552	6
280.576	9		279.808	3
280.832	4		280.064	6
281.088	7		280.32	8
281.344	3		280.576	6
281.6	3		280.832	7
281.856	4		281.088	4
282.112	5		281.344	4
282.368	10		281.6	3
282.624	0		281.856	5
282.88	3		282.112	4
283.136	6		282.368	6
283.392	12		282.624	6
283.648	7		282.88	4
283.904	7		283.136	6
284.16	0		283.392	8
284.416	6		283.648	2
284.672	7		283.904	9
284.928	3		284.16	7
285.184	0		284.416	1
285.44	-1		284.672	7
285.696	2		284.928	6
285.952	9		285.184	7
286.208	1		285.44	8
286.464	1		285.696	7
286.72	8		285.952	9
286.976	-4		286.208	3
287.232	3		286.464	6
287.488	1		286.72	14
287.744	10		286.976	6
288	3		287.232	5
288.256	-2		287.488	8
288.512	0		287.744	1
288.768	6		288	5
289.024	2		288.256	6
289.28	4		288.512	4
289.536	5		288.768	4
289.792	-3		289.024	9
290.048	5		289.28	2
290.304	9		289.536	0
290.56	1		289.792	7
290.816	2		290.048	5
291.072	-1		290.304	6
291.328	-2		290.56	5
291.584	0		290.816	6
291.84	3		291.072	7
292.096	2		291.328	5
292.352	7		291.584	5
292.608	5		291.84	3
292.864	1		292.096	6
293.12	7		292.352	8
293.376	1		292.608	8
293.632	2		292.864	6
293.888	0		293.12	4
294.144	2		293.376	11
294.4	12		293.632	4
294.656	4		293.888	5
294.912	8		294.144	7
295.168	0		294.4	8
295.424	0		294.656	6
295.68	3		294.912	5
295.936	4		295.168	9
296.192	3		295.424	8
296.448	1		295.68	8
296.704	5		295.936	8
296.96	7		296.192	7
297.216	6		296.448	5
297.472	17		296.704	3
297.728	3		296.96	5
297.984	-2		297.216	7
298.24	2		297.472	3
298.496	-2		297.728	7
298.752	-3		297.984	5
299.008	7		298.24	7
299.264	3		298.496	8
299.52	0		298.752	4
299.776	4		299.008	6
300.032	3		299.264	5
300.288	-1		299.52	5
300.544	1		299.776	3
300.8	3		300.032	5
301.056	2		300.288	4
301.312	11		300.544	5
301.568	-1		300.8	5
301.824	0		301.056	2
302.08	1		301.312	8
302.336	1		301.568	4
302.592	11		301.824	7
302.848	1		302.08	5
303.104	8		302.336	6
303.36	4		302.592	8
303.616	4		302.848	6
303.872	3		303.104	7
304.128	0		303.36	9
304.384	0		303.616	5
304.64	3		303.872	9
304.896	-2		304.128	5
305.152	5		304.384	8
305.408	2		304.64	2
305.664	-2		304.896	7
305.92	7		305.152	5
306.176	5		305.408	5
306.432	-1		305.664	2
306.688	3		305.92	9
306.944	-3		306.176	5
307.2	5		306.432	5
307.456	2		306.688	3
307.712	4		306.944	5
307.968	-3		307.2	5
308.224	-1		307.456	5
308.48	-4		307.712	6
308.736	1		307.968	4
308.992	3		308.224	12
309.248	3		308.48	5
309.504	-6		308.736	15
309.76	6		308.992	6
310.016	1		309.248	3
310.272	6		309.504	7
310.528	6		309.76	5
310.784	-2		310.016	7
311.04	1		310.272	7
311.296	4		310.528	7
311.552	4		310.784	6
311.808	-2		311.04	8
312.064	-5		311.296	6
312.32	1		311.552	3
312.576	-2		311.808	3
312.832	0		312.064	3
313.088	8		312.32	5
313.344	1		312.576	7
313.6	5		312.832	8
313.856	-2		313.088	5
314.112	-1		313.344	8
314.368	0		313.6	6
314.624	9		313.856	5
314.88	1		314.112	6
315.136	0		314.368	4
315.392	0		314.624	5
315.648	1		314.88	6
315.904	5		315.136	7
316.16	7		315.392	5
316.416	4		315.648	8
316.672	-1		315.904	7
316.928	-2		316.16	6
317.184	-7		316.416	10
317.44	9		316.672	10
317.696	1		316.928	9
317.952	1		317.184	13
318.208	1		317.44	4
318.464	-1		317.696	2
318.72	0		317.952	4
318.976	1		318.208	5
319.232	5		318.464	8
319.488	-1		318.72	4
319.744	0		318.976	9
320	5		319.232	7
320.256	-2		319.488	11
320.512	-1		319.744	6
320.768	6		320	7
321.024	2		320.256	7
321.28	6		320.512	8
321.536	0		320.768	6
321.792	-5		321.024	6
322.048	1		321.28	8
322.304	1		321.536	5
322.56	-1		321.792	3
322.816	-3		322.048	5
323.072	1		322.304	7
323.328	4		322.56	4
323.584	6		322.816	5
323.84	3		323.072	3
324.096	2		323.328	5
324.352	10		323.584	7
324.608	3		323.84	4
324.864	0		324.096	7
325.12	-1		324.352	5
325.376	-3		324.608	4
325.632	0		324.864	7
325.888	2		325.12	6
326.144	2		325.376	8
326.4	0		325.632	5
326.656	4		325.888	6
326.912	9		326.144	11
327.168	0		326.4	6
327.424	-2		326.656	8
327.68	-5		326.912	4
327.936	1		327.168	4
328.192	7		327.424	8
328.448	-1		327.68	3
328.704	2		327.936	8
328.96	7		328.192	4
329.216	5		328.448	5
329.472	0		328.704	6
329.728	3		328.96	4
329.984	1		329.216	4
330.24	8		329.472	4
330.496	5		329.728	5
330.752	8		329.984	8
331.008	3		330.24	9
331.264	10		330.496	6
331.52	0		330.752	10
331.776	1		331.008	5
332.032	5		331.264	11
332.288	5		331.52	10
332.544	-3		331.776	8
332.8	1		332.032	7
333.056	0		332.288	7
333.312	7		332.544	5
333.568	0		332.8	8
333.824	4		333.056	2
334.08	-1		333.312	6
334.336	3		333.568	7
334.592	-1		333.824	4
334.848	5		334.08	5
335.104	-2		334.336	10
335.36	9		334.592	9
335.616	3		334.848	3
335.872	9		335.104	6
336.128	-2		335.36	5
336.384	2		335.616	12
336.64	2		335.872	8
336.896	1		336.128	6
337.152	0		336.384	3
337.408	7		336.64	4
337.664	-4		336.896	8
337.92	3		337.152	2
338.176	2		337.408	6
338.432	-4		337.664	5
338.688	-1		337.92	7
338.944	-1		338.176	13
339.2	-3		338.432	7
339.456	4		338.688	6
339.712	3		338.944	5
339.968	0		339.2	4
340.224	-3		339.456	6
340.48	1		339.712	7
340.736	3		339.968	5
340.992	-4		340.224	7
341.248	5		340.48	4
341.504	4		340.736	5
341.76	-2		340.992	5
342.016	5		341.248	9
342.272	-4		341.504	7
342.528	0		341.76	9
342.784	6		342.016	3
343.04	2		342.272	1
343.296	-1		342.528	7
343.552	1		342.784	4
343.808	5		343.04	3
344.064	3		343.296	6
344.32	2		343.552	11
344.576	1		343.808	3
344.832	4		344.064	7
345.088	0		344.32	5
345.344	-2		344.576	9
345.6	-3		344.832	4
345.856	2		345.088	5
346.112	9		345.344	6
346.368	-1		345.6	2
346.624	13		345.856	4
346.88	9		346.112	10
347.136	1		346.368	6
347.392	4		346.624	10
347.648	-3		346.88	4
347.904	5		347.136	12
348.16	8		347.392	2
348.416	1		347.648	9
348.672	0		347.904	7
348.928	-4		348.16	5
349.184	2		348.416	5
349.696	4		348.672	8
349.952	2		348.928	8
350.208	1		349.184	4
350.464	2		349.44	5
350.72	-1		349.696	1
350.976	0		349.952	3
351.232	0		350.208	12
351.488	5		350.464	2
351.744	-3		350.72	4
352	-8		350.976	3
352.256	0		351.232	8
352.512	-4		351.488	5
352.768	-3		351.744	6
353.024	-4		352	5
353.28	2		352.256	8
353.536	-4		352.512	12
353.792	0		352.768	3
354.048	1		353.024	12
354.304	-3		353.28	9
354.56	0		353.536	5
354.816	-3		353.792	6
355.072	-1		354.048	7
355.328	3		354.304	3
355.584	0		354.56	8
355.84	-1		354.816	5
356.096	-5		355.072	1
356.352	2		355.328	3
356.608	-3		355.584	8
356.864	3		355.84	11
357.12	4		356.096	5
357.376	-4		356.352	6
357.632	-8		356.608	8
357.888	1		356.864	9
358.144	-5		357.12	4
358.4	-2		357.376	7
358.656	0		357.632	3
358.912	5		357.888	4
359.168	5		358.144	7
359.424	-4		358.4	5
359.68	-3		358.656	3
359.936	-1		358.912	7
360.192	-4		359.168	6
360.448	0		359.424	6
360.704	1		359.68	4
360.96	-2		359.936	5
361.216	2		360.192	5
361.472	-3		360.448	12
361.728	3		360.704	6
361.984	-2		360.96	4
362.24	-2		361.216	6
362.496	9		361.472	3
362.752	-6		361.728	6
363.008	3		361.984	5
363.264	3		362.24	3
363.52	-2		362.496	5
363.776	-4		362.752	5
364.032	-4		363.008	7
364.288	0		363.264	6
364.544	-7		363.52	7
364.8	-7		363.776	7
365.056	1		364.032	5
365.312	-1		364.288	6
365.568	-3		364.544	6
365.824	0		364.8	4
366.08	-4		365.056	4
366.336	-1		365.312	5
366.592	0		365.568	6
366.848	0		365.824	7
367.104	0		366.08	0
367.36	1		366.336	9
367.616	-2		366.592	8
367.872	-1		366.848	6
368.128	3		367.104	4
368.384	3		367.36	2
368.64	-2		367.616	5
368.896	-5		367.872	5
369.152	-7		368.128	2
369.408	-6		368.384	4
369.664	1		368.64	9
369.92	-2		368.896	7
370.176	-2		369.152	8
370.432	4		369.408	8
370.688	-2		369.664	7
370.944	-5		369.92	3
371.2	-5		370.176	4
371.456	-1		370.432	7
371.712	-1		370.688	7
371.968	-4		370.944	5
372.224	0		371.2	2
372.48	-2		371.456	3
372.736	-2		371.712	5
372.992	-6		371.968	6
373.248	-5		372.224	4
373.504	-1		372.48	5
373.76	-2		372.736	10
374.016	2		372.992	7
374.272	-7		373.248	2
374.528	-4		373.504	7
374.784	0		373.76	3
375.04	-1		374.016	4
375.296	-7		374.272	1
375.552	-4		374.528	5
375.808	-3		374.784	6
376.064	0		375.04	5
376.32	-3		375.296	6
376.576	-2		375.552	2
376.832	1		375.808	10
377.088	-3		376.064	7
377.344	-3		376.32	9
377.6	-2		376.576	4
377.856	-1		376.832	3
378.112	3		377.088	2
378.368	0		377.344	3
378.624	3		377.6	1
378.88	-1		377.856	7
379.136	-5		378.112	7
379.392	-2		378.368	1
379.648	0		378.624	8
379.904	-4		378.88	4
380.16	0		379.136	4
380.416	3		379.392	6
380.672	2		379.648	5
380.928	-3		379.904	8
381.184	-2		380.16	9
381.44	-2		380.416	7
381.696	0		380.672	11
381.952	-1		380.928	2
382.208	-1		381.184	9
382.464	-6		381.44	4
382.72	-4		381.696	7
382.976	0		381.952	6
383.232	-1		382.208	4
383.488	1		382.464	4
383.744	-3		382.72	6
384	1		382.976	7
384.256	4		383.232	7
384.512	0		383.488	9
384.768	-3		383.744	7
385.024	-4		384	7
385.28	-3		384.256	9
385.536	1		384.512	6
385.792	-5		384.768	3
386.048	-6		385.024	4
386.304	0		385.28	1
386.56	-4		385.536	8
386.816	1		385.792	5
387.072	-2		386.048	5
387.328	5		386.304	5
387.584	5		386.56	6
387.84	2		386.816	9
388.096	0		387.072	8
388.352	-3		387.328	5
388.608	2		387.584	10
388.864	-3		387.84	6
389.12	0		388.096	6
389.376	-4		388.352	3
389.632	-1		388.608	8
389.888	1		388.864	7
390.144	4		389.12	8
390.4	-1		389.376	7
390.656	-4		389.632	6
390.912	-3		389.888	6
391.168	-3		390.144	6
391.424	-2		390.4	4
391.68	4		390.656	5
391.936	-2		390.912	6
392.192	0		391.168	8
392.448	5		391.424	5
392.704	0		391.68	6
392.96	-1		391.936	6
393.216	-5		392.192	3
393.472	4		392.448	6
393.728	-5		392.704	5
393.984	6		392.96	7
394.24	-5		393.216	6
394.496	-2		393.472	2
394.752	-4		393.728	6
395.008	-2		393.984	5
395.264	-7		394.24	5
395.52	-2		394.496	3
395.776	-5		394.752	5
396.032	3		395.008	3
396.288	-7		395.264	4
396.544	-1		395.52	4
396.8	-7		395.776	5
397.056	0		396.032	8
397.312	0		396.288	3
397.568	1		396.544	5
397.824	-1		396.8	6
398.08	-4		397.056	4
398.336	-2		397.312	6
398.592	-3		397.568	5
398.848	-3		397.824	3
399.104	-2		398.08	5
399.36	-8		398.336	3
399.616	-4		398.592	10
399.872	0		398.848	9
400.128	1		399.104	10
400.384	0		399.36	2
400.64	2		399.616	6
400.896	-5		399.872	6
401.152	-2		400.128	5
401.408	2		400.384	7
401.664	-1		400.64	4
401.92	0		400.896	4
402.176	1		401.152	5
402.432	-1		401.408	5
402.688	-5		401.664	5
402.944	-1		401.92	5
403.2	1		402.176	3
403.456	-5		402.432	3
403.712	-2		402.688	11
403.968	-3		402.944	8
404.224	-3		403.2	5
404.48	2		403.456	5
404.736	-2		403.712	3
404.992	1		403.968	10
405.248	3		404.224	10
405.504	-3		404.48	4
405.76	-1		404.736	4
406.016	0		404.992	2
406.272	-4		405.248	8
406.528	1		405.504	8
406.784	-2		405.76	2
407.04	-2		406.016	6
407.296	-3		406.272	6
407.552	-8		406.528	7
407.808	-6		406.784	5
408.064	-1		407.04	4
408.32	-5		407.296	6
408.576	2		407.552	3
408.832	-5		407.808	4
409.088	-1		408.064	7
409.344	-1		408.32	6
409.6	-1		408.576	3
409.856	-6		408.832	3
410.112	-5		409.088	8
410.368	-4		409.344	5
410.624	-1		409.6	10
410.88	0		409.856	4
411.136	-6		410.112	6
411.392	-6		410.368	8
411.648	0		410.624	7
411.904	-4		410.88	7
412.16	2		411.136	8
412.416	-1		411.392	4
412.672	1		411.648	6
412.928	-3		411.904	9
413.184	-2		412.16	5
413.44	-4		412.416	6
413.696	-2		412.672	5
413.952	0		412.928	3
414.208	-7		413.184	5
414.464	1		413.44	7
414.72	-2		413.696	2
414.976	0		413.952	2
415.232	-3		414.208	2
415.488	-1		414.464	8
415.744	0		414.72	6
416	-1		414.976	3
416.256	3		415.232	8
416.512	-3		415.488	3
416.768	-5		415.744	2
417.024	-4		416	9
417.28	2		416.256	7
417.536	-2		416.512	3
417.792	-2		416.768	1
418.048	-4		417.024	5
418.304	-4		417.28	6
418.56	-3		417.536	9
418.816	-4		417.792	5
419.072	-1		418.048	8
419.328	2		418.304	10
419.584	-1		418.56	5
419.84	-2		418.816	4
420.096	5		419.072	3
420.352	-3		419.328	3
420.608	-3		419.584	3
420.864	-4		419.84	8
421.12	-3		420.096	5
421.376	-9		420.352	5
421.632	-4		420.608	9
421.888	-4		420.864	5
422.144	-5		421.12	5
422.4	-3		421.376	8
422.656	-2		421.632	5
422.912	1		421.888	3
423.168	-2		422.144	5
423.424	0		422.4	4
423.68	-1		422.656	4
423.936	-4		422.912	9
424.192	-5		423.168	5
424.448	2		423.424	7
424.704	-5		423.68	7
424.96	1		423.936	8
425.216	-6		424.192	7
425.472	-4		424.448	5
425.728	0		424.704	1
425.984	6		424.96	3
426.24	-5		425.216	10
426.496	-2		425.472	7
426.752	3		425.728	5
427.008	-2		425.984	8
427.264	-4		426.24	5
427.52	-5		426.496	9
427.776	6		426.752	6
428.032	-6		427.008	11
428.288	-4		427.264	6
428.544	-3		427.52	8
428.8	-5		427.776	7
429.056	-3		428.032	3
429.312	-5		428.288	5
429.568	-1		428.544	7
429.824	-1		428.8	3
430.08	-5		429.056	3
430.336	-5		429.312	2
430.592	-8		429.568	10
430.848	-5		429.824	6
431.104	1		430.08	8
431.36	-7		430.336	10
431.616	-3		430.592	5
431.872	-3		430.848	4
432.128	-6		431.104	8
432.384	-3		431.36	10
432.64	7		431.616	4
432.896	-3		431.872	3
433.152	-1		432.128	4
433.408	-6		432.384	3
433.664	-4		432.64	6
433.92	-3		432.896	6
434.176	-3		433.152	3
434.432	1		433.408	4
434.688	-1		433.664	2
434.944	-2		433.92	8
435.2	-4		434.176	1
435.456	0		434.432	2
435.712	-4		434.688	8
435.968	0		434.944	3
436.224	-2		435.2	5
436.48	1		435.456	7
436.736	-5		435.712	3
436.992	-5		435.968	5
437.248	-7		436.224	6
437.504	1		436.48	6
437.76	-3		436.736	9
438.016	0		436.992	8
438.272	2		437.248	7
438.528	4		437.504	5
438.784	-5		437.76	4
439.04	-3		438.016	5
439.296	-5		438.272	4
439.552	1		438.528	1
439.808	-3		438.784	5
440.064	-3		439.04	2
440.32	-6		439.296	8
440.576	-5		439.552	1
440.832	-6		439.808	4
441.088	-7		440.064	3
441.344	-2		440.32	4
441.6	-5		440.576	2
441.856	0		440.832	7
442.112	-5		441.088	7
442.368	-2		441.344	7
442.624	-2		441.6	7
442.88	0		441.856	10
443.136	-3		442.112	1
443.392	-5		442.368	3
443.648	-7		442.624	3
443.904	-3		442.88	5
444.16	-5		443.136	6
444.416	-2		443.392	5
444.672	-7		443.648	9
444.928	-3		443.904	2
445.184	-2		444.16	8
445.44	-5		444.416	5
445.696	-4		444.672	5
445.952	-7		444.928	5
446.208	-5		445.184	4
446.464	-5		445.44	10
446.72	-3		445.696	6
446.976	-2		445.952	9
447.232	-6		446.208	7
447.488	-2		446.464	4
447.744	-5		446.72	4
448	-1		446.976	11
448.256	-5		447.232	5
448.512	-1		447.488	4
448.768	-7		447.744	7
449.024	-1		448	5
449.28	1		448.256	5
449.536	-5		448.512	3
449.792	-4		448.768	2
450.048	-3		449.024	3
450.304	-5		449.28	7
450.56	-2		449.536	7
450.816	3		449.792	6
451.072	-3		450.048	3
451.328	0		450.304	3
451.584	-6		450.56	5
451.84	-7		450.816	3
452.096	-6		451.072	4
452.352	-2		451.328	4
452.608	-3		451.584	3
452.864	-3		451.84	5
453.12	-5		452.096	3
453.376	-5		452.352	8
453.632	1		452.608	5
453.888	-6		452.864	3
454.144	-2		453.12	8
454.4	-2		453.376	1
454.656	-4		453.632	2
454.912	-3		453.888	7
455.168	-5		454.144	4
455.424	-5		454.4	2
455.68	-4		454.656	8
455.936	-6		454.912	13
456.192	-4		455.168	3
456.448	-4		455.424	4
456.704	-6		455.68	4
456.96	-2		455.936	5
457.216	-6		456.192	6
457.472	-5		456.448	6
457.728	-1		456.704	3
457.984	-3		456.96	1
458.24	-1		457.216	6
458.496	-4		457.472	10
458.752	-4		457.728	7
459.008	-6		457.984	5
459.264	1		458.24	2
459.52	0		458.496	3
459.776	-2		458.752	10
460.032	-7		459.008	1
460.288	-3		459.264	2
460.544	-4		459.52	7
460.8	-2		459.776	7
461.056	0		460.032	6
461.312	-5		460.288	2
461.568	-2		460.544	6
461.824	-4		460.8	3
462.08	0		461.056	4
462.336	-2		461.312	9
462.592	-5		461.568	4
462.848	0		461.824	6
463.104	0		462.08	6
463.36	3		462.336	7
463.616	0		462.592	2
463.872	-5		462.848	3
464.128	0		463.104	3
464.384	-5		463.36	4
464.64	2		463.616	2
464.896	-8		463.872	1
465.152	-9		464.128	0
465.408	-10		464.384	0
465.664	-10		464.64	0
465.92	-10		464.896	0
466.176	-10		465.152	0
466.432	-10		465.408	0
466.688	-10		465.664	0
466.944	-10		465.92	0
467.2	-10		466.176	0
467.456	-10		466.432	0
467.712	-10		466.688	0
467.968	-10		466.944	0
468.224	-10		467.2	0
468.48	-10		467.456	0
468.736	-10		467.712	0
468.992	-10		467.968	0
469.248	-10		468.224	0
469.504	-10		468.48	0
469.76	-10		468.736	0
470.016	-10		468.992	0
470.272	-10		469.248	0
470.528	-10		469.504	0
470.784	-10		469.76	0
471.04	-10		470.016	0
471.296	-10		470.272	0
471.552	-10		470.528	0
471.808	-10		470.784	0
472.064	-10		471.04	0
472.32	-10		471.296	0
472.576	-10		471.552	0
472.832	-10		471.808	0
473.088	-10		472.064	0
473.344	-10		472.32	0
473.6	-10		472.576	0
473.856	-10		472.832	0
474.112	-10		473.088	0
474.368	-10		473.344	0
474.624	-10		473.6	0
474.88	-10		473.856	0
475.136	-10		474.112	0
475.392	-10		474.368	0
475.648	-10		474.624	0
475.904	-10		474.88	0
476.16	-10		475.136	0
476.416	-10		475.392	0
476.672	-10		475.648	0
[truncated: 2 more rows]

## Sheet: Fig_2c
pristine NCs			DPPA NCs
Delay Time (ps) - 612.8 nm	Normalized -ΔA		Delay Time (ps) - 612.8 nm	Normalized -ΔA
-2	0.02094		-2	0.05277
-1.8	0.01571		-1.8	0.05277
-1.6	0.04188		-1.6	0.07916
-1.4	0.00262		-1.4	0.05541
-1.2	0.02094		-1.2	0.05541
-1	0.01309		-1	0.08443
-0.8	0.0288		-0.8	0.08971
-0.6	0		-0.6	0.04485
-0.4	0.03141		-0.4	0
-0.2	0.02094		-0.2	0.03958
0	0.0288		0.1	0.09235
0.1	0.03141		0.20298	0.09235
0.20298	0.08377		0.30902	0.17414
0.30902	0.24084		0.41822	0.27441
0.41822	0.37958		0.53068	0.46438
0.53068	0.56545		0.64648	0.53298
0.64648	0.65183		0.76573	0.66491
0.76573	0.71466		0.88853	0.70449
0.88853	0.81152		1.01499	0.7467
1.01499	0.85602		1.14521	0.77045
1.14521	0.91099		1.27932	0.781
1.27932	0.93717		1.41741	0.82322
1.41741	0.95288		1.55962	0.84697
1.55962	0.94503		1.70606	0.86807
1.70606	0.96859		1.85686	0.90237
1.85686	0.97382		2.01215	0.92084
2.01215	0.9555		2.17207	0.90237
2.17207	0.9555		2.33675	0.92612
2.33675	0.96335		2.50633	0.8971
2.50633	0.98953		2.68096	0.95515
2.68096	0.95812		2.8608	0.8971
2.8608	0.96073		3.04598	0.8285
3.04598	1		3.23669	0.92612
3.23669	0.98168		3.43307	0.86807
3.43307	0.97382		3.6353	0.92084
3.6353	1		3.84355	0.92348
3.84355	0.99476		4.058	0.92084
4.058	0.97644		4.27883	0.92876
4.27883	0.9555		4.50625	0.9314
4.50625	0.94503		4.74043	0.9657
4.74043	0.96335		4.98159	0.93404
4.98159	0.96597		5.22993	0.91029
5.22993	0.94764		5.48566	0.90765
5.48566	0.96073		5.74901	0.90765
5.74901	0.96073		6.0202	0.97361
6.0202	0.94764		6.29947	--
6.29947	0.93979		6.58705	0.9314
6.58705	0.92147		6.8832	--
6.8832	0.9555		7.18816	--
7.18816	0.96335		7.50221	--
7.50221	0.97906		7.82561	--
7.82561	0.96597		8.15863	--
8.15863	0.94764		8.50158	0.92348
8.50158	0.9555		8.85473	0.93931
8.85473	0.95812		9.2184	0.98945
9.2184	0.93717		9.59291	0.96306
9.59291	0.93717		9.97856	0.94195
9.97856	0.96335		10.3757	--
10.3757	0.92932		10.7847	--
10.7847	0.93717		11.2058	0.95778
11.2058	0.96597		11.6395	0.9657
11.6395	0.94503		12.0861	--
12.0861	0.9267		12.546	0.94459
12.546	0.92408		13.0196	--
13.0196	0.9712		13.5072	--
13.5072	0.94503		14.0095	--
14.0095	0.95026		14.5266	0.97625
14.5266	0.93455		15.0592	--
15.0592	0.92932		15.6076	0.96834
15.6076	0.96335		16.1724	0.96042
16.1724	0.94764		16.7539	0.93668
16.7539	0.9267		17.3528	--
17.3528	0.93194		17.9696	--
17.9696	0.95288		18.6046	--
18.6046	0.91885		19.2586	0.94195
19.2586	0.91885		19.9321	--
19.9321	0.91623		20.6257	--
20.6257	0.90314		21.3398	--
21.3398	0.90052		22.0753	0.92876
22.0753	0.96859		22.8326	0.96042
22.8326	0.89791		23.6125	--
23.6125	0.9267		24.4156	0.97098
24.4156	0.93717		25.2427	0.95251
25.2427	0.91623		26.0943	0.94987
26.0943	0.92147		26.9714	--
26.9714	0.91885		27.8745	0.92612
27.8745	0.91623		28.8045	0.93404
28.8045	0.92147		29.7623	--
29.7623	0.94241		30.7485	0.96306
30.7485	0.91623		31.7641	--
31.7641	0.89267		32.81	--
32.81	0.91623		33.887	0.9314
33.887	0.89267		34.9961	0.93668
34.9961	0.90052		36.1382	--
36.1382	0.93717		37.3143	0.93668
37.3143	0.92408		38.5254	--
38.5254	0.91361		39.7726	0.92084
39.7726	0.91361		41.0569	--
41.0569	0.87696		42.3795	--
42.3795	0.8822		43.7414	--
43.7414	0.89529		45.1439	0.94195
45.1439	0.88482		46.5882	0.95515
46.5882	0.89005		48.0755	0.93668
48.0755	0.91361		49.6071	0.91557
49.6071	0.88482		51.1842	0.91293
51.1842	0.88743		52.8084	0.93404
52.8084	0.88482		54.4809	--
54.4809	0.91099		56.2032	--
56.2032	0.89005		57.9768	0.92876
57.9768	0.89005		59.8032	--
59.8032	0.86649		61.684	0.96042
61.684	0.87435		63.6208	0.96834
63.6208	0.87173		65.6152	0.94195
65.6152	0.87435		67.6691	--
67.6691	0.84293		69.7841	0.95251
69.7841	0.87173		71.9621	0.91029
71.9621	0.87435		74.2049	0.93931
74.2049	0.85602		76.5146	0.93668
76.5146	0.86911		78.893	--
78.893	0.82984		81.3422	0.92876
81.3422	0.84555		83.8644	0.96042
83.8644	0.85079		86.4617	--
86.4617	0.85602		89.1363	0.92348
89.1363	0.84555		91.8906	0.93668
91.8906	0.83508		94.7268	0.89974
94.7268	0.83246		97.6475	0.90237
97.6475	0.82199		100.655	0.89182
100.655	0.84293		103.753	0.90237
103.753	0.84817		106.942	0.91557
106.942	0.80105		110.226	0.89446
110.226	0.81152		113.609	--
113.609	0.82723		117.092	0.90765
117.092	0.82199		120.678	0.8971
120.678	0.82723		124.372	0.92348
124.372	0.79319		128.175	0.91821
128.175	0.8089		132.092	0.9314
132.092	0.80366		136.126	0.91293
136.126	0.80105		140.279	0.92612
140.279	0.8089		144.556	0.91029
144.556	0.78534		148.961	0.89182
148.961	0.81414		153.496	0.88391
153.496	0.79581		158.167	0.88918
158.167	0.79319		162.977	0.91029
162.977	0.79581		167.93	0.91557
167.93	0.80105		173.031	0.93668
173.031	0.74869		178.283	0.8971
178.283	0.79058		183.692	0.91029
183.692	0.77487		189.262	0.88127
189.262	0.73822		194.997	0.89974
194.997	0.77487		200.904	0.91821
200.904	0.75393		206.986	0.91029
206.986	0.77487		213.25	0.91293
213.25	0.76963		219.7	0.91293
219.7	0.74084		226.342	0.93668
226.342	0.7356		233.182	0.90237
233.182	0.73822		240.226	0.89974
240.226	0.75131		247.479	0.93404
247.479	0.73298		254.948	0.90765
254.948	0.74607		262.64	0.91293
262.64	0.75916		270.561	0.88654
270.561	0.74607		278.717	0.93404
278.717	0.7199		287.117	0.88918
287.117	0.74084		295.766	0.85752
295.766	0.73822		304.674	0.86807
304.674	0.72513		313.846	0.84169
313.846	0.74084		323.292	--
323.292	0.6911		333.018	0.86016
333.018	0.73298		343.035	0.8628
343.035	0.69372		353.35	0.89182
353.35	0.68586		363.971	0.91029
363.971	0.66492		374.91	0.91293
374.91	0.69372		386.173	0.88654
386.173	0.6623		397.773	0.88654
397.773	0.67016		409.717	0.8496
409.717	0.68586		422.018	0.84433
422.018	0.66492		434.684	0.89182
434.684	0.6623		447.728	0.8971
447.728	0.65707		461.16	0.88918
461.16	0.65183		474.993	0.90501
474.993	0.62827		489.237	0.91029
489.237	0.66754		503.905	0.89446
503.905	0.63351		519.01	0.89446
519.01	0.63874		534.565	0.86807
534.565	0.63613		550.583	0.86544
550.583	0.6623		567.078	0.87863
567.078	0.6466		584.064	0.89182
584.064	0.63874		601.556	0.85224
601.556	0.60471		619.569	0.84169
619.569	0.62565		638.118	0.82058
638.118	0.62827		657.22	0.82058
657.22	0.56806		676.89	0.87863
676.89	0.63613		697.146	0.84433
697.146	0.61518		718.005	0.81794
718.005	0.61257		739.486	0.8285
739.486	0.57592		761.606	0.85224
761.606	0.59948		784.385	0.8971
784.385	0.57853		807.842	0.78364
807.842	0.59162		831.997	0.85224
831.997	0.56806		856.872	0.83905
856.872	0.5733		882.487	0.82586
882.487	0.53141		908.866	0.85488
908.866	0.55759		936.029	0.83377
936.029	0.56545		964.002	0.8285
964.002	0.55236		992.808	0.8153
992.808	0.55759		1022.47	0.8628
1022.47	0.56283		1053.02	0.83641
1053.02	0.53665		1084.47	0.86544
1084.47	0.55236		1116.87	0.88127
1116.87	0.53403		1150.22	0.82058
1150.22	0.52094		1184.58	0.8153
1184.58	0.54712		1219.95	0.84169
1219.95	0.52356		1256.38	0.83905
1256.38	0.49476		1293.89	0.84169
1293.89	0.54188		1332.52	0.79683
1332.52	0.52618		1372.3	0.82322
1372.3	0.48168		1413.26	0.84169
1413.26	0.49738		1455.44	0.85224
1455.44	0.50262		1498.88	0.80739
1498.88	0.48691		1543.61	0.77045
1543.61	0.49215		1589.68	0.80475
1589.68	0.46597		1637.12	0.83377
1637.12	0.4712		1685.97	0.81003
1685.97	0.46073		1736.27	0.75462
1736.27	0.45026		1788.07	0.77836
1788.07	0.45812		1841.42	0.77045
1841.42	0.49476		1896.35	0.75462
1896.35	0.44503		1952.92	0.79947
1952.92	0.43455		2011.17	0.73615
2011.17	0.43717		2071.16	0.74934
2071.16	0.4267		2132.93	0.78364
2132.93	0.43455		2196.54	0.74142
2196.54	0.4267		2262.05	0.79156
2262.05	0.41623		2329.51	0.79156
2329.51	0.44241		2398.98	0.73615
2398.98	0.43717		2470.51	0.75462
2470.51	0.39005		2544.18	0.74142
2544.18	0.40838		2620.04	0.78892
2620.04	0.40838		2698.16	0.75198
2698.16	0.39267		2778.6	0.79683
2778.6	0.38482		2861.44	0.70185
2861.44	0.41361		2946.75	0.73351
2946.75	0.40576		3034.59	0.74142
3034.59	0.3822		3125.06	0.69921
3125.06	0.39791		3218.21	0.73087
3218.21	0.35864		3314.14	0.72823
3314.14	0.36911		3412.93	0.72032
3412.93	0.38482		3514.66	0.70712
3514.66	0.35864		3619.42	0.7124
3619.42	0.3534		3727.29	0.66227
3727.29	0.3534		3838.38	0.72032
3838.38	0.35602		3952.78	0.68338
3952.78	0.3822		4070.58	0.64908
4070.58	0.3377		4191.9	0.70185
4191.9	0.33246		4316.82	0.65435
4316.82	0.35864		4445.46	0.64644
4445.46	0.32984		4577.94	0.66227
4577.94	0.31414		4714.36	0.62269
4714.36	0.31937		4854.84	0.64644
4854.84	0.32461		--	--
4999.51	0.31937		--	--

## Sheet: Fig_2e
pristine NCs			DPPA NCs
Chemical shift (ppm)			Chemical shift (ppm)
-3.91706	3.67154		-3.87006	2.81731
-3.91675	3.70605		-3.86975	2.81709
-3.91645	3.62772		-3.86945	2.78523
-3.91614	3.53276		-3.86914	2.72005
-3.91584	3.55022		-3.86884	2.73422
-3.91553	3.54819		-3.86853	2.80022
-3.91522	3.54509		-3.86822	2.83141
-3.91492	3.57538		-3.86792	2.82288
-3.91461	3.59273		-3.86761	2.79735
-3.91431	3.5239		-3.86731	2.76454
-3.914	3.35085		-3.867	2.7344
-3.9137	3.18075		-3.8667	2.81087
-3.91339	3.12232		-3.86639	2.9501
-3.91309	3.11155		-3.86609	2.98843
-3.91278	3.07789		-3.86578	2.92904
-3.91247	3.14225		-3.86547	2.86931
-3.91217	3.21426		-3.86517	2.79766
-3.91186	3.23939		-3.86486	2.71606
-3.91156	3.28081		-3.86456	2.68373
-3.91125	3.18807		-3.86425	2.66211
-3.91095	3.07784		-3.86395	2.66879
-3.91064	3.02987		-3.86364	2.70374
-3.91034	3.06932		-3.86334	2.69096
-3.91003	3.09057		-3.86303	2.70481
-3.90972	3.10033		-3.86272	2.72704
-3.90942	3.21781		-3.86242	2.77395
-3.90911	3.31822		-3.86211	2.8374
-3.90881	3.29482		-3.86181	2.83982
-3.9085	3.25782		-3.8615	2.75387
-3.9082	3.20338		-3.8612	2.6892
-3.90789	3.19555		-3.86089	2.69324
-3.90758	3.18844		-3.86058	2.80053
-3.90728	3.18415		-3.86028	2.8265
-3.90697	3.14208		-3.85997	2.77591
-3.90667	3.08017		-3.85967	2.81134
-3.90636	3.01683		-3.85936	2.85574
-3.90606	3.01657		-3.85906	2.87518
-3.90575	3.04417		-3.85875	2.89253
-3.90545	3.04804		-3.85845	2.8738
-3.90514	3.0864		-3.85814	2.80898
-3.90483	2.99781		-3.85783	2.75157
-3.90453	2.93915		-3.85753	2.72211
-3.90422	2.92915		-3.85722	2.74738
-3.90392	2.87834		-3.85692	2.74599
-3.90361	2.96109		-3.85661	2.8124
-3.90331	3.10482		-3.85631	2.82143
-3.903	3.09053		-3.856	2.78411
-3.9027	2.98293		-3.8557	2.70427
-3.90239	2.8832		-3.85539	2.71294
-3.90208	2.90572		-3.85508	2.79239
-3.90178	2.98603		-3.85478	2.80815
-3.90147	3.06971		-3.85447	2.85718
-3.90117	3.10767		-3.85417	2.87463
-3.90086	3.07707		-3.85386	2.77782
-3.90056	3.02272		-3.85356	2.68513
-3.90025	3.02124		-3.85325	2.66278
-3.89995	2.97471		-3.85295	2.73724
-3.89964	2.88155		-3.85264	2.75748
-3.89933	2.8755		-3.85233	2.78057
-3.89903	2.99516		-3.85203	2.81675
-3.89872	2.97394		-3.85172	2.79114
-3.89842	2.88291		-3.85142	2.79744
-3.89811	2.82887		-3.85111	2.75074
-3.89781	2.80309		-3.85081	2.66808
-3.8975	2.7648		-3.8505	2.70654
-3.8972	2.883		-3.8502	2.74086
-3.89689	2.93994		-3.84989	2.68795
-3.89658	3.00811		-3.84958	2.66851
-3.89628	3.06809		-3.84928	2.63492
-3.89597	2.97972		-3.84897	2.64763
-3.89567	2.82696		-3.84867	2.68677
-3.89536	2.73313		-3.84836	2.71199
-3.89506	2.6413		-3.84806	2.71453
-3.89475	2.60266		-3.84775	2.68052
-3.89445	2.5689		-3.84745	2.65848
-3.89414	2.53857		-3.84714	2.72819
-3.89383	2.54075		-3.84683	2.73045
-3.89353	2.57908		-3.84653	2.69543
-3.89322	2.61343		-3.84622	2.66237
-3.89292	2.58055		-3.84592	2.63341
-3.89261	2.53596		-3.84561	2.56014
-3.89231	2.45245		-3.84531	2.54513
-3.892	2.42515		-3.845	2.62753
-3.8917	2.36291		-3.8447	2.68094
-3.89139	2.19709		-3.84439	2.67407
-3.89108	2.18298		-3.84408	2.64203
-3.89078	2.28791		-3.84378	2.67064
-3.89047	2.32355		-3.84347	2.68518
-3.89017	2.34895		-3.84317	2.63492
-3.88986	2.27147		-3.84286	2.53029
-3.88956	2.227		-3.84256	2.46962
-3.88925	2.35324		-3.84225	2.48668
-3.88895	2.39097		-3.84195	2.58085
-3.88864	2.29882		-3.84164	2.57811
-3.88833	2.2629		-3.84133	2.54216
-3.88803	2.31055		-3.84103	2.55843
-3.88772	2.29192		-3.84072	2.63774
-3.88742	2.22168		-3.84042	2.57457
-3.88711	2.20249		-3.84011	2.40749
-3.88681	2.22811		-3.83981	2.38724
-3.8865	2.31551		-3.8395	2.4145
-3.8862	2.44455		-3.8392	2.34694
-3.88589	2.4331		-3.83889	2.38273
-3.88558	2.37391		-3.83858	2.45895
-3.88528	2.32646		-3.83828	2.60136
-3.88497	2.23874		-3.83797	2.65131
-3.88467	2.10142		-3.83767	2.64974
-3.88436	1.96044		-3.83736	2.74692
-3.88406	1.90526		-3.83706	2.78225
-3.88375	1.98559		-3.83675	2.73099
-3.88345	2.07799		-3.83645	2.62473
-3.88314	2.16737		-3.83614	2.52761
-3.88283	2.2743		-3.83583	2.48713
-3.88253	2.30866		-3.83553	2.52442
-3.88222	2.24809		-3.83522	2.53952
-3.88192	2.25465		-3.83492	2.50976
-3.88161	2.25317		-3.83461	2.52336
-3.88131	2.20054		-3.83431	2.61543
-3.881	2.14165		-3.834	2.64969
-3.8807	2.12072		-3.8337	2.64902
-3.88039	2.1377		-3.83339	2.64697
-3.88008	2.16505		-3.83308	2.58166
-3.87978	2.16703		-3.83278	2.51851
-3.87947	2.19192		-3.83247	2.56914
-3.87917	2.16181		-3.83217	2.54975
-3.87886	2.12589		-3.83186	2.50214
-3.87856	2.15834		-3.83156	2.50949
-3.87825	2.13297		-3.83125	2.53037
-3.87795	2.07128		-3.83095	2.60069
-3.87764	2.0735		-3.83064	2.5957
-3.87733	2.10121		-3.83033	2.61925
-3.87703	2.08913		-3.83003	2.6389
-3.87672	2.03497		-3.82972	2.63149
-3.87642	2.08815		-3.82942	2.58431
-3.87611	2.24574		-3.82911	2.53
-3.87581	2.31695		-3.82881	2.53967
-3.8755	2.31228		-3.8285	2.5737
-3.87519	2.21121		-3.82819	2.51165
-3.87489	2.10968		-3.82789	2.51034
-3.87458	2.00952		-3.82758	2.50865
-3.87428	1.98933		-3.82728	2.49339
-3.87397	1.99596		-3.82697	2.51718
-3.87367	1.94916		-3.82667	2.49146
-3.87336	1.81413		-3.82636	2.34116
-3.87306	1.80751		-3.82606	2.22699
-3.87275	1.87037		-3.82575	2.29712
-3.87244	1.85097		-3.82544	2.38194
-3.87214	1.80732		-3.82514	2.482
-3.87183	1.82329		-3.82483	2.49605
-3.87153	1.8784		-3.82453	2.44574
-3.87122	1.84524		-3.82422	2.48278
-3.87092	1.75632		-3.82392	2.56562
-3.87061	1.68924		-3.82361	2.55103
-3.87031	1.62642		-3.82331	2.57269
-3.87	1.63969		-3.823	2.5883
-3.86969	1.66203		-3.82269	2.59452
-3.86939	1.58153		-3.82239	2.48225
-3.86908	1.60903		-3.82208	2.373
-3.86878	1.54555		-3.82178	2.30836
-3.86847	1.45706		-3.82147	2.32434
-3.86817	1.44873		-3.82117	2.35172
-3.86786	1.41414		-3.82086	2.41196
-3.86756	1.43606		-3.82056	2.44451
-3.86725	1.4826		-3.82025	2.39569
-3.86694	1.67378		-3.81994	2.34462
-3.86664	1.85961		-3.81964	2.29532
-3.86633	1.72474		-3.81933	2.28151
-3.86603	1.54332		-3.81903	2.33393
-3.86572	1.52834		-3.81872	2.404
-3.86542	1.50071		-3.81842	2.45043
-3.86511	1.43645		-3.81811	2.48894
-3.86481	1.37488		-3.81781	2.49548
-3.8645	1.33244		-3.8175	2.47119
-3.86419	1.40516		-3.81719	2.5088
-3.86389	1.50058		-3.81689	2.49688
-3.86358	1.60287		-3.81658	2.315
-3.86328	1.70011		-3.81628	2.26526
-3.86297	1.72991		-3.81597	2.37306
-3.86267	1.75327		-3.81567	2.3894
-3.86236	1.6694		-3.81536	2.37399
-3.86206	1.58419		-3.81506	2.38494
-3.86175	1.64049		-3.81475	2.42802
-3.86144	1.67667		-3.81444	2.46967
-3.86114	1.42661		-3.81414	2.38236
-3.86083	1.20477		-3.81383	2.35775
-3.86053	1.16931		-3.81353	2.29917
-3.86022	1.24814		-3.81322	2.22124
-3.85992	1.26233		-3.81292	2.2447
-3.85961	1.33774		-3.81261	2.25335
-3.85931	1.37839		-3.81231	2.16983
-3.859	1.25052		-3.812	2.12617
-3.85869	1.19282		-3.81169	2.198
-3.85839	1.17103		-3.81139	2.26926
-3.85808	1.05652		-3.81108	2.32635
-3.85778	1.01476		-3.81078	2.42515
-3.85747	1.08895		-3.81047	2.46103
-3.85717	1.15426		-3.81017	2.39755
-3.85686	1.20169		-3.80986	2.34426
-3.85656	1.21617		-3.80956	2.36337
-3.85625	1.18086		-3.80925	2.48866
-3.85594	1.16737		-3.80894	2.59653
-3.85564	1.2139		-3.80864	2.6301
-3.85533	1.1748		-3.80833	2.56716
-3.85503	1.13753		-3.80803	2.50108
-3.85472	1.24318		-3.80772	2.51169
-3.85442	1.29147		-3.80742	2.39622
-3.85411	1.19325		-3.80711	2.3147
-3.85381	1.10612		-3.80681	2.32882
-3.8535	1.14851		-3.8065	2.31879
-3.85319	1.25377		-3.80619	2.32406
-3.85289	1.18224		-3.80589	2.37547
-3.85258	1.09324		-3.80558	2.41037
-3.85228	1.0313		-3.80528	2.42918
-3.85197	0.97655		-3.80497	2.49462
-3.85167	1.02019		-3.80467	2.46707
-3.85136	1.02709		-3.80436	2.38923
-3.85106	1.05686		-3.80406	2.30477
-3.85075	1.08954		-3.80375	2.23542
-3.85044	1.1053		-3.80344	2.11945
-3.85014	1.02523		-3.80314	2.01464
-3.84983	0.99349		-3.80283	2.12863
-3.84953	0.90292		-3.80253	2.26775
-3.84922	0.87137		-3.80222	2.32855
-3.84892	0.81242		-3.80192	2.31166
-3.84861	0.82825		-3.80161	2.2823
-3.84831	0.88204		-3.80131	2.28016
-3.848	0.87423		-3.801	2.29268
-3.84769	0.87317		-3.80069	2.28783
-3.84739	0.91557		-3.80039	2.24142
-3.84708	0.89918		-3.80008	2.18299
-3.84678	0.90891		-3.79978	2.15035
-3.84647	1.01972		-3.79947	2.19501
-3.84617	1.02734		-3.79917	2.2476
-3.84586	0.98851		-3.79886	2.22258
-3.84556	0.93829		-3.79856	2.18297
-3.84525	0.87925		-3.79825	2.23902
-3.84494	0.86567		-3.79794	2.32422
-3.84464	0.94877		-3.79764	2.35232
-3.84433	1.07837		-3.79733	2.36803
-3.84403	1.1467		-3.79703	2.38572
-3.84372	1.12358		-3.79672	2.36762
-3.84342	1.00242		-3.79642	2.2627
-3.84311	0.87786		-3.79611	2.19234
-3.84281	0.7637		-3.79581	2.13489
-3.8425	0.74567		-3.7955	2.15467
-3.84219	0.79604		-3.79519	2.18193
-3.84189	0.87701		-3.79489	2.15274
-3.84158	0.92757		-3.79458	2.11411
-3.84128	0.8808		-3.79428	2.11119
-3.84097	0.80111		-3.79397	2.16866
-3.84067	0.71717		-3.79367	2.26348
-3.84036	0.69722		-3.79336	2.35023
-3.84005	0.71609		-3.79305	2.38901
-3.83975	0.75409		-3.79275	2.3906
-3.83944	0.80926		-3.79244	2.38091
-3.83914	0.79716		-3.79214	2.37238
-3.83883	0.7535		-3.79183	2.41877
-3.83853	0.64283		-3.79153	2.46162
-3.83822	0.53137		-3.79122	2.42856
-3.83792	0.50904		-3.79092	2.41414
-3.83761	0.57317		-3.79061	2.32885
-3.8373	0.61014		-3.7903	2.25625
-3.837	0.72435		-3.79	2.22125
-3.83669	0.78345		-3.78969	2.19082
-3.83639	0.63537		-3.78939	2.19889
-3.83608	0.46824		-3.78908	2.20039
-3.83578	0.36442		-3.78878	2.12539
-3.83547	0.33888		-3.78847	2.10972
-3.83517	0.42319		-3.78817	2.1113
-3.83486	0.54669		-3.78786	2.09712
-3.83455	0.61504		-3.78755	2.02044
-3.83425	0.64181		-3.78725	1.98972
-3.83394	0.53467		-3.78694	2.04491
-3.83364	0.45341		-3.78664	2.06145
-3.83333	0.39546		-3.78633	1.9761
-3.83303	0.3226		-3.78603	1.92078
-3.83272	0.251		-3.78572	2.02485
-3.83242	0.26219		-3.78542	2.07356
-3.83211	0.29675		-3.78511	2.10448
-3.8318	0.39896		-3.7848	2.19929
-3.8315	0.46664		-3.7845	2.20578
-3.83119	0.41967		-3.78419	2.24728
-3.83089	0.32828		-3.78389	2.22895
-3.83058	0.27813		-3.78358	2.18041
-3.83028	0.37065		-3.78328	2.19413
-3.82997	0.46123		-3.78297	2.21925
-3.82967	0.42646		-3.78267	2.1337
-3.82936	0.3737		-3.78236	1.99491
-3.82905	0.42462		-3.78205	1.92325
-3.82875	0.3325		-3.78175	1.93474
-3.82844	0.15755		-3.78144	1.92429
-3.82814	0.14579		-3.78114	1.95711
-3.82783	0.24804		-3.78083	2.10318
-3.82753	0.20437		-3.78053	2.17095
-3.82722	0.23944		-3.78022	2.25364
-3.82692	0.42616		-3.77992	2.27737
-3.82661	0.49313		-3.77961	2.22928
-3.8263	0.40173		-3.7793	2.19159
-3.826	0.29082		-3.779	2.12442
-3.82569	0.16573		-3.77869	2.09639
-3.82539	0.05832		-3.77839	2.12098
-3.82508	0.14397		-3.77808	2.08919
-3.82478	0.2684		-3.77778	2.09407
-3.82447	0.28174		-3.77747	2.11632
-3.82417	0.12755		-3.77717	2.16781
-3.82386	0.0338		-3.77686	2.19018
-3.82355	0.04196		-3.77655	2.10359
-3.82325	-0.11019		-3.77625	2.02347
-3.82294	-0.08321		-3.77594	2.02798
-3.82264	0.08375		-3.77564	1.99859
-3.82233	0.24336		-3.77533	1.95743
-3.82203	0.27461		-3.77503	1.9161
-3.82172	0.19258		-3.77472	1.97737
-3.82142	0.15429		-3.77442	2.03345
-3.82111	0.13212		-3.77411	1.99301
-3.8208	0.14706		-3.7738	1.92409
-3.8205	0.08539		-3.7735	1.91312
-3.82019	0.00113		-3.77319	1.95248
-3.81989	-0.15109		-3.77289	1.98959
-3.81958	-0.19861		-3.77258	2.08096
-3.81928	-0.10243		-3.77228	2.09557
-3.81897	-0.06796		-3.77197	2.10586
-3.81867	-0.02315		-3.77167	2.03957
-3.81836	-0.02856		-3.77136	1.95941
-3.81805	-0.08138		-3.77105	1.93564
-3.81775	-0.06115		-3.77075	2.00107
-3.81744	-0.07567		-3.77044	2.05178
-3.81714	-0.03701		-3.77014	2.03105
-3.81683	-0.02732		-3.76983	2.01865
-3.81653	-0.1507		-3.76953	2.04252
-3.81622	-0.14212		-3.76922	2.04827
-3.81592	-0.09226		-3.76892	2.07362
-3.81561	-0.12426		-3.76861	2.1204
-3.8153	-0.19028		-3.7683	2.06822
-3.815	-0.32395		-3.768	2.01796
-3.81469	-0.36358		-3.76769	2.07911
-3.81439	-0.26143		-3.76739	2.1608
-3.81408	-0.1343		-3.76708	2.17547
-3.81378	-0.06993		-3.76678	2.18162
-3.81347	-0.13804		-3.76647	2.18782
-3.81317	-0.27128		-3.76617	2.12163
-3.81286	-0.34111		-3.76586	2.07399
-3.81255	-0.36745		-3.76555	1.99938
-3.81225	-0.27975		-3.76525	1.99332
-3.81194	-0.23951		-3.76494	1.97708
-3.81164	-0.25666		-3.76464	1.9568
-3.81133	-0.17914		-3.76433	1.99474
-3.81103	-0.04376		-3.76403	2.08755
-3.81072	-0.02944		-3.76372	2.10546
-3.81042	-0.1497		-3.76342	2.07531
-3.81011	-0.30467		-3.76311	2.01866
-3.8098	-0.29292		-3.7628	2.02711
-3.8095	-0.2382		-3.7625	2.05758
-3.80919	-0.23411		-3.76219	2.06563
-3.80889	-0.11266		-3.76189	1.88067
-3.80858	-0.1647		-3.76158	1.76953
-3.80828	-0.38222		-3.76128	1.83225
-3.80797	-0.46057		-3.76097	1.9681
-3.80767	-0.4617		-3.76067	2.04596
-3.80736	-0.42271		-3.76036	1.9974
-3.80705	-0.47127		-3.76005	1.97319
-3.80675	-0.4166		-3.75975	2.00457
-3.80644	-0.40032		-3.75944	2.03881
-3.80614	-0.48328		-3.75914	2.04786
-3.80583	-0.52956		-3.75883	2.0835
-3.80553	-0.44603		-3.75853	2.1369
-3.80522	-0.40478		-3.75822	2.16127
-3.80491	-0.33394		-3.75791	2.138
-3.80461	-0.35196		-3.75761	2.09544
-3.8043	-0.48234		-3.7573	2.02692
-3.804	-0.61618		-3.757	2.03059
-3.80369	-0.6407		-3.75669	2.04538
-3.80339	-0.53732		-3.75639	2.05103
-3.80308	-0.49211		-3.75608	2.05945
-3.80278	-0.50326		-3.75578	2.05428
-3.80247	-0.54885		-3.75547	2.09719
-3.80216	-0.61869		-3.75516	2.15636
-3.80186	-0.63546		-3.75486	2.19436
-3.80155	-0.54677		-3.75455	2.15114
-3.80125	-0.52268		-3.75425	2.11654
-3.80094	-0.44555		-3.75394	2.08921
-3.80064	-0.30713		-3.75364	2.10972
-3.80033	-0.31252		-3.75333	2.13685
-3.80003	-0.41109		-3.75303	2.13718
-3.79972	-0.53138		-3.75272	2.05007
-3.79941	-0.58724		-3.75241	2.0931
-3.79911	-0.59866		-3.75211	2.21041
-3.7988	-0.52583		-3.7518	2.16573
-3.7985	-0.43625		-3.7515	1.96747
-3.79819	-0.44553		-3.75119	1.87298
-3.79789	-0.43984		-3.75089	1.95453
-3.79758	-0.48504		-3.75058	1.99478
-3.79728	-0.61938		-3.75028	1.97672
-3.79697	-0.69373		-3.74997	1.96582
-3.79666	-0.8258		-3.74966	2.02212
-3.79636	-0.88156		-3.74936	1.9534
-3.79605	-0.81931		-3.74905	1.94196
-3.79575	-0.78041		-3.74875	1.97905
-3.79544	-0.66661		-3.74844	2.07412
-3.79514	-0.56588		-3.74814	2.092
-3.79483	-0.50112		-3.74783	2.03425
-3.79453	-0.56924		-3.74753	1.93919
-3.79422	-0.7433		-3.74722	1.94039
-3.79391	-0.83729		-3.74691	2.00314
-3.79361	-0.86376		-3.74661	1.97332
-3.7933	-0.72677		-3.7463	1.90717
-3.793	-0.69649		-3.746	1.86831
-3.79269	-0.6633		-3.74569	1.95936
-3.79239	-0.54196		-3.74539	2.01107
-3.79208	-0.59357		-3.74508	1.91923
-3.79178	-0.57148		-3.74478	1.96667
-3.79147	-0.54137		-3.74447	2.08074
-3.79116	-0.52043		-3.74416	2.09389
-3.79086	-0.56569		-3.74386	2.0875
-3.79055	-0.75099		-3.74355	2.10184
-3.79025	-0.9407		-3.74325	2.12179
-3.78994	-0.90577		-3.74294	2.10031
-3.78964	-0.81592		-3.74264	2.04932
-3.78933	-0.86728		-3.74233	1.97252
-3.78903	-0.97598		-3.74203	1.97317
-3.78872	-1.06474		-3.74172	2.00999
-3.78841	-1.17582		-3.74141	2.03862
-3.78811	-1.33918		-3.74111	1.97973
-3.7878	-1.44838		-3.7408	1.94825
-3.7875	-1.33762		-3.7405	1.97307
-3.78719	-1.13668		-3.74019	1.93763
-3.78689	-1.07864		-3.73989	1.9377
-3.78658	-1.13196		-3.73958	2.04509
-3.78628	-1.07031		-3.73928	2.14429
-3.78597	-1.05973		-3.73897	2.15294
-3.78566	-0.89145		-3.73866	2.16517
-3.78536	-0.73281		-3.73836	2.18446
-3.78505	-0.7242		-3.73805	2.21112
-3.78475	-0.73813		-3.73775	2.19472
-3.78444	-0.79442		-3.73744	2.10449
-3.78414	-0.94011		-3.73714	2.04371
-3.78383	-1.00206		-3.73683	2.03261
-3.78353	-0.98587		-3.73653	2.04155
-3.78322	-1.0169		-3.73622	2.03433
-3.78291	-0.97778		-3.73591	2.04616
-3.78261	-0.93631		-3.73561	1.97217
-3.7823	-0.96844		-3.7353	1.83974
-3.782	-0.95912		-3.735	1.84705
-3.78169	-1.11592		-3.73469	1.89101
-3.78139	-1.07215		-3.73439	1.93072
-3.78108	-0.97819		-3.73408	1.96985
-3.78078	-1.16636		-3.73378	1.99898
-3.78047	-1.30748		-3.73347	2.08813
-3.78016	-1.25199		-3.73316	2.18525
-3.77986	-1.21597		-3.73286	2.23964
-3.77955	-1.23309		-3.73255	2.15956
-3.77925	-1.23227		-3.73225	2.06336
-3.77894	-1.32756		-3.73194	2.02955
-3.77864	-1.26274		-3.73164	1.97189
-3.77833	-1.0904		-3.73133	2.0197
-3.77803	-1.08232		-3.73103	2.10097
-3.77772	-1.10484		-3.73072	1.97291
-3.77741	-1.17662		-3.73041	1.86202
-3.77711	-1.14635		-3.73011	1.8888
-3.7768	-1.13059		-3.7298	1.96757
-3.7765	-1.18117		-3.7295	2.11568
-3.77619	-1.19946		-3.72919	2.1206
-3.77589	-1.25318		-3.72889	1.93907
-3.77558	-1.24606		-3.72858	1.80607
-3.77528	-1.41721		-3.72828	1.81727
-3.77497	-1.57884		-3.72797	1.76541
-3.77466	-1.48223		-3.72766	1.67884
-3.77436	-1.41099		-3.72736	1.7309
-3.77405	-1.377		-3.72705	1.84708
-3.77375	-1.3504		-3.72675	1.92388
-3.77344	-1.4466		-3.72644	1.94947
-3.77314	-1.56879		-3.72614	1.99028
-3.77283	-1.57739		-3.72583	2.02466
-3.77252	-1.61285		-3.72552	1.97125
-3.77222	-1.64185		-3.72522	1.83343
-3.77191	-1.64126		-3.72491	1.65322
-3.77161	-1.65265		-3.72461	1.64376
-3.7713	-1.57475		-3.7243	1.75105
-3.771	-1.51625		-3.724	1.78386
-3.77069	-1.53155		-3.72369	1.79711
-3.77039	-1.4589		-3.72339	1.83862
-3.77008	-1.37553		-3.72308	1.86858
-3.76977	-1.33799		-3.72277	1.93259
-3.76947	-1.34844		-3.72247	2.00643
-3.76916	-1.47395		-3.72216	2.01279
-3.76886	-1.63243		-3.72186	1.88108
-3.76855	-1.72155		-3.72155	1.82247
-3.76825	-1.70822		-3.72125	1.80249
-3.76794	-1.71259		-3.72094	1.85246
-3.76764	-1.72368		-3.72064	1.85088
-3.76733	-1.58576		-3.72033	1.83674
-3.76702	-1.41637		-3.72002	1.85648
-3.76672	-1.40225		-3.71972	1.82424
-3.76641	-1.52271		-3.71941	1.76791
-3.76611	-1.5468		-3.71911	1.74218
-3.7658	-1.58168		-3.7188	1.71797
-3.7655	-1.62196		-3.7185	1.76846
-3.76519	-1.58032		-3.71819	1.82401
-3.76489	-1.58415		-3.71789	1.80161
-3.76458	-1.62291		-3.71758	1.78947
-3.76427	-1.69042		-3.71727	1.72755
-3.76397	-1.73497		-3.71697	1.73908
-3.76366	-1.59998		-3.71666	1.86615
-3.76336	-1.33294		-3.71636	1.92704
-3.76305	-1.20845		-3.71605	1.80693
-3.76275	-1.40302		-3.71575	1.73305
-3.76244	-1.58203		-3.71544	1.81207
-3.76214	-1.72351		-3.71514	1.78919
-3.76183	-1.91555		-3.71483	1.83342
-3.76152	-1.92523		-3.71452	1.95494
-3.76122	-1.84814		-3.71422	1.909
-3.76091	-1.85083		-3.71391	1.78697
-3.76061	-1.82802		-3.71361	1.6607
-3.7603	-1.7801		-3.7133	1.60867
-3.76	-1.71837		-3.713	1.60798
-3.75969	-1.64663		-3.71269	1.6398
-3.75939	-1.59155		-3.71239	1.72687
-3.75908	-1.51049		-3.71208	1.73067
-3.75877	-1.57238		-3.71177	1.75126
-3.75847	-1.61822		-3.71147	1.78015
-3.75816	-1.66439		-3.71116	1.89724
-3.75786	-1.72441		-3.71086	2.01373
-3.75755	-1.70303		-3.71055	2.0541
-3.75725	-1.58491		-3.71025	2.02888
-3.75694	-1.4962		-3.70994	1.86598
-3.75664	-1.44987		-3.70964	1.80286
-3.75633	-1.50157		-3.70933	1.74787
-3.75602	-1.66007		-3.70902	1.72905
-3.75572	-1.873		-3.70872	1.69227
-3.75541	-1.92522		-3.70841	1.58512
-3.75511	-1.95209		-3.70811	1.57159
-3.7548	-1.89416		-3.7078	1.68585
-3.7545	-1.76046		-3.7075	1.72755
-3.75419	-1.74151		-3.70719	1.76656
-3.75389	-1.7699		-3.70689	1.79644
-3.75358	-1.75272		-3.70658	1.83154
-3.75327	-1.69291		-3.70627	1.88896
-3.75297	-1.70506		-3.70597	1.88665
-3.75266	-1.70816		-3.70566	1.89958
-3.75236	-1.65239		-3.70536	1.92664
-3.75205	-1.72125		-3.70505	1.96612
-3.75175	-1.75862		-3.70475	2.08494
-3.75144	-1.77956		-3.70444	2.12651
-3.75114	-1.83743		-3.70414	2.04304
-3.75083	-1.95147		-3.70383	2.003
-3.75052	-2.08025		-3.70352	1.97865
-3.75022	-2.15868		-3.70322	1.9212
-3.74991	-2.13999		-3.70291	1.69984
-3.74961	-2.14776		-3.70261	1.57041
-3.7493	-2.177		-3.7023	1.52939
-3.749	-2.12679		-3.702	1.54125
-3.74869	-2.05778		-3.70169	1.68904
-3.74839	-1.97273		-3.70139	1.75368
-3.74808	-1.89186		-3.70108	1.71092
-3.74777	-1.89854		-3.70077	1.67718
-3.74747	-1.94858		-3.70047	1.67837
-3.74716	-2.00144		-3.70016	1.69339
-3.74686	-2.06564		-3.69986	1.60246
-3.74655	-2.17896		-3.69955	1.58021
-3.74625	-2.0887		-3.69925	1.48829
-3.74594	-1.92715		-3.69894	1.42769
-3.74564	-1.8646		-3.69864	1.43402
-3.74533	-1.83067		-3.69833	1.44818
-3.74502	-1.89012		-3.69802	1.41292
-3.74472	-1.94741		-3.69772	1.49024
-3.74441	-2.00649		-3.69741	1.58062
-3.74411	-2.13421		-3.69711	1.54273
-3.7438	-2.17462		-3.6968	1.53532
-3.7435	-2.06792		-3.6965	1.58715
-3.74319	-2.00153		-3.69619	1.57784
-3.74289	-2.0474		-3.69589	1.57324
-3.74258	-2.10836		-3.69558	1.70741
-3.74227	-2.06516		-3.69527	1.94655
-3.74197	-1.98903		-3.69497	2.09083
-3.74166	-1.91115		-3.69466	2.0759
-3.74136	-1.75122		-3.69436	1.85392
-3.74105	-1.70878		-3.69405	1.68561
-3.74075	-1.80632		-3.69375	1.64995
-3.74044	-1.89567		-3.69344	1.69002
-3.74014	-1.96292		-3.69314	1.7797
-3.73983	-2.00514		-3.69283	1.78924
-3.73952	-1.92906		-3.69252	1.76653
-3.73922	-1.91439		-3.69222	1.85987
-3.73891	-1.94447		-3.69191	1.95771
-3.73861	-2.01578		-3.69161	2.06882
-3.7383	-2.132		-3.6913	2.17548
-3.738	-2.13283		-3.691	2.11984
-3.73769	-2.06254		-3.69069	1.92955
-3.73738	-2.04009		-3.69038	1.79986
-3.73708	-2.12414		-3.69008	1.71721
-3.73677	-2.25484		-3.68977	1.63811
-3.73647	-2.32722		-3.68947	1.67483
-3.73616	-2.29219		-3.68916	1.6309
-3.73586	-2.32544		-3.68886	1.58873
-3.73555	-2.30414		-3.68855	1.63275
-3.73525	-2.27774		-3.68825	1.72961
-3.73494	-2.29666		-3.68794	1.72606
-3.73463	-2.30415		-3.68763	1.78159
-3.73433	-2.23359		-3.68733	1.75198
-3.73402	-2.11357		-3.68702	1.77802
-3.73372	-2.18665		-3.68672	1.88351
-3.73341	-2.24679		-3.68641	1.75295
-3.73311	-2.15814		-3.68611	1.61731
-3.7328	-2.12163		-3.6858	1.47791
-3.7325	-2.12156		-3.6855	1.36685
-3.73219	-2.07468		-3.68519	1.39388
-3.73188	-2.0203		-3.68488	1.46554
-3.73158	-2.03682		-3.68458	1.54049
-3.73127	-2.2479		-3.68427	1.57198
-3.73097	-2.35469		-3.68397	1.55935
-3.73066	-2.31983		-3.68366	1.66044
-3.73036	-2.28346		-3.68336	1.68557
-3.73005	-2.27241		-3.68305	1.64284
-3.72975	-2.22374		-3.68275	1.62138
-3.72944	-2.19394		-3.68244	1.50632
-3.72913	-2.16446		-3.68213	1.46273
-3.72883	-2.14552		-3.68183	1.51085
-3.72852	-2.07317		-3.68152	1.62788
-3.72822	-2.1372		-3.68122	1.66787
-3.72791	-2.25279		-3.68091	1.564
-3.72761	-2.24804		-3.68061	1.5016
-3.7273	-2.3151		-3.6803	1.49489
-3.727	-2.42152		-3.68	1.57035
-3.72669	-2.58195		-3.67969	1.65236
-3.72638	-2.66986		-3.67938	1.64569
-3.72608	-2.62641		-3.67908	1.58663
-3.72577	-2.62554		-3.67877	1.57255
-3.72547	-2.61235		-3.67847	1.62876
-3.72516	-2.60446		-3.67816	1.64452
-3.72486	-2.58242		-3.67786	1.65974
-3.72455	-2.54565		-3.67755	1.63698
-3.72425	-2.53923		-3.67725	1.66689
-3.72394	-2.53522		-3.67694	1.67392
-3.72363	-2.53268		-3.67663	1.65764
-3.72333	-2.45354		-3.67633	1.6877
-3.72302	-2.50219		-3.67602	1.64306
-3.72272	-2.53706		-3.67572	1.65786
-3.72241	-2.57308		-3.67541	1.59384
-3.72211	-2.63357		-3.67511	1.53026
-3.7218	-2.60101		-3.6748	1.51044
-3.7215	-2.54734		-3.6745	1.49686
-3.72119	-2.42668		-3.67419	1.48359
-3.72088	-2.40777		-3.67388	1.57983
-3.72058	-2.49009		-3.67358	1.70709
-3.72027	-2.4769		-3.67327	1.78962
-3.71997	-2.42684		-3.67297	1.80834
-3.71966	-2.33998		-3.67266	1.81736
-3.71936	-2.22352		-3.67236	1.87972
-3.71905	-2.32733		-3.67205	1.83054
-3.71875	-2.43722		-3.67175	1.72845
-3.71844	-2.4462		-3.67144	1.6171
-3.71813	-2.46933		-3.67113	1.58243
-3.71783	-2.60426		-3.67083	1.56661
-3.71752	-2.77357		-3.67052	1.68962
-3.71722	-2.77826		-3.67022	1.7783
-3.71691	-2.73633		-3.66991	1.75392
-3.71661	-2.69967		-3.66961	1.75503
-3.7163	-2.59612		-3.6693	1.70802
-3.716	-2.50447		-3.669	1.63989
-3.71569	-2.44422		-3.66869	1.66245
-3.71538	-2.47641		-3.66838	1.67447
-3.71508	-2.57027		-3.66808	1.64308
-3.71477	-2.61433		-3.66777	1.61121
-3.71447	-2.5813		-3.66747	1.63447
-3.71416	-2.6612		-3.66716	1.56581
-3.71386	-2.66785		-3.66686	1.47473
-3.71355	-2.53931		-3.66655	1.47131
-3.71325	-2.42173		-3.66625	1.54091
-3.71294	-2.29425		-3.66594	1.55148
-3.71263	-2.32847		-3.66563	1.58255
-3.71233	-2.43028		-3.66533	1.6422
-3.71202	-2.51007		-3.66502	1.65821
-3.71172	-2.57533		-3.66472	1.57734
-3.71141	-2.66501		-3.66441	1.54826
-3.71111	-2.63209		-3.66411	1.52018
-3.7108	-2.61763		-3.6638	1.55004
-3.7105	-2.67073		-3.6635	1.6958
-3.71019	-2.64483		-3.66319	1.80572
-3.70988	-2.68627		-3.66288	1.7219
-3.70958	-2.75793		-3.66258	1.54221
-3.70927	-2.7348		-3.66227	1.42402
-3.70897	-2.64331		-3.66197	1.4172
-3.70866	-2.6616		-3.66166	1.55552
-3.70836	-2.70978		-3.66136	1.62566
-3.70805	-2.79457		-3.66105	1.64285
-3.70775	-2.83463		-3.66075	1.69876
-3.70744	-2.76905		-3.66044	1.64267
-3.70713	-2.79648		-3.66013	1.69543
-3.70683	-2.92157		-3.65983	1.70875
-3.70652	-2.96086		-3.65952	1.59808
-3.70622	-2.90956		-3.65922	1.46055
-3.70591	-2.87928		-3.65891	1.36161
-3.70561	-2.90478		-3.65861	1.36385
-3.7053	-2.96785		-3.6583	1.42374
-3.70499	-3.00593		-3.65799	1.60874
-3.70469	-3.06673		-3.65769	1.64333
-3.70438	-3.00195		-3.65738	1.52776
-3.70408	-3.0282		-3.65708	1.51936
-3.70377	-3.08385		-3.65677	1.61962
-3.70347	-3.04352		-3.65647	1.79517
-3.70316	-2.98382		-3.65616	1.89027
-3.70286	-3.00101		-3.65586	1.84244
-3.70255	-3.00238		-3.65555	1.74903
-3.70224	-2.89337		-3.65524	1.59124
-3.70194	-2.85771		-3.65494	1.41061
-3.70163	-2.95694		-3.65463	1.31949
-3.70133	-2.90406		-3.65433	1.28525
-3.70102	-2.89401		-3.65402	1.34612
-3.70072	-2.92792		-3.65372	1.40089
-3.70041	-2.91557		-3.65341	1.29252
-3.70011	-2.97918		-3.65311	1.33808
-3.6998	-3.13999		-3.6528	1.59304
-3.69949	-3.14017		-3.65249	1.75377
-3.69919	-2.94604		-3.65219	1.73056
-3.69888	-2.75579		-3.65188	1.70351
-3.69858	-2.71111		-3.65158	1.67276
-3.69827	-2.70162		-3.65127	1.6408
-3.69797	-2.67062		-3.65097	1.68414
-3.69766	-2.6968		-3.65066	1.71188
-3.69736	-2.70034		-3.65036	1.6616
-3.69705	-2.70297		-3.65005	1.50872
-3.69674	-2.82385		-3.64974	1.48803
-3.69644	-2.83165		-3.64944	1.58889
-3.69613	-2.82245		-3.64913	1.6972
-3.69583	-2.83965		-3.64883	1.68349
-3.69552	-2.81918		-3.64852	1.74662
-3.69522	-2.83451		-3.64822	1.85095
-3.69491	-2.86592		-3.64791	1.94613
-3.69461	-2.8745		-3.64761	1.77612
-3.6943	-2.95492		-3.6473	1.56848
-3.69399	-3.00048		-3.64699	1.59971
-3.69369	-3.04708		-3.64669	1.63635
-3.69338	-3.13709		-3.64638	1.6119
-3.69308	-3.17734		-3.64608	1.60364
-3.69277	-3.1397		-3.64577	1.75442
-3.69247	-3.08303		-3.64547	1.74273
-3.69216	-3.00081		-3.64516	1.58139
-3.69186	-3.05623		-3.64486	1.45892
-3.69155	-3.21231		-3.64455	1.44006
-3.69124	-3.3391		-3.64424	1.51501
-3.69094	-3.47683		-3.64394	1.52075
-3.69063	-3.49127		-3.64363	1.5274
-3.69033	-3.37457		-3.64333	1.63778
-3.69002	-3.22505		-3.64302	1.70377
-3.68972	-3.15997		-3.64272	1.69759
-3.68941	-3.15264		-3.64241	1.6218
-3.68911	-3.11544		-3.64211	1.54186
-3.6888	-3.11584		-3.6418	1.52863
-3.68849	-3.1024		-3.64149	1.53045
-3.68819	-3.04009		-3.64119	1.59329
-3.68788	-3.02178		-3.64088	1.58643
-3.68758	-3.13773		-3.64058	1.55304
-3.68727	-3.17036		-3.64027	1.62252
-3.68697	-3.10834		-3.63997	1.63066
-3.68666	-3.03737		-3.63966	1.65909
-3.68636	-2.90705		-3.63936	1.65245
-3.68605	-2.81496		-3.63905	1.58812
-3.68574	-2.81365		-3.63874	1.4853
-3.68544	-2.87341		-3.63844	1.43227
-3.68513	-3.00831		-3.63813	1.4886
-3.68483	-3.16559		-3.63783	1.55645
-3.68452	-3.00266		-3.63752	1.52792
-3.68422	-2.84348		-3.63722	1.48104
-3.68391	-2.81505		-3.63691	1.53948
-3.68361	-3.01671		-3.63661	1.58224
-3.6833	-3.20325		-3.6363	1.47805
-3.68299	-3.13563		-3.63599	1.44182
-3.68269	-3.03088		-3.63569	1.43414
-3.68238	-3.03362		-3.63538	1.41862
-3.68208	-2.98512		-3.63508	1.46
-3.68177	-2.90333		-3.63477	1.42906
-3.68147	-2.98194		-3.63447	1.34343
-3.68116	-3.06621		-3.63416	1.33698
-3.68086	-3.11005		-3.63386	1.38149
-3.68055	-3.11985		-3.63355	1.3922
-3.68024	-3.11569		-3.63324	1.55274
-3.67994	-3.22308		-3.63294	1.72819
-3.67963	-3.37753		-3.63263	1.75338
-3.67933	-3.2941		-3.63233	1.65244
-3.67902	-3.08982		-3.63202	1.56636
-3.67872	-3.07978		-3.63172	1.60794
-3.67841	-3.08172		-3.63141	1.55381
-3.67811	-3.03787		-3.63111	1.51158
-3.6778	-3.07987		-3.6308	1.5157
-3.67749	-3.21583		-3.63049	1.5369
-3.67719	-3.31156		-3.63019	1.56622
-3.67688	-3.38734		-3.62988	1.70769
-3.67658	-3.4341		-3.62958	1.76675
-3.67627	-3.44606		-3.62927	1.70807
-3.67597	-3.40954		-3.62897	1.61615
-3.67566	-3.39188		-3.62866	1.48063
-3.67536	-3.27054		-3.62836	1.32733
-3.67505	-3.16997		-3.62805	1.2494
-3.67474	-3.15596		-3.62774	1.21467
-3.67444	-3.20066		-3.62744	1.24121
-3.67413	-3.33484		-3.62713	1.29755
-3.67383	-3.36876		-3.62683	1.43205
-3.67352	-3.21926		-3.62652	1.63345
-3.67322	-3.06545		-3.62622	1.67517
-3.67291	-3.1563		-3.62591	1.70266
-3.67261	-3.19699		-3.62561	1.73855
-3.6723	-3.09787		-3.6253	1.71154
-3.67199	-3.08504		-3.62499	1.59799
-3.67169	-3.08155		-3.62469	1.58426
-3.67138	-3.02513		-3.62438	1.48356
-3.67108	-3.02643		-3.62408	1.46912
-3.67077	-3.06145		-3.62377	1.52331
-3.67047	-3.05434		-3.62347	1.62477
-3.67016	-3.11935		-3.62316	1.58779
-3.66985	-3.20611		-3.62285	1.5266
-3.66955	-3.24533		-3.62255	1.51582
-3.66924	-3.36951		-3.62224	1.45778
-3.66894	-3.50429		-3.62194	1.40343
-3.66863	-3.47587		-3.62163	1.31663
-3.66833	-3.28602		-3.62133	1.28595
-3.66802	-3.21913		-3.62102	1.30695
-3.66772	-3.31026		-3.62072	1.47045
-3.66741	-3.3649		-3.62041	1.58831
-3.6671	-3.26185		-3.6201	1.66071
-3.6668	-3.16016		-3.6198	1.64219
-3.66649	-3.21459		-3.61949	1.57709
-3.66619	-3.37214		-3.61919	1.4972
-3.66588	-3.37177		-3.61888	1.39749
-3.66558	-3.351		-3.61858	1.39686
-3.66527	-3.36121		-3.61827	1.37929
-3.66497	-3.3399		-3.61797	1.38922
-3.66466	-3.21116		-3.61766	1.44191
-3.66435	-3.12124		-3.61735	1.43828
-3.66405	-3.28438		-3.61705	1.46761
-3.66374	-3.44198		-3.61674	1.43738
-3.66344	-3.54359		-3.61644	1.42933
-3.66313	-3.45433		-3.61613	1.50097
-3.66283	-3.36814		-3.61583	1.59587
-3.66252	-3.36753		-3.61552	1.60534
-3.66222	-3.4001		-3.61522	1.61165
-3.66191	-3.36833		-3.61491	1.55605
-3.6616	-3.32171		-3.6146	1.48195
-3.6613	-3.35786		-3.6143	1.40771
-3.66099	-3.45104		-3.61399	1.27098
-3.66069	-3.53898		-3.61369	1.26892
-3.66038	-3.55228		-3.61338	1.30098
-3.66008	-3.48221		-3.61308	1.33519
-3.65977	-3.41136		-3.61277	1.3457
-3.65947	-3.48213		-3.61247	1.34907
-3.65916	-3.56018		-3.61216	1.35281
-3.65885	-3.61778		-3.61185	1.37305
-3.65855	-3.61948		-3.61155	1.40813
-3.65824	-3.53493		-3.61124	1.46977
-3.65794	-3.42766		-3.61094	1.43352
-3.65763	-3.38886		-3.61063	1.35233
-3.65733	-3.4628		-3.61033	1.36648
-3.65702	-3.41597		-3.61002	1.46723
-3.65672	-3.39835		-3.60972	1.54419
-3.65641	-3.41373		-3.60941	1.46548
-3.6561	-3.40498		-3.6091	1.50756
-3.6558	-3.39941		-3.6088	1.62912
-3.65549	-3.46683		-3.60849	1.60463
-3.65519	-3.4201		-3.60819	1.56056
-3.65488	-3.4372		-3.60788	1.64041
-3.65458	-3.57965		-3.60758	1.61672
-3.65427	-3.75356		-3.60727	1.55287
-3.65397	-3.6935		-3.60697	1.51967
-3.65366	-3.50563		-3.60666	1.47386
-3.65335	-3.52322		-3.60635	1.36135
-3.65305	-3.60035		-3.60605	1.31125
-3.65274	-3.70706		-3.60574	1.3729
-3.65244	-3.78853		-3.60544	1.39487
-3.65213	-3.892		-3.60513	1.47416
-3.65183	-3.76942		-3.60483	1.57201
-3.65152	-3.49189		-3.60452	1.57869
-3.65122	-3.30302		-3.60422	1.54615
-3.65091	-3.22226		-3.60391	1.47038
-3.6506	-3.22954		-3.6036	1.38171
-3.6503	-3.13542		-3.6033	1.42277
-3.64999	-3.1049		-3.60299	1.49777
-3.64969	-3.17437		-3.60269	1.49282
-3.64938	-3.21446		-3.60238	1.42571
-3.64908	-3.16134		-3.60208	1.38593
-3.64877	-3.16536		-3.60177	1.37793
-3.64847	-3.19394		-3.60147	1.46204
-3.64816	-3.21639		-3.60116	1.52048
-3.64785	-3.16715		-3.60085	1.52065
-3.64755	-3.19934		-3.60055	1.48775
-3.64724	-3.24004		-3.60024	1.55913
-3.64694	-3.32835		-3.59994	1.5322
-3.64663	-3.4517		-3.59963	1.45002
-3.64633	-3.59168		-3.59933	1.47257
-3.64602	-3.67862		-3.59902	1.62654
-3.64572	-3.73094		-3.59872	1.66096
-3.64541	-3.64587		-3.59841	1.73025
-3.6451	-3.55974		-3.5981	1.68465
-3.6448	-3.49081		-3.5978	1.52667
-3.64449	-3.38968		-3.59749	1.55693
-3.64419	-3.27599		-3.59719	1.64811
-3.64388	-3.14866		-3.59688	1.74172
-3.64358	-3.19934		-3.59658	1.87641
-3.64327	-3.36494		-3.59627	1.85855
-3.64297	-3.56632		-3.59597	1.78807
-3.64266	-3.70587		-3.59566	1.62911
-3.64235	-3.69587		-3.59535	1.53954
-3.64205	-3.61129		-3.59505	1.52631
-3.64174	-3.59764		-3.59474	1.50777
-3.64144	-3.49232		-3.59444	1.46954
-3.64113	-3.41242		-3.59413	1.35166
-3.64083	-3.40865		-3.59383	1.32931
-3.64052	-3.49854		-3.59352	1.4128
-3.64022	-3.39734		-3.59322	1.46328
-3.63991	-3.29384		-3.59291	1.52581
-3.6396	-3.31647		-3.5926	1.58755
-3.6393	-3.33181		-3.5923	1.53868
-3.63899	-3.34943		-3.59199	1.54217
-3.63869	-3.43826		-3.59169	1.5188
-3.63838	-3.48331		-3.59138	1.46249
-3.63808	-3.46499		-3.59108	1.41849
-3.63777	-3.47144		-3.59077	1.44377
-3.63747	-3.46781		-3.59047	1.48354
-3.63716	-3.33152		-3.59016	1.49049
-3.63685	-3.41788		-3.58985	1.46813
-3.63655	-3.58447		-3.58955	1.4576
-3.63624	-3.68156		-3.58924	1.48965
-3.63594	-3.67896		-3.58894	1.50222
-3.63563	-3.63159		-3.58863	1.59168
-3.63533	-3.55372		-3.58833	1.60131
-3.63502	-3.41887		-3.58802	1.57953
-3.63471	-3.25946		-3.58771	1.58141
-3.63441	-3.25658		-3.58741	1.64672
-3.6341	-3.35367		-3.5871	1.62733
-3.6338	-3.43427		-3.5868	1.54013
-3.63349	-3.44886		-3.58649	1.53887
-3.63319	-3.39419		-3.58619	1.55435
-3.63288	-3.39562		-3.58588	1.47029
-3.63258	-3.53957		-3.58558	1.38103
-3.63227	-3.5877		-3.58527	1.44385
-3.63196	-3.65084		-3.58496	1.53705
-3.63166	-3.86143		-3.58466	1.46741
-3.63135	-4.05363		-3.58435	1.37662
-3.63105	-4.0964		-3.58405	1.22657
-3.63074	-3.95402		-3.58374	1.12774
-3.63044	-3.73029		-3.58344	1.22812
-3.63013	-3.72148		-3.58313	1.16191
-3.62983	-3.70711		-3.58283	1.13106
-3.62952	-3.56354		-3.58252	1.31817
-3.62921	-3.39664		-3.58221	1.55626
-3.62891	-3.36522		-3.58191	1.58168
-3.6286	-3.46151		-3.5816	1.55863
-3.6283	-3.56177		-3.5813	1.48472
-3.62799	-3.5876		-3.58099	1.37143
-3.62769	-3.5333		-3.58069	1.34798
-3.62738	-3.45042		-3.58038	1.39469
-3.62708	-3.3893		-3.58008	1.48804
-3.62677	-3.37831		-3.57977	1.54008
-3.62646	-3.45727		-3.57946	1.48818
-3.62616	-3.56293		-3.57916	1.51147
-3.62585	-3.71869		-3.57885	1.41222
-3.62555	-3.89487		-3.57855	1.48008
-3.62524	-3.97185		-3.57824	1.69111
-3.62494	-3.99268		-3.57794	1.69719
-3.62463	-3.89564		-3.57763	1.54216
-3.62433	-3.70681		-3.57733	1.29828
-3.62402	-3.52252		-3.57702	1.16726
-3.62371	-3.44404		-3.57671	1.28832
-3.62341	-3.35685		-3.57641	1.29565
-3.6231	-3.44887		-3.5761	1.3037
-3.6228	-3.60314		-3.5758	1.1935
-3.62249	-3.61561		-3.57549	1.10599
-3.62219	-3.63897		-3.57519	1.16897
-3.62188	-3.75778		-3.57488	1.18506
-3.62158	-3.69844		-3.57458	1.22782
-3.62127	-3.56534		-3.57427	1.25862
-3.62096	-3.49439		-3.57396	1.30607
-3.62066	-3.619		-3.57366	1.33845
-3.62035	-3.84195		-3.57335	1.41197
-3.62005	-3.90046		-3.57305	1.56313
-3.61974	-3.87619		-3.57274	1.758
-3.61944	-3.71908		-3.57244	1.74591
-3.61913	-3.61696		-3.57213	1.56339
-3.61883	-3.63168		-3.57183	1.40023
-3.61852	-3.65801		-3.57152	1.32603
-3.61821	-3.57914		-3.57121	1.30917
-3.61791	-3.59375		-3.57091	1.42912
-3.6176	-3.69694		-3.5706	1.50876
-3.6173	-3.80153		-3.5703	1.39842
-3.61699	-3.82198		-3.56999	1.27937
-3.61669	-3.73697		-3.56969	1.25813
-3.61638	-3.59787		-3.56938	1.2813
-3.61608	-3.54262		-3.56908	1.18461
-3.61577	-3.58676		-3.56877	1.15942
-3.61546	-3.5529		-3.56846	1.29045
-3.61516	-3.51705		-3.56816	1.38079
-3.61485	-3.61558		-3.56785	1.42536
-3.61455	-3.53794		-3.56755	1.51097
-3.61424	-3.37886		-3.56724	1.65956
-3.61394	-3.3469		-3.56694	1.67491
-3.61363	-3.44888		-3.56663	1.48183
-3.61333	-3.60633		-3.56633	1.26903
-3.61302	-3.82802		-3.56602	1.17208
-3.61271	-3.93996		-3.56571	1.17878
-3.61241	-3.96808		-3.56541	1.20692
-3.6121	-3.98568		-3.5651	1.22218
-3.6118	-3.86494		-3.5648	1.257
-3.61149	-3.71467		-3.56449	1.28881
-3.61119	-3.69401		-3.56419	1.32723
-3.61088	-3.74707		-3.56388	1.32851
-3.61058	-3.59616		-3.56358	1.25506
-3.61027	-3.46501		-3.56327	1.24309
-3.60996	-3.40294		-3.56296	1.33004
-3.60966	-3.40722		-3.56266	1.37054
-3.60935	-3.44453		-3.56235	1.42656
-3.60905	-3.44041		-3.56205	1.44263
-3.60874	-3.55464		-3.56174	1.39545
-3.60844	-3.65777		-3.56144	1.4166
-3.60813	-3.56926		-3.56113	1.49078
-3.60783	-3.37173		-3.56083	1.47661
-3.60752	-3.34702		-3.56052	1.44142
-3.60721	-3.52586		-3.56021	1.48175
-3.60691	-3.60907		-3.55991	1.49725
-3.6066	-3.56209		-3.5596	1.46764
-3.6063	-3.57165		-3.5593	1.41371
-3.60599	-3.71169		-3.55899	1.40149
-3.60569	-3.79268		-3.55869	1.43329
-3.60538	-3.81161		-3.55838	1.42678
-3.60508	-3.7333		-3.55808	1.39611
-3.60477	-3.62744		-3.55777	1.35488
-3.60446	-3.39525		-3.55746	1.36803
-3.60416	-3.39085		-3.55716	1.38545
-3.60385	-3.58439		-3.55685	1.32878
-3.60355	-3.72396		-3.55655	1.33646
-3.60324	-3.73928		-3.55624	1.31963
-3.60294	-3.69464		-3.55594	1.33066
-3.60263	-3.80685		-3.55563	1.39275
-3.60232	-3.95156		-3.55532	1.3998
-3.60202	-3.96972		-3.55502	1.42359
-3.60171	-3.93885		-3.55471	1.37318
-3.60141	-3.80906		-3.55441	1.23524
-3.6011	-3.71451		-3.5541	1.18976
-3.6008	-3.64241		-3.5538	1.20947
-3.60049	-3.6471		-3.55349	1.26243
-3.60019	-3.72512		-3.55319	1.3202
-3.59988	-3.72126		-3.55288	1.37758
-3.59957	-3.76078		-3.55257	1.43802
-3.59927	-3.87675		-3.55227	1.5232
-3.59896	-3.86312		-3.55196	1.53785
-3.59866	-3.73299		-3.55166	1.58626
-3.59835	-3.61883		-3.55135	1.54516
-3.59805	-3.73304		-3.55105	1.45892
-3.59774	-3.87571		-3.55074	1.4139
-3.59744	-3.95617		-3.55044	1.43882
-3.59713	-4.06157		-3.55013	1.41733
-3.59682	-4.04988		-3.54982	1.38113
-3.59652	-4.01544		-3.54952	1.32566
-3.59621	-3.79274		-3.54921	1.43013
-3.59591	-3.54506		-3.54891	1.42344
-3.5956	-3.50461		-3.5486	1.35104
-3.5953	-3.54227		-3.5483	1.45556
-3.59499	-3.50465		-3.54799	1.47745
-3.59469	-3.52822		-3.54769	1.42312
-3.59438	-3.56162		-3.54738	1.32654
-3.59407	-3.6017		-3.54707	1.38188
-3.59377	-3.67567		-3.54677	1.48635
-3.59346	-3.63011		-3.54646	1.44948
-3.59316	-3.61368		-3.54616	1.29032
-3.59285	-3.73524		-3.54585	1.17376
-3.59255	-3.7256		-3.54555	1.00308
-3.59224	-3.64793		-3.54524	0.94886
-3.59194	-3.74635		-3.54494	1.12202
-3.59163	-3.84083		-3.54463	1.25238
-3.59132	-3.89633		-3.54432	1.27929
-3.59102	-3.87778		-3.54402	1.32978
-3.59071	-3.7282		-3.54371	1.39611
-3.59041	-3.57928		-3.54341	1.39893
-3.5901	-3.608		-3.5431	1.37612
-3.5898	-3.62938		-3.5428	1.49805
-3.58949	-3.63512		-3.54249	1.53941
-3.58919	-3.74711		-3.54219	1.54047
-3.58888	-3.71062		-3.54188	1.56744
-3.58857	-3.65617		-3.54157	1.45347
-3.58827	-3.54487		-3.54127	1.32039
-3.58796	-3.69546		-3.54096	1.2881
-3.58766	-4.02612		-3.54066	1.27167
-3.58735	-4.17788		-3.54035	1.28462
-3.58705	-4.18172		-3.54005	1.28542
-3.58674	-4.05995		-3.53974	1.30898
-3.58644	-3.9242		-3.53944	1.30727
-3.58613	-3.8304		-3.53913	1.31249
-3.58582	-3.5595		-3.53882	1.36686
-3.58552	-3.29363		-3.53852	1.40922
-3.58521	-3.27819		-3.53821	1.46706
-3.58491	-3.39261		-3.53791	1.46042
-3.5846	-3.52527		-3.5376	1.42544
-3.5843	-3.59276		-3.5373	1.36604
-3.58399	-3.72696		-3.53699	1.2581
-3.58369	-3.74163		-3.53669	1.16265
-3.58338	-3.77642		-3.53638	1.3027
-3.58307	-3.77663		-3.53607	1.40268
-3.58277	-3.82013		-3.53577	1.42785
-3.58246	-3.94746		-3.53546	1.49301
-3.58216	-3.93293		-3.53516	1.45222
-3.58185	-3.94427		-3.53485	1.41842
-3.58155	-3.97077		-3.53455	1.32578
-3.58124	-3.97652		-3.53424	1.38259
-3.58094	-4.06195		-3.53394	1.47809
-3.58063	-4.01397		-3.53363	1.42434
-3.58032	-3.88615		-3.53332	1.35469
-3.58002	-3.80088		-3.53302	1.3914
-3.57971	-3.75556		-3.53271	1.44225
-3.57941	-3.90243		-3.53241	1.25928
-3.5791	-3.97542		-3.5321	1.1796
-3.5788	-3.91399		-3.5318	1.23849
-3.57849	-3.80506		-3.53149	1.28673
-3.57819	-3.72997		-3.53119	1.25746
-3.57788	-3.64172		-3.53088	1.20711
-3.57757	-3.55464		-3.53057	1.20254
-3.57727	-3.57552		-3.53027	1.29619
-3.57696	-3.64988		-3.52996	1.30151
-3.57666	-3.72835		-3.52966	1.23513
-3.57635	-3.80124		-3.52935	1.15623
-3.57605	-3.90628		-3.52905	1.33143
-3.57574	-3.94888		-3.52874	1.51129
-3.57544	-3.87506		-3.52844	1.43779
-3.57513	-3.82894		-3.52813	1.2976
-3.57482	-3.83476		-3.52782	1.24949
-3.57452	-3.85178		-3.52752	1.20882
-3.57421	-3.90046		-3.52721	1.2356
-3.57391	-3.82456		-3.52691	1.39907
-3.5736	-3.77968		-3.5266	1.40815
-3.5733	-3.80939		-3.5263	1.3076
-3.57299	-3.73113		-3.52599	1.18414
-3.57269	-3.73556		-3.52569	1.15997
-3.57238	-3.85354		-3.52538	1.29582
-3.57207	-3.9433		-3.52507	1.4495
-3.57177	-4.03886		-3.52477	1.46735
-3.57146	-4.04756		-3.52446	1.39374
-3.57116	-4.04827		-3.52416	1.44903
-3.57085	-4.04103		-3.52385	1.51801
-3.57055	-3.92858		-3.52355	1.56296
-3.57024	-3.93069		-3.52324	1.59275
-3.56994	-4.08579		-3.52294	1.60451
-3.56963	-4.04636		-3.52263	1.54037
-3.56932	-4.04372		-3.52232	1.42574
-3.56902	-3.89826		-3.52202	1.29366
-3.56871	-3.75534		-3.52171	1.22186
-3.56841	-3.67742		-3.52141	1.26699
-3.5681	-3.72694		-3.5211	1.42034
-3.5678	-3.71056		-3.5208	1.56316
-3.56749	-3.66839		-3.52049	1.62113
-3.56718	-3.79096		-3.52018	1.54489
-3.56688	-3.80029		-3.51988	1.44614
-3.56657	-3.76761		-3.51957	1.38439
-3.56627	-3.8216		-3.51927	1.31779
-3.56596	-3.92754		-3.51896	1.32669
-3.56566	-3.98983		-3.51866	1.3746
-3.56535	-4.09324		-3.51835	1.35729
-3.56505	-4.19579		-3.51805	1.35478
-3.56474	-4.24629		-3.51774	1.41527
-3.56443	-4.17534		-3.51743	1.44293
-3.56413	-4.00954		-3.51713	1.3798
-3.56382	-3.91312		-3.51682	1.34142
-3.56352	-4.02072		-3.51652	1.46415
-3.56321	-4.22862		-3.51621	1.62055
-3.56291	-4.19692		-3.51591	1.59669
-3.5626	-3.97942		-3.5156	1.52997
-3.5623	-3.82149		-3.5153	1.43953
-3.56199	-3.66025		-3.51499	1.41321
-3.56168	-3.60814		-3.51468	1.37795
-3.56138	-3.62639		-3.51438	1.30137
-3.56107	-3.80218		-3.51407	1.23132
-3.56077	-3.87515		-3.51377	1.24032
-3.56046	-3.74265		-3.51346	1.17196
-3.56016	-3.72084		-3.51316	1.1621
-3.55985	-3.79139		-3.51285	1.35958
-3.55955	-3.86475		-3.51255	1.57388
-3.55924	-3.92849		-3.51224	1.5372
-3.55893	-3.84832		-3.51193	1.4859
-3.55863	-3.73966		-3.51163	1.53089
-3.55832	-3.76912		-3.51132	1.50738
-3.55802	-3.85972		-3.51102	1.43743
-3.55771	-3.91147		-3.51071	1.44817
-3.55741	-4.00134		-3.51041	1.47523
-3.5571	-4.13393		-3.5101	1.41311
-3.5568	-4.20397		-3.5098	1.4076
-3.55649	-4.33813		-3.50949	1.44056
-3.55618	-4.30333		-3.50918	1.44885
-3.55588	-4.26425		-3.50888	1.46667
-3.55557	-4.1496		-3.50857	1.42006
-3.55527	-3.87266		-3.50827	1.37656
-3.55496	-3.6416		-3.50796	1.46316
-3.55466	-3.58372		-3.50766	1.49893
-3.55435	-3.65211		-3.50735	1.51002
-3.55405	-3.83326		-3.50705	1.52053
-3.55374	-4.01324		-3.50674	1.48089
-3.55343	-4.08018		-3.50643	1.38924
-3.55313	-3.95573		-3.50613	1.38608
-3.55282	-3.94086		-3.50582	1.45482
-3.55252	-3.99437		-3.50552	1.40725
-3.55221	-4.06428		-3.50521	1.31735
-3.55191	-4.08871		-3.50491	1.33902
-3.5516	-4.02519		-3.5046	1.41108
-3.5513	-3.88641		-3.5043	1.47202
-3.55099	-3.80586		-3.50399	1.50971
-3.55068	-3.92911		-3.50368	1.47904
-3.55038	-3.94567		-3.50338	1.3347
-3.55007	-3.95226		-3.50307	1.25084
-3.54977	-3.98126		-3.50277	1.30134
-3.54946	-4.03367		-3.50246	1.34913
-3.54916	-4.09815		-3.50216	1.29908
-3.54885	-4.13662		-3.50185	1.17953
-3.54855	-4.12697		-3.50155	1.24776
-3.54824	-4.12822		-3.50124	1.41946
-3.54793	-4.16511		-3.50093	1.54619
-3.54763	-4.07861		-3.50063	1.65394
-3.54732	-3.94899		-3.50032	1.57309
-3.54702	-3.87209		-3.50002	1.31335
-3.54671	-3.88455		-3.49971	1.28861
-3.54641	-3.82412		-3.49941	1.42394
-3.5461	-3.81971		-3.4991	1.52461
-3.5458	-3.8516		-3.4988	1.48964
-3.54549	-3.82453		-3.49849	1.33536
-3.54518	-3.75395		-3.49818	1.27634
-3.54488	-3.64516		-3.49788	1.42397
-3.54457	-3.67328		-3.49757	1.49926
-3.54427	-3.77113		-3.49727	1.39349
-3.54396	-3.75014		-3.49696	1.31146
-3.54366	-3.7538		-3.49666	1.31229
-3.54335	-3.9004		-3.49635	1.29772
-3.54305	-4.02106		-3.49605	1.28025
-3.54274	-3.98557		-3.49574	1.26392
-3.54243	-4.05002		-3.49543	1.34845
-3.54213	-4.0919		-3.49513	1.48851
-3.54182	-3.91404		-3.49482	1.49707
-3.54152	-3.84684		-3.49452	1.42905
-3.54121	-3.90898		-3.49421	1.40461
-3.54091	-3.9979		-3.49391	1.39959
-3.5406	-4.11134		-3.4936	1.32163
-3.5403	-4.26196		-3.4933	1.38061
-3.53999	-4.29273		-3.49299	1.3921
-3.53968	-4.25723		-3.49268	1.34878
-3.53938	-4.08205		-3.49238	1.45654
-3.53907	-3.99213		-3.49207	1.47345
-3.53877	-3.92312		-3.49177	1.38016
-3.53846	-3.91456		-3.49146	1.46338
-3.53816	-3.90822		-3.49116	1.50132
-3.53785	-3.68439		-3.49085	1.51642
-3.53755	-3.54109		-3.49055	1.55469
-3.53724	-3.74535		-3.49024	1.46791
-3.53693	-3.97347		-3.48993	1.38598
-3.53663	-4.06211		-3.48963	1.26782
-3.53632	-3.96679		-3.48932	1.29119
-3.53602	-3.88675		-3.48902	1.41669
-3.53571	-3.90057		-3.48871	1.50614
-3.53541	-3.86856		-3.48841	1.54346
-3.5351	-3.93771		-3.4881	1.5055
-3.5348	-4.18009		-3.4878	1.4631
-3.53449	-4.23767		-3.48749	1.36832
-3.53418	-4.16193		-3.48718	1.31596
-3.53388	-4.13443		-3.48688	1.40307
-3.53357	-4.09254		-3.48657	1.44222
-3.53327	-4.08954		-3.48627	1.40211
-3.53296	-4.0931		-3.48596	1.43223
-3.53266	-4.01733		-3.48566	1.41369
-3.53235	-3.98137		-3.48535	1.33269
-3.53204	-3.9354		-3.48504	1.20835
-3.53174	-3.94777		-3.48474	1.21533
-3.53143	-3.98408		-3.48443	1.30141
-3.53113	-4.03797		-3.48413	1.31261
-3.53082	-4.01589		-3.48382	1.41383
-3.53052	-3.91348		-3.48352	1.54095
-3.53021	-3.86453		-3.48321	1.6572
-3.52991	-3.73402		-3.48291	1.642
-3.5296	-3.69036		-3.4826	1.50125
-3.52929	-3.73066		-3.48229	1.45674
-3.52899	-3.84797		-3.48199	1.47563
-3.52868	-3.93188		-3.48168	1.48184
-3.52838	-3.90848		-3.48138	1.52883
-3.52807	-3.90598		-3.48107	1.55728
-3.52777	-3.93231		-3.48077	1.47488
-3.52746	-3.81858		-3.48046	1.42429
-3.52716	-3.6084		-3.48016	1.49593
-3.52685	-3.49197		-3.47985	1.52227
-3.52654	-3.61429		-3.47954	1.52776
-3.52624	-3.71378		-3.47924	1.525
-3.52593	-3.71069		-3.47893	1.5223
-3.52563	-3.8075		-3.47863	1.51838
-3.52532	-3.93377		-3.47832	1.48972
-3.52502	-4.038		-3.47802	1.45563
-3.52471	-4.21769		-3.47771	1.33155
-3.52441	-4.15429		-3.47741	1.31382
-3.5241	-4.01375		-3.4771	1.46514
-3.52379	-4.02221		-3.47679	1.61863
-3.52349	-3.97306		-3.47649	1.64096
-3.52318	-3.84709		-3.47618	1.58918
-3.52288	-3.83946		-3.47588	1.54025
-3.52257	-3.87819		-3.47557	1.55845
-3.52227	-3.87006		-3.47527	1.55581
-3.52196	-3.79423		-3.47496	1.39964
-3.52166	-3.67878		-3.47466	1.35655
-3.52135	-3.70188		-3.47435	1.44404
-3.52104	-3.76704		-3.47404	1.53079
-3.52074	-3.88452		-3.47374	1.55316
-3.52043	-3.91423		-3.47343	1.46429
-3.52013	-3.78082		-3.47313	1.27171
-3.51982	-3.72407		-3.47282	1.21786
-3.51952	-3.69577		-3.47252	1.30458
-3.51921	-3.71742		-3.47221	1.34025
-3.51891	-3.8731		-3.47191	1.28976
-3.5186	-3.98355		-3.4716	1.27125
-3.51829	-4.15102		-3.47129	1.37579
-3.51799	-4.10195		-3.47099	1.43173
-3.51768	-4.00577		-3.47068	1.43419
-3.51738	-3.99488		-3.47038	1.38395
-3.51707	-3.8476		-3.47007	1.31461
-3.51677	-3.75944		-3.46977	1.26786
-3.51646	-3.7178		-3.46946	1.31528
-3.51616	-3.69386		-3.46916	1.3478
-3.51585	-3.79038		-3.46885	1.34266
-3.51554	-3.87716		-3.46854	1.41496
-3.51524	-3.96246		-3.46824	1.47413
-3.51493	-3.97996		-3.46793	1.44368
-3.51463	-3.94421		-3.46763	1.32422
-3.51432	-3.88088		-3.46732	1.18002
-3.51402	-4.00097		-3.46702	1.12658
-3.51371	-4.12718		-3.46671	1.15363
-3.51341	-4.06648		-3.46641	1.21026
-3.5131	-3.94178		-3.4661	1.30447
-3.51279	-3.94752		-3.46579	1.30306
-3.51249	-3.98529		-3.46549	1.2163
-3.51218	-3.96894		-3.46518	1.20074
-3.51188	-4.09141		-3.46488	1.19049
-3.51157	-4.24742		-3.46457	1.1407
-3.51127	-4.25674		-3.46427	1.29788
-3.51096	-4.15823		-3.46396	1.39789
-3.51066	-4.09667		-3.46366	1.44646
-3.51035	-4.06074		-3.46335	1.45388
-3.51004	-3.96738		-3.46304	1.35523
-3.50974	-3.84941		-3.46274	1.42249
-3.50943	-3.84013		-3.46243	1.4772
-3.50913	-3.90795		-3.46213	1.52688
-3.50882	-3.95235		-3.46182	1.56753
-3.50852	-3.97497		-3.46152	1.49311
-3.50821	-4.06897		-3.46121	1.36283
-3.50791	-4.08034		-3.46091	1.365
-3.5076	-4.23272		-3.4606	1.4139
-3.50729	-4.20504		-3.46029	1.43031
-3.50699	-3.90396		-3.45999	1.33307
-3.50668	-3.8142		-3.45968	1.18861
-3.50638	-3.90681		-3.45938	1.10121
-3.50607	-4.10257		-3.45907	1.07482
-3.50577	-4.23172		-3.45877	1.1108
-3.50546	-4.37125		-3.45846	1.07898
-3.50516	-4.25467		-3.45816	1.13199
-3.50485	-4.16332		-3.45785	1.14786
-3.50454	-4.05944		-3.45754	1.12159
-3.50424	-4.02025		-3.45724	1.23074
-3.50393	-4.01169		-3.45693	1.3177
-3.50363	-3.98395		-3.45663	1.33834
-3.50332	-4.05476		-3.45632	1.33467
-3.50302	-4.0014		-3.45602	1.28918
-3.50271	-3.9488		-3.45571	1.33452
-3.50241	-3.90827		-3.45541	1.29357
-3.5021	-3.74505		-3.4551	1.14422
-3.50179	-3.73916		-3.45479	1.23005
-3.50149	-3.95217		-3.45449	1.30732
-3.50118	-4.13441		-3.45418	1.398
-3.50088	-4.27335		-3.45388	1.46531
-3.50057	-4.157		-3.45357	1.2488
-3.50027	-3.87591		-3.45327	0.97168
-3.49996	-3.7911		-3.45296	0.94459
-3.49965	-4.0322		-3.45265	0.97013
-3.49935	-4.22551		-3.45235	1.14293
-3.49904	-4.23366		-3.45204	1.28398
-3.49874	-4.19476		-3.45174	1.28427
-3.49843	-4.09568		-3.45143	1.2298
-3.49813	-3.96002		-3.45113	1.24692
-3.49782	-3.82767		-3.45082	1.31812
-3.49752	-3.70831		-3.45052	1.32699
-3.49721	-3.66651		-3.45021	1.28418
-3.4969	-3.7599		-3.4499	1.31893
-3.4966	-3.78421		-3.4496	1.28182
-3.49629	-3.78211		-3.44929	1.25853
-3.49599	-3.71994		-3.44899	1.25576
-3.49568	-3.6744		-3.44868	1.27327
-3.49538	-3.72006		-3.44838	1.44934
-3.49507	-3.86549		-3.44807	1.60009
-3.49477	-4.02759		-3.44777	1.56974
-3.49446	-4.10723		-3.44746	1.47491
-3.49415	-4.15869		-3.44715	1.32548
-3.49385	-4.11059		-3.44685	1.3289
-3.49354	-3.92557		-3.44654	1.51734
-3.49324	-3.74435		-3.44624	1.68858
-3.49293	-3.69872		-3.44593	1.63055
-3.49263	-3.78432		-3.44563	1.41984
-3.49232	-3.85379		-3.44532	1.27575
-3.49202	-3.89579		-3.44502	1.28288
-3.49171	-3.88528		-3.44471	1.41191
-3.4914	-3.90626		-3.4444	1.47948
-3.4911	-3.91528		-3.4441	1.48404
-3.49079	-3.85466		-3.44379	1.45691
-3.49049	-4.00459		-3.44349	1.47872
-3.49018	-4.14626		-3.44318	1.54052
-3.48988	-4.11321		-3.44288	1.55981
-3.48957	-4.10955		-3.44257	1.61406
-3.48927	-4.23103		-3.44227	1.59983
-3.48896	-4.34049		-3.44196	1.50975
-3.48865	-4.28955		-3.44165	1.47688
-3.48835	-4.18491		-3.44135	1.44269
-3.48804	-4.13468		-3.44104	1.36344
-3.48774	-4.09706		-3.44074	1.30794
-3.48743	-3.92094		-3.44043	1.3461
-3.48713	-3.92393		-3.44013	1.35034
-3.48682	-3.97359		-3.43982	1.34682
-3.48652	-4.01538		-3.43952	1.43068
-3.48621	-4.05138		-3.43921	1.50715
-3.4859	-4.07332		-3.4389	1.62537
-3.4856	-4.11354		-3.4386	1.65079
-3.48529	-3.94152		-3.43829	1.68778
-3.48499	-3.82095		-3.43799	1.59021
-3.48468	-3.89557		-3.43768	1.45083
-3.48438	-4.04023		-3.43738	1.29959
-3.48407	-4.02456		-3.43707	1.19126
-3.48377	-4.01638		-3.43677	1.1462
-3.48346	-4.05357		-3.43646	1.22733
-3.48315	-4.09023		-3.43615	1.34623
-3.48285	-4.02911		-3.43585	1.26362
-3.48254	-3.9188		-3.43554	1.17837
-3.48224	-3.90941		-3.43524	1.14194
-3.48193	-3.90703		-3.43493	1.07557
-3.48163	-3.92819		-3.43463	1.20702
-3.48132	-3.96112		-3.43432	1.38005
-3.48102	-4.02446		-3.43402	1.42297
-3.48071	-4.19286		-3.43371	1.40581
-3.4804	-4.23515		-3.4334	1.34602
-3.4801	-4.16138		-3.4331	1.28457
-3.47979	-4.20162		-3.43279	1.34858
-3.47949	-4.14445		-3.43249	1.35959
-3.47918	-4.01391		-3.43218	1.32817
-3.47888	-3.96412		-3.43188	1.45619
-3.47857	-3.98176		-3.43157	1.50379
-3.47827	-4.11127		-3.43127	1.41259
-3.47796	-4.1677		-3.43096	1.4813
-3.47765	-4.17181		-3.43065	1.51991
-3.47735	-4.0696		-3.43035	1.55469
-3.47704	-3.96978		-3.43004	1.52269
-3.47674	-3.96569		-3.42974	1.4775
-3.47643	-3.88549		-3.42943	1.49261
-3.47613	-3.8581		-3.42913	1.41578
-3.47582	-3.80479		-3.42882	1.26759
-3.47552	-3.88104		-3.42852	1.22359
-3.47521	-3.95743		-3.42821	1.26689
-3.4749	-4.10832		-3.4279	1.29664
-3.4746	-4.30234		-3.4276	1.31789
-3.47429	-4.48536		-3.42729	1.34822
-3.47399	-4.54292		-3.42699	1.36599
-3.47368	-4.56595		-3.42668	1.41646
-3.47338	-4.48366		-3.42638	1.37791
-3.47307	-4.20763		-3.42607	1.35469
-3.47277	-3.91836		-3.42577	1.3659
-3.47246	-3.80435		-3.42546	1.39702
-3.47215	-3.79987		-3.42515	1.48666
-3.47185	-3.79758		-3.42485	1.50842
-3.47154	-3.88659		-3.42454	1.59638
-3.47124	-3.96667		-3.42424	1.71103
-3.47093	-4.17238		-3.42393	1.64583
-3.47063	-4.12398		-3.42363	1.51949
-3.47032	-3.98561		-3.42332	1.36237
-3.47002	-3.9406		-3.42302	1.2479
-3.46971	-3.96518		-3.42271	1.31156
-3.4694	-3.95964		-3.4224	1.29233
-3.4691	-3.87677		-3.4221	1.25088
-3.46879	-3.91921		-3.42179	1.36308
-3.46849	-3.94982		-3.42149	1.42199
-3.46818	-3.92582		-3.42118	1.33856
-3.46788	-3.99416		-3.42088	1.22309
-3.46757	-4.05632		-3.42057	1.17916
-3.46727	-4.13426		-3.42027	1.08184
-3.46696	-4.24592		-3.41996	1.12756
-3.46665	-4.23774		-3.41965	1.20515
-3.46635	-4.19338		-3.41935	1.24811
-3.46604	-4.13151		-3.41904	1.25096
-3.46574	-4.06673		-3.41874	1.25958
-3.46543	-4.01878		-3.41843	1.19245
-3.46513	-4.08496		-3.41813	1.10134
-3.46482	-4.21323		-3.41782	1.13472
-3.46451	-4.15015		-3.41751	1.15988
-3.46421	-4.17306		-3.41721	1.13816
-3.4639	-4.09092		-3.4169	1.17135
-3.4636	-3.98432		-3.4166	1.34991
-3.46329	-3.90751		-3.41629	1.47904
-3.46299	-3.85185		-3.41599	1.52269
-3.46268	-3.87151		-3.41568	1.53128
-3.46238	-4.08014		-3.41538	1.52883
-3.46207	-4.35677		-3.41507	1.41572
-3.46176	-4.49425		-3.41476	1.28541
-3.46146	-4.43388		-3.41446	1.3497
-3.46115	-4.33621		-3.41415	1.46776
-3.46085	-4.23558		-3.41385	1.55646
-3.46054	-4.15998		-3.41354	1.668
-3.46024	-4.06289		-3.41324	1.69674
-3.45993	-4.13615		-3.41293	1.65715
-3.45963	-4.08826		-3.41263	1.59992
-3.45932	-4.0016		-3.41232	1.6411
-3.45901	-3.91058		-3.41201	1.6805
-3.45871	-3.80675		-3.41171	1.65778
-3.4584	-3.86162		-3.4114	1.6529
-3.4581	-4.01599		-3.4111	1.55494
-3.45779	-4.07605		-3.41079	1.38414
-3.45749	-4.13138		-3.41049	1.31118
-3.45718	-4.15449		-3.41018	1.33688
-3.45688	-4.14121		-3.40988	1.37346
-3.45657	-4.17823		-3.40957	1.4092
-3.45626	-4.08039		-3.40926	1.44847
-3.45596	-4.10098		-3.40896	1.39657
-3.45565	-4.11539		-3.40865	1.35021
-3.45535	-4.09197		-3.40835	1.43201
-3.45504	-4.1119		-3.40804	1.57981
-3.45474	-4.01351		-3.40774	1.58637
-3.45443	-3.89657		-3.40743	1.57532
-3.45413	-3.80622		-3.40713	1.67386
-3.45382	-3.86552		-3.40682	1.64442
-3.45351	-3.93927		-3.40651	1.48679
-3.45321	-3.85803		-3.40621	1.26735
-3.4529	-3.79213		-3.4059	1.06797
-3.4526	-3.70297		-3.4056	0.97087
-3.45229	-3.71798		-3.40529	0.98292
-3.45199	-3.82334		-3.40499	1.05004
-3.45168	-3.95957		-3.40468	1.02922
-3.45138	-4.1238		-3.40438	1.04082
-3.45107	-4.17692		-3.40407	1.2131
-3.45076	-4.20131		-3.40376	1.341
-3.45046	-4.13607		-3.40346	1.43502
-3.45015	-4.22876		-3.40315	1.45288
-3.44985	-4.42786		-3.40285	1.40918
-3.44954	-4.41338		-3.40254	1.37532
-3.44924	-4.37254		-3.40224	1.30992
-3.44893	-4.22261		-3.40193	1.19752
-3.44863	-3.97805		-3.40163	1.12553
-3.44832	-4.018		-3.40132	1.15304
-3.44801	-4.26428		-3.40101	1.27568
-3.44771	-4.31364		-3.40071	1.38144
-3.4474	-4.23026		-3.4004	1.34243
-3.4471	-4.09849		-3.4001	1.28852
-3.44679	-3.87545		-3.39979	1.33683
-3.44649	-3.80294		-3.39949	1.42474
-3.44618	-3.80976		-3.39918	1.42625
-3.44588	-3.77266		-3.39888	1.42316
-3.44557	-3.69683		-3.39857	1.42027
-3.44526	-3.63739		-3.39826	1.42269
-3.44496	-3.62968		-3.39796	1.49489
-3.44465	-3.51306		-3.39765	1.46877
-3.44435	-3.45593		-3.39735	1.36576
-3.44404	-3.59557		-3.39704	1.24418
-3.44374	-3.77507		-3.39674	1.10294
-3.44343	-3.99102		-3.39643	1.05002
-3.44313	-4.0627		-3.39613	1.10168
-3.44282	-4.02493		-3.39582	1.09691
-3.44251	-4.1486		-3.39551	1.2261
-3.44221	-4.26892		-3.39521	1.27085
-3.4419	-4.30206		-3.3949	1.16996
-3.4416	-4.1915		-3.3946	1.1501
-3.44129	-4.12355		-3.39429	1.28435
-3.44099	-4.10024		-3.39399	1.34829
-3.44068	-4.11238		-3.39368	1.35341
-3.44038	-4.08582		-3.39338	1.40312
-3.44007	-3.96431		-3.39307	1.43035
-3.43976	-3.88581		-3.39276	1.42211
-3.43946	-3.90194		-3.39246	1.43981
-3.43915	-3.89448		-3.39215	1.47278
-3.43885	-4.03731		-3.39185	1.42008
-3.43854	-4.06417		-3.39154	1.30597
-3.43824	-4.03449		-3.39124	1.2455
-3.43793	-3.9747		-3.39093	1.13349
-3.43763	-3.94408		-3.39063	1.13849
-3.43732	-4.11015		-3.39032	1.19375
-3.43701	-4.30438		-3.39001	1.14417
-3.43671	-4.17964		-3.38971	1.24652
-3.4364	-4.07092		-3.3894	1.19767
-3.4361	-4.19809		-3.3891	1.15405
-3.43579	-4.35749		-3.38879	1.28822
-3.43549	-4.35246		-3.38849	1.32896
-3.43518	-4.27337		-3.38818	1.33279
-3.43488	-4.30635		-3.38788	1.34671
-3.43457	-4.14572		-3.38757	1.32867
-3.43426	-3.93861		-3.38726	1.28344
-3.43396	-4.03403		-3.38696	1.3296
-3.43365	-4.18603		-3.38665	1.3672
-3.43335	-4.13851		-3.38635	1.18961
-3.43304	-4.00322		-3.38604	1.14844
-3.43274	-3.80448		-3.38574	1.20249
-3.43243	-3.62154		-3.38543	1.203
-3.43212	-3.54555		-3.38512	1.21016
-3.43182	-3.79556		-3.38482	1.19509
-3.43151	-4.12404		-3.38451	1.12695
-3.43121	-4.24981		-3.38421	1.07896
-3.4309	-4.15328		-3.3839	1.00414
-3.4306	-4.01926		-3.3836	1.0603
-3.43029	-4.02769		-3.38329	1.10117
-3.42999	-4.12496		-3.38299	1.08166
-3.42968	-4.21054		-3.38268	1.27357
-3.42937	-4.22211		-3.38237	1.41688
-3.42907	-4.16411		-3.38207	1.48338
-3.42876	-4.09621		-3.38176	1.46763
-3.42846	-4.16661		-3.38146	1.40446
-3.42815	-4.24101		-3.38115	1.27281
-3.42785	-4.13986		-3.38085	1.10263
-3.42754	-3.98768		-3.38054	1.0466
-3.42724	-3.85658		-3.38024	1.15319
-3.42693	-3.79812		-3.37993	1.18743
-3.42662	-3.76321		-3.37962	1.15455
-3.42632	-3.78916		-3.37932	1.14671
-3.42601	-3.86405		-3.37901	1.10821
-3.42571	-3.9446		-3.37871	1.14098
-3.4254	-3.89751		-3.3784	1.1278
-3.4251	-3.83821		-3.3781	1.22351
-3.42479	-3.89288		-3.37779	1.28808
-3.42449	-4.07471		-3.37749	1.2812
-3.42418	-4.16136		-3.37718	1.2618
-3.42387	-4.1575		-3.37687	1.37779
-3.42357	-3.92869		-3.37657	1.39284
-3.42326	-3.84532		-3.37626	1.37217
-3.42296	-3.9522		-3.37596	1.37867
-3.42265	-3.88481		-3.37565	1.28618
-3.42235	-3.91741		-3.37535	1.24384
-3.42204	-4.15423		-3.37504	1.14882
-3.42174	-4.24512		-3.37474	1.20251
-3.42143	-4.03199		-3.37443	1.30449
-3.42112	-3.70748		-3.37412	1.35602
-3.42082	-3.56117		-3.37382	1.37611
-3.42051	-3.69146		-3.37351	1.35123
-3.42021	-3.78898		-3.37321	1.4535
-3.4199	-3.90691		-3.3729	1.61761
-3.4196	-3.95391		-3.3726	1.78644
-3.41929	-3.89694		-3.37229	1.79157
-3.41899	-3.76346		-3.37199	1.77527
-3.41868	-3.64911		-3.37168	1.76742
-3.41837	-3.58551		-3.37137	1.6047
-3.41807	-3.61916		-3.37107	1.36209
-3.41776	-3.80974		-3.37076	1.14909
-3.41746	-3.8274		-3.37046	1.09797
-3.41715	-3.74494		-3.37015	1.13984
-3.41685	-3.63716		-3.36985	1.28621
-3.41654	-3.66634		-3.36954	1.36864
-3.41624	-3.78432		-3.36924	1.38159
-3.41593	-3.75719		-3.36893	1.33752
-3.41562	-3.76642		-3.36862	1.30376
-3.41532	-3.9033		-3.36832	1.35922
-3.41501	-4.04821		-3.36801	1.46391
-3.41471	-3.95289		-3.36771	1.52974
-3.4144	-3.8118		-3.3674	1.53723
-3.4141	-3.86921		-3.3671	1.5093
-3.41379	-3.92316		-3.36679	1.4875
-3.41349	-3.97202		-3.36649	1.47827
-3.41318	-4.0777		-3.36618	1.40396
-3.41287	-4.10908		-3.36587	1.36981
-3.41257	-3.94897		-3.36557	1.37373
-3.41226	-3.91389		-3.36526	1.39169
-3.41196	-4.05439		-3.36496	1.35334
-3.41165	-4.13005		-3.36465	1.34461
-3.41135	-4.11312		-3.36435	1.41413
-3.41104	-4.09393		-3.36404	1.51485
-3.41074	-4.16668		-3.36374	1.60426
-3.41043	-4.06326		-3.36343	1.70465
-3.41012	-3.94283		-3.36312	1.66803
-3.40982	-3.87476		-3.36282	1.56533
-3.40951	-3.83645		-3.36251	1.51353
-3.40921	-3.9212		-3.36221	1.41432
-3.4089	-4.04474		-3.3619	1.26368
-3.4086	-4.16479		-3.3616	1.21464
-3.40829	-4.22142		-3.36129	1.2448
-3.40799	-4.24735		-3.36099	1.3416
-3.40768	-4.11341		-3.36068	1.35346
-3.40737	-3.95175		-3.36037	1.4137
-3.40707	-3.91728		-3.36007	1.35704
-3.40676	-3.93327		-3.35976	1.38753
-3.40646	-3.95521		-3.35946	1.50628
-3.40615	-4.01779		-3.35915	1.42893
-3.40585	-3.97974		-3.35885	1.33216
-3.40554	-3.85592		-3.35854	1.37307
-3.40524	-3.89385		-3.35824	1.37678
-3.40493	-3.98611		-3.35793	1.4134
-3.40462	-4.11358		-3.35762	1.36276
-3.40432	-4.03266		-3.35732	1.26363
-3.40401	-3.90765		-3.35701	1.33439
-3.40371	-3.87381		-3.35671	1.43011
-3.4034	-3.80725		-3.3564	1.50243
-3.4031	-3.88824		-3.3561	1.4216
-3.40279	-4.03312		-3.35579	1.42428
-3.40249	-3.9377		-3.35549	1.59347
-3.40218	-3.96182		-3.35518	1.6275
-3.40187	-4.04193		-3.35487	1.67467
-3.40157	-4.04599		-3.35457	1.68937
-3.40126	-4.0669		-3.35426	1.60844
-3.40096	-4.0194		-3.35396	1.54491
-3.40065	-4.00623		-3.35365	1.543
-3.40035	-4.14767		-3.35335	1.63177
-3.40004	-4.28319		-3.35304	1.57381
-3.39974	-4.28526		-3.35274	1.47528
-3.39943	-4.14769		-3.35243	1.52877
-3.39912	-4.01701		-3.35212	1.61962
-3.39882	-3.83623		-3.35182	1.70941
-3.39851	-3.67076		-3.35151	1.69076
-3.39821	-3.74201		-3.35121	1.54845
-3.3979	-3.86715		-3.3509	1.27985
-3.3976	-3.965		-3.3506	1.17333
-3.39729	-3.88681		-3.35029	1.27805
-3.39698	-3.72505		-3.34998	1.35178
-3.39668	-3.78791		-3.34968	1.37932
-3.39637	-4.07937		-3.34937	1.40114
-3.39607	-4.28866		-3.34907	1.33338
-3.39576	-4.35968		-3.34876	1.26172
-3.39546	-4.35733		-3.34846	1.32599
-3.39515	-4.25045		-3.34815	1.52341
-3.39485	-4.18964		-3.34785	1.53864
-3.39454	-3.99076		-3.34754	1.47001
-3.39423	-3.74135		-3.34723	1.36335
-3.39393	-3.72165		-3.34693	1.26656
-3.39362	-3.87389		-3.34662	1.32825
-3.39332	-3.82949		-3.34632	1.44388
-3.39301	-3.75301		-3.34601	1.36897
-3.39271	-3.76844		-3.34571	1.40656
-3.3924	-3.79347		-3.3454	1.44295
-3.3921	-3.78416		-3.3451	1.47579
-3.39179	-3.80633		-3.34479	1.48974
-3.39148	-3.79915		-3.34448	1.50446
-3.39118	-3.88717		-3.34418	1.5133
-3.39087	-3.97818		-3.34387	1.4085
-3.39057	-4.08507		-3.34357	1.36309
-3.39026	-4.15468		-3.34326	1.31985
-3.38996	-4.15524		-3.34296	1.34965
-3.38965	-4.16064		-3.34265	1.44008
-3.38935	-4.21928		-3.34235	1.47296
-3.38904	-4.06743		-3.34204	1.45783
-3.38873	-3.95817		-3.34173	1.3214
-3.38843	-3.99447		-3.34143	1.30213
-3.38812	-3.99452		-3.34112	1.37484
-3.38782	-4.07869		-3.34082	1.40447
-3.38751	-4.22983		-3.34051	1.46641
-3.38721	-4.23794		-3.34021	1.64923
-3.3869	-4.2265		-3.3399	1.74361
-3.3866	-4.19375		-3.3396	1.62449
-3.38629	-4.05108		-3.33929	1.53626
-3.38598	-3.9207		-3.33898	1.52665
-3.38568	-3.75186		-3.33868	1.42302
-3.38537	-3.68207		-3.33837	1.33693
-3.38507	-3.67962		-3.33807	1.3556
-3.38476	-3.77995		-3.33776	1.43298
-3.38446	-4.01295		-3.33746	1.4965
-3.38415	-4.14776		-3.33715	1.63334
-3.38385	-4.06633		-3.33685	1.70916
-3.38354	-4.0326		-3.33654	1.6685
-3.38323	-4.05567		-3.33623	1.63912
-3.38293	-4.04307		-3.33593	1.45572
-3.38262	-4.02954		-3.33562	1.30841
-3.38232	-4.11235		-3.33532	1.3632
-3.38201	-4.0554		-3.33501	1.46589
-3.38171	-3.99808		-3.33471	1.57699
-3.3814	-3.99616		-3.3344	1.65762
-3.3811	-4.11115		-3.3341	1.65497
-3.38079	-4.15508		-3.33379	1.4837
-3.38048	-4.12181		-3.33348	1.36805
-3.38018	-4.05556		-3.33318	1.29872
-3.37987	-3.93176		-3.33287	1.22424
-3.37957	-3.94401		-3.33257	1.27201
-3.37926	-3.9665		-3.33226	1.33957
-3.37896	-3.91058		-3.33196	1.40871
-3.37865	-3.91691		-3.33165	1.3992
-3.37835	-3.945		-3.33135	1.43451
-3.37804	-3.90904		-3.33104	1.41934
-3.37773	-3.89893		-3.33073	1.37095
-3.37743	-3.93642		-3.33043	1.33642
-3.37712	-3.98518		-3.33012	1.25334
-3.37682	-4.07562		-3.32982	1.22646
-3.37651	-4.07915		-3.32951	1.27293
-3.37621	-3.97965		-3.32921	1.3184
-3.3759	-3.94725		-3.3289	1.26675
-3.3756	-4.07432		-3.3286	1.32437
-3.37529	-4.06604		-3.32829	1.45955
-3.37498	-3.95076		-3.32798	1.42944
-3.37468	-3.90249		-3.32768	1.41623
-3.37437	-3.85176		-3.32737	1.48099
-3.37407	-3.80487		-3.32707	1.43391
-3.37376	-3.74068		-3.32676	1.45487
-3.37346	-3.76935		-3.32646	1.57015
-3.37315	-3.80423		-3.32615	1.57825
-3.37285	-3.77617		-3.32585	1.58695
-3.37254	-3.85808		-3.32554	1.55617
-3.37223	-4.02093		-3.32523	1.56473
-3.37193	-4.12974		-3.32493	1.46599
-3.37162	-3.92451		-3.32462	1.314
-3.37132	-3.6847		-3.32432	1.20457
-3.37101	-3.72577		-3.32401	1.12839
-3.37071	-3.90006		-3.32371	1.23707
-3.3704	-3.97544		-3.3234	1.42085
-3.3701	-4.1856		-3.3231	1.50011
-3.36979	-4.38009		-3.32279	1.46401
-3.36948	-4.33365		-3.32248	1.4297
-3.36918	-4.24554		-3.32218	1.38204
-3.36887	-4.11187		-3.32187	1.26431
-3.36857	-3.99074		-3.32157	1.229
-3.36826	-3.99139		-3.32126	1.22695
-3.36796	-4.10671		-3.32096	1.24821
-3.36765	-4.19892		-3.32065	1.32761
-3.36735	-4.15957		-3.32035	1.34837
-3.36704	-4.06315		-3.32004	1.25642
-3.36673	-4.01074		-3.31973	1.2015
-3.36643	-3.95621		-3.31943	1.30772
-3.36612	-3.91869		-3.31912	1.40854
-3.36582	-3.93238		-3.31882	1.43716
-3.36551	-3.93241		-3.31851	1.47821
-3.36521	-3.9764		-3.31821	1.31363
-3.3649	-3.9722		-3.3179	1.1979
-3.3646	-4.05056		-3.3176	1.19752
-3.36429	-4.18237		-3.31729	1.18443
-3.36398	-4.19692		-3.31698	1.31355
-3.36368	-4.17644		-3.31668	1.32937
-3.36337	-4.14368		-3.31637	1.33201
-3.36307	-4.05377		-3.31607	1.34402
-3.36276	-4.11753		-3.31576	1.35029
-3.36246	-4.05817		-3.31546	1.50388
-3.36215	-3.98069		-3.31515	1.44393
-3.36184	-4.05608		-3.31484	1.34087
-3.36154	-4.12818		-3.31454	1.36452
-3.36123	-4.11916		-3.31423	1.39967
-3.36093	-4.15652		-3.31393	1.41312
-3.36062	-4.15974		-3.31362	1.40981
-3.36032	-4.02999		-3.31332	1.36583
-3.36001	-4.01968		-3.31301	1.44244
-3.35971	-3.96806		-3.31271	1.50949
-3.3594	-3.95308		-3.3124	1.47268
-3.35909	-4.03342		-3.31209	1.48896
-3.35879	-3.97805		-3.31179	1.38772
-3.35848	-4.01069		-3.31148	1.37043
-3.35818	-3.90008		-3.31118	1.45066
-3.35787	-3.83281		-3.31087	1.41782
-3.35757	-3.81385		-3.31057	1.40908
-3.35726	-3.86843		-3.31026	1.47716
-3.35696	-3.96159		-3.30996	1.45832
-3.35665	-3.82339		-3.30965	1.43287
-3.35634	-3.64126		-3.30934	1.43231
-3.35604	-3.64226		-3.30904	1.33225
-3.35573	-3.63833		-3.30873	1.29414
-3.35543	-3.4193		-3.30843	1.24298
-3.35512	-3.3717		-3.30812	1.25119
-3.35482	-3.55078		-3.30782	1.32945
-3.35451	-3.76835		-3.30751	1.41327
-3.35421	-4.06182		-3.30721	1.4725
-3.3539	-4.2988		-3.3069	1.50964
-3.35359	-4.27731		-3.30659	1.54193
-3.35329	-4.11015		-3.30629	1.50709
-3.35298	-4.0242		-3.30598	1.52973
-3.35268	-4.00811		-3.30568	1.63074
-3.35237	-4.07833		-3.30537	1.55066
-3.35207	-4.20487		-3.30507	1.33296
-3.35176	-4.21261		-3.30476	1.29755
-3.35146	-4.11896		-3.30446	1.41811
-3.35115	-4.06127		-3.30415	1.49595
-3.35084	-3.96816		-3.30384	1.58073
-3.35054	-3.84475		-3.30354	1.69155
-3.35023	-3.79542		-3.30323	1.61189
-3.34993	-3.75797		-3.30293	1.49798
-3.34962	-3.8556		-3.30262	1.44299
-3.34932	-3.89968		-3.30232	1.49675
-3.34901	-3.82013		-3.30201	1.36384
-3.34871	-3.79379		-3.30171	1.15555
-3.3484	-3.83329		-3.3014	1.11315
-3.34809	-3.86775		-3.30109	1.24039
-3.34779	-3.92013		-3.30079	1.38328
-3.34748	-4.03955		-3.30048	1.41037
-3.34718	-4.07005		-3.30018	1.42705
-3.34687	-4.08187		-3.29987	1.40351
-3.34657	-4.1648		-3.29957	1.44172
-3.34626	-4.04019		-3.29926	1.39392
-3.34596	-3.93654		-3.29896	1.3291
-3.34565	-3.92222		-3.29865	1.19862
-3.34534	-3.85896		-3.29834	1.18742
-3.34504	-3.87426		-3.29804	1.38818
-3.34473	-3.9418		-3.29773	1.48922
-3.34443	-3.95347		-3.29743	1.44416
-3.34412	-3.95047		-3.29712	1.3533
-3.34382	-3.78837		-3.29682	1.38624
-3.34351	-3.67735		-3.29651	1.43775
-3.34321	-3.78827		-3.29621	1.38626
-3.3429	-3.85841		-3.2959	1.2357
-3.34259	-3.98513		-3.29559	1.23179
-3.34229	-4.03995		-3.29529	1.32803
-3.34198	-4.10035		-3.29498	1.29667
-3.34168	-4.10449		-3.29468	1.252
-3.34137	-4.09656		-3.29437	1.17176
-3.34107	-4.09931		-3.29407	1.22351
-3.34076	-4.04203		-3.29376	1.24058
-3.34046	-4.03145		-3.29346	1.23203
-3.34015	-4.18252		-3.29315	1.34573
-3.33984	-4.20765		-3.29284	1.36804
-3.33954	-4.27449		-3.29254	1.34358
-3.33923	-4.42423		-3.29223	1.29656
-3.33893	-4.34004		-3.29193	1.32673
-3.33862	-4.24229		-3.29162	1.39777
-3.33832	-4.16277		-3.29132	1.42975
-3.33801	-4.19651		-3.29101	1.41159
-3.33771	-4.16235		-3.29071	1.34195
-3.3374	-4.03383		-3.2904	1.33777
-3.33709	-3.97473		-3.29009	1.47225
-3.33679	-4.05735		-3.28979	1.54611
-3.33648	-4.1285		-3.28948	1.63403
-3.33618	-4.09849		-3.28918	1.63176
-3.33587	-4.09461		-3.28887	1.5004
-3.33557	-4.09127		-3.28857	1.41447
-3.33526	-3.9598		-3.28826	1.47455
-3.33496	-3.8685		-3.28796	1.51535
-3.33465	-3.91506		-3.28765	1.53176
-3.33434	-3.96958		-3.28734	1.55441
-3.33404	-3.98602		-3.28704	1.46821
-3.33373	-4.05484		-3.28673	1.38289
-3.33343	-4.07408		-3.28643	1.22536
-3.33312	-4.01394		-3.28612	1.09381
-3.33282	-3.89973		-3.28582	1.16247
-3.33251	-3.91618		-3.28551	1.29916
-3.33221	-3.90628		-3.28521	1.29117
-3.3319	-4.00248		-3.2849	1.33065
-3.33159	-4.1298		-3.28459	1.48879
-3.33129	-4.21097		-3.28429	1.5495
-3.33098	-4.33872		-3.28398	1.47037
-3.33068	-4.29402		-3.28368	1.40676
-3.33037	-4.16908		-3.28337	1.53877
-3.33007	-3.96424		-3.28307	1.64771
-3.32976	-3.83438		-3.28276	1.62752
-3.32945	-3.82531		-3.28245	1.52716
-3.32915	-3.80617		-3.28215	1.53093
-3.32884	-3.8651		-3.28184	1.59613
-3.32854	-3.98888		-3.28154	1.56929
-3.32823	-4.07302		-3.28123	1.5118
-3.32793	-4.02421		-3.28093	1.55254
-3.32762	-4.00013		-3.28062	1.62223
-3.32732	-3.97967		-3.28032	1.64218
-3.32701	-3.99904		-3.28001	1.51233
-3.3267	-3.98876		-3.2797	1.34567
-3.3264	-3.96055		-3.2794	1.32457
-3.32609	-3.98139		-3.27909	1.43704
-3.32579	-4.05226		-3.27879	1.57966
-3.32548	-4.00709		-3.27848	1.50613
-3.32518	-3.9213		-3.27818	1.28345
-3.32487	-3.82359		-3.27787	1.18402
-3.32457	-3.7331		-3.27757	1.2006
-3.32426	-3.73293		-3.27726	1.22919
-3.32395	-3.81633		-3.27695	1.2523
-3.32365	-4.10195		-3.27665	1.32223
-3.32334	-4.10385		-3.27634	1.24358
-3.32304	-3.86297		-3.27604	1.13752
-3.32273	-3.73749		-3.27573	1.2183
-3.32243	-3.64624		-3.27543	1.43302
-3.32212	-3.6055		-3.27512	1.50645
-3.32182	-3.72113		-3.27482	1.40019
-3.32151	-4.00852		-3.27451	1.34173
-3.3212	-4.23594		-3.2742	1.33064
-3.3209	-4.17121		-3.2739	1.32948
-3.32059	-3.95163		-3.27359	1.31701
-3.32029	-3.87915		-3.27329	1.33599
-3.31998	-3.86418		-3.27298	1.49741
-3.31968	-3.78952		-3.27268	1.49594
-3.31937	-3.73054		-3.27237	1.52599
-3.31907	-3.87689		-3.27207	1.5271
-3.31876	-3.96965		-3.27176	1.40219
-3.31845	-3.91675		-3.27145	1.36903
-3.31815	-3.80476		-3.27115	1.33146
-3.31784	-3.83131		-3.27084	1.27709
-3.31754	-3.91854		-3.27054	1.31508
-3.31723	-3.94608		-3.27023	1.33114
-3.31693	-3.93188		-3.26993	1.22728
-3.31662	-3.78432		-3.26962	1.2335
-3.31632	-3.72032		-3.26932	1.41926
-3.31601	-3.74899		-3.26901	1.59033
-3.3157	-3.78609		-3.2687	1.59386
-3.3154	-3.85843		-3.2684	1.40123
-3.31509	-3.89069		-3.26809	1.34543
-3.31479	-3.73689		-3.26779	1.48497
-3.31448	-3.5876		-3.26748	1.55276
-3.31418	-3.65595		-3.26718	1.49428
-3.31387	-3.82852		-3.26687	1.3697
-3.31357	-4.03047		-3.26657	1.305
-3.31326	-4.04917		-3.26626	1.32898
-3.31295	-4.01577		-3.26595	1.38616
-3.31265	-4.06644		-3.26565	1.34123
-3.31234	-4.11171		-3.26534	1.2717
-3.31204	-4.1665		-3.26504	1.07787
-3.31173	-4.15311		-3.26473	1.05262
-3.31143	-4.17746		-3.26443	1.19763
-3.31112	-4.01326		-3.26412	1.24261
-3.31082	-3.83723		-3.26382	1.23806
-3.31051	-3.83364		-3.26351	1.23029
-3.3102	-3.80829		-3.2632	1.28383
-3.3099	-3.87506		-3.2629	1.32103
-3.30959	-3.87779		-3.26259	1.28245
-3.30929	-3.76028		-3.26229	1.23056
-3.30898	-3.64923		-3.26198	1.31716
-3.30868	-3.59063		-3.26168	1.32948
-3.30837	-3.52624		-3.26137	1.34457
-3.30807	-3.55027		-3.26107	1.38397
-3.30776	-3.59692		-3.26076	1.4177
-3.30745	-3.73072		-3.26045	1.49521
-3.30715	-3.89911		-3.26015	1.48952
-3.30684	-3.97205		-3.25984	1.46512
[truncated: 63,537 more rows]

## Sheet: Fig_2f
pristine NCs			DPPA NCs
Voltage (V)	Current (pA)		Voltage (V)	Current (pA)
1	0.584		1	0.715
2	1.06		2	1.32
3	1.73		3	2.32
4	2.34		4	3.09
5	2.91		5	4.29
6	3.74		6	5.01
7	4.21		7	6.09
8	4.68		8	7.07
9	5.63		9	7.81
10	5.88		10	9.58
