# Supplementary material for: Thermal management towards ultra-bright and stable perovskite nanocrystal-based pure red light-emitting diodes
Source: Nat Commun. 2024 Aug 3;15:6561. doi: 10.1038/s41467-024-50634-0 (PMC11297279; doi:10.1038/s41467-024-50634-0)
Supplement: Supplementary file 3 — Source Data [file 41467_2024_50634_MOESM3_ESM.zip › Source Data Fig3.xlsx]

## Sheet: Fig_3b
pristine-NCs				DPPA-NCs
Volt (V)	J (mA cm-1)	L (cd m-2)		Volt (V)	J (mA cm-1)	L (cd m-2)
0	1.83333e-05	0		0	-9.9e-05	0
0.1	6.41667e-05	0		0.1	-0.000288	0
0.2	2.34868e-05	0		0.2	-0.000206	0
0.3	0.000120833	0		0.3	-0.000292	0
0.4	0.000143333	0		0.4	-0.000131	0
0.5	0.000168333	0		0.5	-6.8e-05	0
0.6	0.000223333	0		0.6	-0.000182	0
0.7	0.000208333	0		0.7	6.7e-05	0
0.8	0.000300833	0		0.8	2.6e-05	0
0.9	0.000255	0		0.9	-0.000127	0
1	0.000276667	0		1	-5.5e-05	0
1.1	0.0003075	0		1.1	1.1e-05	0
1.2	0.000324167	0		1.2	-0.000104	0
1.3	0.000365833	0		1.3	6.4e-05	0
1.4	0.000366667	0		1.4	2.9e-05	0.16639
1.5	0.000395833	0		1.5	5.8e-05	0
1.6	0.000435	0		1.6	5.7e-05	0
1.7	0.000449167	0		1.7	0.000187	0
1.8	0.000483333	0		1.8	7.9e-05	0
1.9	0.0005275	0		1.9	4.6e-05	0
2	0.000553333	0		2	0.000107	0
2.1	0.000605833	0		2.1	5.4e-05	0
2.2	0.000664167	0		2.2	0.000251	0
2.3	0.0009075	0		2.3	0.000252	0
2.4	0.00206	0		2.4	0.000475	0
2.5	0.00672	0		2.5	0.00199	0
2.6	0.01885	0		2.55	0.00442	0.69419
2.7	0.03963	0.26633		2.6	0.00898	0.80383
2.8	0.07525	1.73769		2.65	0.01665	1.63588
2.9	0.12342	4.12556		2.7	0.02882	4.54487
3	0.18511	7.69388		2.75	0.04653	7.20356
3.1	0.26092	12.9163		2.8	0.07157	9.15973
3.2	0.35127	17.7252		2.85	0.1042	16.3745
3.3	0.45231	26.588		2.9	0.1459	26.0798
3.4	0.5781	35.5769		2.95	0.19814	36.2574
3.5	0.72334	46.9523		3	0.26174	43.7769
3.6	0.89061	60.3449		3.05	0.33765	61.4876
3.8	1.299	94.5716		3.1	0.42659	78.4493
4	1.82184	137.91		3.15	0.52967	96.6778
4.2	2.47384	196.124		3.2	0.64476	99.4069
4.4	3.27433	268.176		3.25	0.77768	136.007
4.6	4.24231	355.258		3.3	0.92878	170.083
4.8	5.36993	425.102		3.35	1.09706	200.717
5	6.71904	570.482		3.4	1.28463	229.106
5.2	8.29042	702.002		3.45	1.49005	271.497
5.4	10.1014	855		3.5	1.71777	311.815
5.6	12.167	1024.72		3.55	1.96681	351.049
5.8	14.5106	1190.32		3.6	2.23819	403.836
6	17.1654	1399.68		3.8	3.59604	634.67
6.2	20.1524	1614.3		4	5.40531	921.762
6.4	23.4985	1823.12		4.2	7.76079	1215.02
6.6	27.2464	2065.02		4.4	10.7394	1769.41
6.8	31.4151	2314.51		4.6	14.4304	2310.34
7	36.064	2569.65		4.8	18.8937	2822.12
7.2	41.2447	2814.08		5	24.2178	3652.66
7.4	47.0852	3082.95		5.2	30.4952	4444.75
7.6	53.3799	3258.46		5.4	37.817	5182.74
7.8	60.4374	3538.82		5.6	46.2619	6283.38
8	68.3096	3808.83		5.8	56.0185	7088.01
8.2	77.0625	4058.23		6	66.9862	8252.86
8.4	86.8162	4334.75		6.2	79.4916	9104.91
8.6	97.753	4593.88		6.4	93.6645	10633.9
8.8	109.974	4790.9		6.6	109.76	11850.9
9	123.687	5037.35		6.8	127.835	12793.9
9.2	139.167	5261.06		7	148.197	14472.4
9.4	156.766	5400.44		7.2	171.179	15739.8
9.6	176.745	5546.47		7.4	197.103	16870.3
10	226.476	5741.93		7.6	226.299	18365.9
10.2	257.703	5711.21		7.8	259.151	19497.9
10.4	294.63	5679.27		8	296.577	20543
10.6	338.89	5574.52		8.2	339.485	21735.9
10.8	391.21	5281.42		8.4	388.194	22454.5
11	451.029	4998.77		8.6	444.333	23286.6
11.2	506.614	4377.92		8.8	509.454	23685.3
11.3	540.881	4058.46		9	595.302	22161.1
11.4	573.845	3931.5		9.2	687.993	22611.6
11.5	606.244	3657.88		9.4	797.339	21722.2
11.6	618.335	3369.31		9.6	931.775	21148.7
11.7	664.225	3181.26		9.8	1100.84	19339.9
11.8	681.364	2968.58		10	1309.89	16749.5
11.9	690.921	2785.38		10.2	1557.62	14945.4
12	700.657	2543.6		10.4	1810.4	11459.2
				10.6	2028.03	8359.89
				10.8	2200.02	6907.79
				11	2325.42	5171.22
				11.2	2411.63	3852.61
				11.4	2457.02	3199.89
				11.6	2474.76	2387.04
				11.8	2513.54	1858.8
				12	2684.86	1615.26
				12.2	2997.9	1246.27
				12.4	2995.39	1015.45
				12.6	2969.32	880.814
				12.8	2925.95	686.752
				13	2902.64	519.467

## Sheet: Fig_3c
pristine-NCs			DPPA-NCs
Luminance (cd m-2)	EQE (%)		Luminance (cd m-2)	EQE (%)
0	0		0	0
0	0		0	0
0	0		0	0
0	0		0	0
0	0		0	0
0	0		0	0
0	0		0	0
0	0		0	0
0	0		0	0
0	0		0	0
0	0		0	0
0	0		0	0
0	0		0	0
0	0		0	0
0	0		0.16639	0
0	0		0	0
0	0		0	0
0	0		0	0
0	0		0	0
0	0		0	0
0	0		0	0
0	0		0	0
0	0		0	0
0	0		0	0
0	0		0	0
0	0		0	0
0	0		0.69419	22.0478
1.73769	7.53516		0.80383	22.0602
4.12556	7.14112		1.63588	21.0399
7.69388	9.00534		4.54487	22.697
12.9163	9.49336		7.20356	22.5259
17.7252	8.98816		9.15973	22.7059
26.588	10.1761		16.3745	22.9253
35.5769	10.5589		26.0798	24.3766
46.9523	10.7557		36.2574	24.7152
60.3449	10.9813		43.7769	22.8476
73.5787	10.8929		61.4876	24.4561
94.5716	11.4183		78.4493	24.463
115.588	11.5556		96.6778	24.4691
137.91	11.5753		99.4069	24.6374
166.975	11.8267		136.007	23.3103
196.124	11.9069		170.083	24.4229
231.458	12.07		200.717	24.3089
268.176	12.0911		229.106	23.7228
299.967	11.7585		271.497	24.1646
355.258	12.1563		311.815	24.0603
402.928	12.1443		351.049	23.6156
425.102	11.366		403.836	23.8166
506.854	12.0052		634.67	23.22
570.482	12.0201		921.762	22.302
633.908	11.9512		1215.02	20.4261
702.002	11.8824		1769.41	21.4082
778.33	11.8593		2310.34	20.7382
855	11.7635		2822.12	19.2825
921.553	11.4821		3652.66	19.3966
1024.72	11.5962		4444.75	18.675
1111.49	11.4677		5182.74	17.5004
1190.32	11.2085		6283.38	17.2812
1303.32	11.2338		7088.01	16.0461
1399.68	11.0735		8252.86	15.537
1495.87	10.872		9104.91	14.3915
1614.3	10.8046		10633.9	14.1842
1719.73	10.6182		11850.9	13.4153
1823.12	10.398		12793.9	12.3819
1951.79	10.3103		14472.4	12.0019
2065.02	10.1077		15739.8	11.221
2176.24	9.88828		16870.3	10.3918
2314.51	9.77346		18365.9	9.77429
2431.38	9.55692		19497.9	8.98403
2569.65	9.40898		20543	8.21978
2691.63	9.19564		21735.9	7.5265
2814.08	8.98008		22454.5	6.73417
2955.3	8.81458		23286.6	6.05861
3082.95	8.60366		23685.3	5.32011
3076.23	8.0247
3258.46	7.97362
3390.39	7.79282
3538.82	7.63128
3662.17	7.42032
3808.83	7.24976
3938.77	7.05228
4058.23	6.83594
4212.55	6.6785
4334.75	6.47018
4406.85	6.197
4593.88	6.08452
4704.63	5.8696
4790.9	5.63618
4953.6	5.48882
5037.35	5.26642
5125.26	5.05312
5261.06	4.88898
5328.03	4.6698
5400.44	4.4631
5507.54	4.2878
5546.47	4.07272
5613.73	3.8837
5679.99	3.70004
5686.76	3.48886
5741.93	3.31384
5746.29	3.12208
5711.21	2.91702
5732.5	2.7491
5679.27	2.55852

## Sheet: Fig_3d
Peak EQE (%)	Max. luminance(cd m-2)
21.76	21852
23.11	22463
23.52	22810
22.37	21269
23	26401
24.8	23790
21.56	21471
23.8	23089
21.58	23089
23	21530
21.6	23627
22.26	22290
22.53	21437
22.77	22434
21.85	23587
22.8	22985
22.5	23604
25	23529
22.2	21659
24	21887
22.6	25369
24.6	24371
21.6	24588
23.8	23372
22.8	23529
22	23886
22.8	23372
22.4	25300
22.8	24689
23.6	26102
21.8	26593
24.5	24309
21.8	24890
21.8	27093
22.2	25489
23.8	24098
22.8	22098

## Sheet: Fig_3f
pristine-NCs			DPPA-NCs
Time (min)	Luminance (cd m-2)		Time (min)	Luminance (cd m-2)
0	100		0	100
0.33336	94.1964		0.33336	103.539
0.66672	90.536		0.66672	102.803
1.00008	87.6989		1.00008	101.876
1.33344	85.3553		1.33344	100.945
1.6668	83.321		1.66674	100.067
2.00016	81.5164		2.0001	99.2565
2.33352	79.9459		2.33346	98.3779
2.66682	78.5605		2.66682	97.6848
3.00018	77.242		3.00018	97.0342
3.33378	76.0739		3.33354	96.2855
3.66708	75.0385		3.66696	95.7247
4.0005	73.8116		4.00026	95.1726
4.33386	72.8882		4.33362	94.6401
4.66722	71.9931		4.66698	94.1516
5.00058	71.2304		5.00034	93.6902
5.33394	70.5133		5.33364	93.2048
5.6673	69.7507		5.667	92.8391
6.00066	69.1438		6.00042	92.4198
6.33402	68.526		6.33384	92.0101
6.66738	67.9292		6.6672	91.6504
7.00074	67.3551		7.00056	91.2873
7.3341	66.8428		7.33392	90.9475
7.66746	66.321		7.66728	90.5874
8.00082	65.823		8.00064	90.2927
8.33418	65.3722		8.334	89.9743
8.66754	64.9091		8.66736	89.6827
9.0009	64.4851		9.00072	89.4011
9.33426	63.9524		9.33408	89.0959
9.66762	63.5243		9.66738	88.8054
10.0009	63.1805		10.0007	88.5507
10.3343	62.7883		10.3341	88.3251
10.6676	62.4663		10.6675	88.049
11.001	62.18		11.0008	87.8131
11.3343	61.8572		11.3342	87.5837
11.6678	61.5218		11.6675	87.3402
12.0011	61.2174		12.0009	87.1223
12.3349	60.9691		12.3343	86.8758
12.6683	60.6532		12.6677	86.7236
13.0019	60.3486		13.001	86.4744
13.3653	59.9007		13.3344	86.2494
13.716	59.6358		13.6678	86.0777
14.0494	59.3991		14.0011	85.866
14.3828	59.1859		14.3345	85.6969
14.7162	58.9671		14.6678	85.487
15.0496	58.7266		15.0012	85.3265
15.3833	58.5202		15.3346	85.1616
15.7224	58.3335		15.6679	84.9658
16.0559	58.1122		16.0013	84.8006
16.3893	57.9253		16.3346	84.6419
16.7227	57.5783		16.668	84.4821
17.0568	57.416		17.0014	84.2794
17.3902	57.2404		17.3347	84.1707
17.7235	57.0416		17.6681	84.0122
18.0569	56.8673		18.0015	83.8835
18.3902	56.7339		18.3349	83.7205
18.7236	56.5819		18.6682	83.5744
19.057	56.4213		19.0016	83.4463
19.391	56.2424		19.3349	83.2689
19.7244	56.0882		19.6683	83.1644
20.0578	55.9265		20.0017	83.0302
20.3911	55.785		20.335	82.8858
20.7245	55.6754		20.6683	82.7673
21.0578	55.5401		21.0017	82.625
21.3911	55.3949		21.335	82.5157
21.7248	55.2715		21.6684	82.3632
22.0582	55.1326		22.0018	82.2701
22.3915	55.0161		22.3351	82.1519
22.7249	54.8793		22.6685	82.0394
23.0582	54.7904		23.0018	81.9026
23.3915	54.6839		23.3351	81.7869
23.7249	54.5719		23.6686	81.6804
24.0583	54.4663		24.0019	81.5457
24.3916	54.3498		24.3352	81.4705
24.725	54.2212		24.6686	81.3676
25.0583	54.1095		25.0019	81.2524
25.3916	54.0412		25.3353	81.1506
25.725	53.9476		25.6687	81.0459
26.0584	53.812		26.002	80.9613
26.3918	53.7328		26.3354	80.8591
26.7252	53.6294		26.6687	80.7525
27.0586	53.5392		27.002	80.663
27.3919	53.4578		27.3354	80.552
27.7253	53.3436		27.6688	80.4617
28.0586	53.2472		28.0021	80.3713
28.392	53.1634		28.3355	80.2743
28.7254	53.056		28.6688	80.1492
29.0587	53.0194		29.0021	80.105
29.3921	52.9599		29.3355	80.0075
29.7254	52.9014		29.6689	79.9044
30.0587	52.792		30.0022	79.8447
30.3921	52.6857		30.3355	79.7371
30.7255	52.6141		30.6689	79.6624
31.0588	52.5334		31.0023	79.5403
31.3922	52.4736		31.3357	79.5029
31.7255	52.4232		31.669	79.4077
32.0589	52.3323		32.0024	79.3455
32.3923	52.2586		32.3357	79.2556
32.7256	52.1767		32.669	79.1743
33.059	52.1122		33.0024	79.1044
33.3925	52.063		33.3358	78.9987
33.7258	51.9763		33.6691	78.9533
34.0592	51.9466		34.0024	78.8929
34.3925	51.8783		34.3358	78.8333
34.7259	51.8379		34.6691	78.7322
35.0593	51.7502		35.0025	78.6689
35.3926	51.6988		35.3359	78.5983
35.726	51.6487		35.6692	78.4998
36.0594	51.5773		36.0026	78.4626
36.3928	51.515		36.3359	78.4022
36.7261	51.4569		36.6693	78.3101
37.0594	51.4034		37.0027	78.2407
37.3928	51.3218		37.336	78.1937
37.7261	51.2752		37.6694	78.1443
38.0595	51.2135		38.0027	78.0317
38.3929	51.1732		38.3361	77.9984
38.7262	51.1329		38.6695	77.9351
39.0596	51.0809		39.0029	77.852
39.3929	51.0378		39.3362	77.8081
39.7263	50.9835		39.6695	77.7475
40.0597	50.9186		40.0029	77.6902
40.393	50.8535		40.3363	77.5932
40.7264	50.826		40.6697	77.5566
41.0597	50.7811		41.003	77.4942
41.3931	50.7296		41.3363	77.4521
41.7265	50.688		41.6697	77.3765
42.0598	50.603		42.0031	77.3265
42.3932	50.5808		42.3364	77.2541
42.7267	50.5429		42.6698	77.2147
43.06	50.4916		43.0031	77.1599
43.3934	50.4338		43.3365	77.1008
43.7267	50.3942		43.6698	77.0425
44.06	50.3824		44.0033	76.9952
44.3934	50.2985		44.3366	76.9151
44.7268	50.2603		44.67	76.8782
45.0601	50.2189		45.0034	76.8024
45.3935	50.163		45.3367	76.7724
45.7268	50.1257		45.6701	76.7159
46.0602	50.0702		46.0034	76.6772
46.3936	50.0697		46.3368	76.605
46.7269	50.0045		46.6702	76.5644
47.0603	49.9758		47.0035	76.5293
47.3936	49.9388		47.3369	76.4366
47.727	49.8888		47.6702	76.4024
48.0604	49.8803		48.0036	76.37
48.3937	49.826		48.337	76.3068
48.7271	49.7944		48.6703	76.2704
49.0604	49.7532		49.0037	76.2274
49.3938	49.7014		49.337	76.18
49.7272	49.6753		49.6704	76.1046
50.0606	49.6393		50.0038	76.0819
50.3939	49.6091		50.3371	76.0356
50.7272	49.5686		50.6705	75.9761
51.0606	49.5274		51.0038	75.9422
51.394	49.4878		51.3372	75.885
51.7273	49.4606		51.6706	75.836
52.0607	49.4354		52.0039	75.7736
52.394	49.4045		52.3372	75.7566
52.7274	49.3695		52.6706	75.7123
53.0607	49.3421		53.0039	75.6658
53.3941	49.3219		53.3373	75.6231
53.7274	49.2853		53.6707	75.5776
54.0608	49.231		54.004	75.5343
54.3941	49.2184		54.3374	75.4938
54.7275	49.1877		54.6707	75.4606
55.0609	49.1184		55.0041	75.393
55.3942	49.0653		55.3375	75.3577
55.7276	49.1037		55.6708	75.3127
56.0609	49.0464		56.0042	75.2828
56.3943	49.0168		56.3375	75.2347
56.7277	48.9826		56.6709	75.1792
57.0611	48.9542		57.0043	75.1776
57.3944	48.9398		57.3376	75.1254
57.7277	48.9105		57.6709	75.0865
58.0611	48.8734		58.0043	75.0644
58.3945	48.8631		58.3376	75.0095
58.7278	48.8427		58.671	74.9815
59.0611	48.799		59.0044	74.9407
59.3945	48.7779		59.3377	74.9026
59.7278	48.7402		59.6711	74.8652
60.0611	48.7194		60.0045	74.8109
60.3945	48.6782		60.3378	74.7702
60.7279	48.6604		60.6712	74.7328
61.0612	48.6277		61.0045	74.6865
61.3947	48.6093		61.3379	74.6521
61.728	48.5953		61.6712	74.6243
62.0614	48.5555		62.0046	74.5941
62.3947	48.5396		62.338	74.5537
62.7281	48.5156		62.6713	74.5352
63.0615	48.4737		63.0047	74.4898
63.3949	48.4488		63.338	74.4543
63.7282	48.4346		63.6714	74.4003
64.0616	48.3956		64.0048	74.3886
64.3949	48.3915		64.3381	74.3639
64.7283	48.3286		64.6715	74.3026
65.0617	48.3446		65.0048	74.2837
65.395	48.3102		65.3382	74.2635
65.7284	48.2813		65.6715	74.2158
66.0617	48.2695		66.0049	74.159
66.3952	48.2558		66.3383	74.1387
66.7285	48.2019		66.6716	74.1084
67.0618	48.1933		67.0049	74.073
67.3952	48.1772		67.3383	74.0437
67.7285	48.1527		67.6717	74.0032
68.0619	48.1239		68.0051	73.9726
68.3953	48.0776		68.3384	73.9142
68.7287	48.0733		68.6717	73.9153
69.062	48.0356		69.0052	73.8603
69.3954	48.0111		69.3385	73.8354
69.7287	48.0153		69.6719	73.8035
70.0621	47.9826		70.0053	73.7833
70.3954	47.9581		70.3387	73.766
70.7288	47.9214		70.672	73.7052
71.0622	47.9016		71.0053	73.6955
71.3956	47.883		71.3387	73.6668
71.7289	47.8486		71.672	73.6311
72.0623	47.8389		72.0054	73.6026
72.3956	47.8161		72.3388	73.5552
72.729	47.7936		72.6721	73.5402
73.0624	47.767		73.0055	73.4671
73.3957	47.7532		73.3389	73.4725
73.7291	47.7356		73.6722	73.4387
74.0624	47.7059		74.0056	73.4125
74.3958	47.6871		74.3389	73.3978
74.7291	47.6471		74.6723	73.3575
75.0625	47.6201		75.0056	73.3267
75.3958	47.618		75.3389	73.2937
75.7292	47.5794		75.6723	73.291
76.0625	47.5482		76.0057	73.2532
76.3959	47.5459		76.339	73.1975
76.7293	47.5152		76.6724	73.1721
77.0626	47.4912		77.0057	73.1649
77.396	47.4734		77.3391	73.1193
77.7295	47.4583		77.6725	73.0895
78.0628	47.4374		78.0059	73.0717
78.3962	47.4356		78.3392	73.0456
78.7295	47.4187		78.6726	72.9993
79.0629	47.3945		79.006	72.9995
79.3962	47.3798		79.3393	72.9586
79.7296	47.3529		79.6726	72.9448
80.0629	47.3611		80.006	72.8689
80.3963	47.3252		80.3394	72.8708
80.7296	47.3291		80.6728	72.8424
81.063	47.2981		81.0061	72.7908
81.3964	47.2736		81.3395	72.7803
81.7297	47.2471		81.6729	72.7685
82.0631	47.2217		82.0063	72.7431
82.3965	47.2101		82.3396	72.6949
82.7299	47.1683		82.673	72.6673
83.0632	47.1764		83.0064	72.6528
83.3966	47.1473		83.3398	72.618
83.7299	47.1279		83.6731	72.5946
84.0632	47.0954		84.0065	72.5695
84.3967	47.1032		84.3398	72.5436
84.73	47.0866		84.6732	72.5066
85.0634	47.062		85.0066	72.507
85.3967	47.047		85.3399	72.4715
85.7301	47.0376		85.6733	72.4558
86.0634	47.0186		86.0066	72.408
86.3968	46.9809		86.34	72.4029
86.7301	46.9593		86.6734	72.3672
87.0635	46.9427		87.0067	72.3039
87.3968	46.9174		87.3401	72.3159
87.7301	46.8872		87.6734	72.2914
88.0635	46.8893		88.0067	72.2652
88.3969	46.8686		88.3401	72.2461
88.7302	46.8604		88.6735	72.2406
89.0636	46.8384		89.0068	72.1986
89.3969	46.8196		89.3402	72.1642
89.7302	46.789		89.6735	72.1493
90.0636	46.7519		90.0068	72.1342
90.397	46.7423		90.3402	72.0897
90.7303	46.7379		90.6736	72.0858
91.0637	46.7194		91.0069	72.0775
91.397	46.7097		91.3403	72.046
91.7304	46.6861		91.6736	72.0019
92.0638	46.6503		92.007	71.9928
92.3971	46.6404		92.3404	71.9643
92.7305	46.6189		92.6737	71.9412
93.0638	46.6264		93.0071	71.9133
93.3972	46.5971		93.3404	71.8945
93.7306	46.6017		93.6738	71.8755
94.0639	46.5503		94.0072	71.8327
94.3972	46.5494		94.3405	71.8276
94.7306	46.5375		94.6739	71.794
95.0639	46.5255		95.0072	71.795
95.3973	46.5096		95.3406	71.7691
95.7307	46.4718		95.674	71.7336
96.064	46.4457		96.0073	71.7043
96.3974	46.4481		96.3406	71.6663
96.7307	46.4406		96.674	71.6602
97.0641	46.4067		97.0073	71.6381
97.3975	46.3907		97.3407	71.6331
97.7308	46.3631		97.6741	71.598
98.0642	46.3673		98.0074	71.5462
98.3975	46.3366		98.3408	71.549
98.731	46.3457		98.6741	71.5085
99.0643	46.319		99.0074	71.519
99.3977	46.2903		99.3408	71.4874
99.731	46.279		99.6742	71.4719
100.064	46.2418		100.007	71.4326
100.398	46.2405		100.341	71.4173
100.731	46.2254		100.674	71.4088
101.065	46.2098		101.007	71.3694
101.398	46.1983		101.341	71.3716
101.731	46.1895		101.674	71.3478
102.065	46.1778		102.008	71.3115
102.398	46.1649		102.341	71.3157
102.731	46.143		102.674	71.2907
103.065	46.1111		103.008	71.2698
103.398	46.1129		103.341	71.2202
103.731	46.0991		103.674	71.2078
104.065	46.0664		104.008	71.1999
104.398	46.0674		104.341	71.1677
104.731	46.0472		104.674	71.1611
105.065	46.0355		105.008	71.1353
105.398	46.0267		105.341	71.1067
105.731	45.9977		105.675	71.0797
106.065	45.9823		106.008	71.0792
106.398	45.9653		106.341	71.057
106.732	45.9608		106.675	71.0372
107.065	45.9267		107.008	71.0156
107.398	45.9156		107.341	70.9926
107.732	45.9035		107.675	70.9658
108.065	45.871		108.008	70.942
108.398	45.8786		108.341	70.9354
108.732	45.8641		108.675	70.8999
109.065	45.8424		109.008	70.8907
109.398	45.8593		109.341	70.8754
109.732	45.8188		109.675	70.8414
110.065	45.8079		110.008	70.8314
110.398	45.7647		110.341	70.783
110.732	45.7574		110.675	70.7952
111.065	45.7556		111.008	70.7803
111.399	45.7154		111.342	70.7535
111.732	45.6855		111.675	70.7393
112.065	45.681		112.008	70.7329
112.399	45.6825		112.342	70.6865
112.732	45.6765		112.675	70.649
113.065	45.6483		113.008	70.6508
113.399	45.6455		113.342	70.626
113.732	45.6205		113.675	70.6009
114.065	45.5915		114.008	70.5725
114.399	45.5995		114.342	70.5674
114.732	45.5655		114.675	70.5493
115.065	45.5618		115.008	70.5174
115.399	45.5333		115.342	70.4928
115.732	45.5002		115.675	70.479
116.066	45.5181		116.009	70.4765
116.399	45.486		116.342	70.4661
116.732	45.4695		116.675	70.4433
117.066	45.4641		117.009	70.4183
117.399	45.449		117.342	70.3737
117.732	45.4268		117.675	70.3998
118.066	45.4333		118.009	70.3748
118.399	45.4267		118.342	70.3492
118.733	45.4025		118.675	70.3263
119.066	45.3932		119.009	70.3126
119.399	45.3781		119.342	70.291
119.733	45.3468		119.676	70.2555
120.066	45.3484		120.009	70.2713
120.399	45.3193		120.342	70.244
120.733	45.307		120.676	70.2229
121.066	45.2866		121.009	70.2146
121.4	45.2423		121.342	70.187
121.733	45.2562		121.676	70.1759
122.066	45.2566		122.009	70.1188
122.4	45.2183		122.342	70.1204
122.733	45.2123		122.676	70.1323
123.066	45.2052		123.009	70.0974
123.4	45.2151		123.342	70.0984
123.733	45.1889		123.676	70.0414
124.066	45.1771		124.009	70.0385
124.4	45.1395		124.343	70.0297
124.733	45.1285		124.676	69.992
125.067	45.1266		125.009	69.9868
125.4	45.1095		125.343	69.9673
125.733	45.0856		125.676	69.9841
126.067	45.0677		126.009	69.947
126.4	45.0575		126.343	69.9265
126.733	45.05		126.676	69.8996
127.067	45.0213		127.009	69.887
127.4	45.0367		127.343	69.8401
127.733	45.0104		127.676	69.8525
128.067	45.0069		128.01	69.8305
128.4	44.9894		128.343	69.8133
128.733	44.9562		128.676	69.7861
129.067	44.9567		129.01	69.7595
129.4	44.9567		129.343	69.7661
129.733	44.9453		129.676	69.7403
130.067	44.9034		130.01	69.72
130.4	44.8839		130.343	69.6991
130.734	44.8504		130.676	69.7127
131.067	44.8424		131.01	69.6872
131.4	44.8381		131.343	69.6413
131.734	44.8288		131.676	69.6477
132.067	44.8244		132.01	69.6348
132.4	44.8058		132.343	69.6139
132.734	44.7888		132.677	69.6056
133.067	44.7912		133.01	69.591
133.4	44.7655		133.343	69.5768
133.734	44.7519		133.677	69.5405
134.067	44.7415		134.01	69.525
134.401	44.7288		134.343	69.5105
134.734	44.7034		134.677	69.5158
135.067	44.7052		135.01	69.4736
135.401	44.6859		135.343	69.4596
135.734	44.6671		135.677	69.4584
136.067	44.6563		136.01	69.4256
136.401	44.6425		136.343	69.428
136.734	44.6304		136.677	69.3921
137.067	44.6091		137.01	69.3693
137.401	44.6063		137.344	69.3748
137.734	44.5896		137.677	69.3584
138.067	44.5522		138.01	69.3399
138.401	44.5314		138.344	69.279
138.734	44.5372		138.677	69.2999
139.068	44.5295		139.01	69.2949
139.401	44.5198		139.344	69.2746
139.734	44.4996		139.677	69.2511
140.068	44.4888		140.01	69.2415
140.401	44.4672		140.344	69.2185
140.734	44.4487		140.677	69.2075
141.068	44.4398		141.011	69.2201
141.401	44.4173		141.344	69.1725
141.734	44.4082		141.677	69.1606
142.068	44.388		142.011	69.1346
142.401	44.3694		142.344	69.1291
142.735	44.3684		142.677	69.1187
143.068	44.3589		143.011	69.0665
143.401	44.3456		143.344	69.0826
143.735	44.3201		143.677	69.0766
144.068	44.3106		144.011	69.0453
144.401	44.2925		144.344	69.0194
144.735	44.2896		144.677	69.0206
145.068	44.2917		145.011	69.0018
145.401	44.2701		145.344	68.9635
145.735	44.2823		145.677	68.9853
146.068	44.2489		146.011	68.9498
146.402	44.2498		146.344	68.9516
146.735	44.2204		146.678	68.919
147.068	44.1976		147.011	68.9053
147.402	44.1843		147.344	68.9069
147.735	44.1626		147.678	68.8635
148.068	44.1588		148.011	68.8708
148.402	44.1373		148.344	68.8607
148.735	44.1178		148.678	68.8353
149.069	44.1356		149.011	68.8189
149.402	44.1158		149.344	68.8084
149.735	44.0773		149.678	68.8073
150.069	44.0806		150.011	68.7509
150.402	44.057		150.344	68.7787
150.735	44.0523		150.678	68.743
151.069	44.0169		151.011	68.7368
151.402	44.0244		151.345	68.714
151.735	44.0059		151.678	68.6787
152.069	43.9888		152.011	68.684
152.402	43.9753		152.345	68.6607
152.735	43.9927		152.678	68.6567
153.069	43.9589		153.011	68.6471
153.402	43.935		153.345	68.6226
153.736	43.9488		153.678	68.6025
154.069	43.937		154.011	68.597
154.402	43.9125		154.345	68.5793
154.736	43.9085		154.678	68.5451
155.069	43.8669		155.011	68.5641
155.402	43.8537		155.345	68.5555
155.736	43.8446		155.678	68.5182
156.069	43.8327		156.012	68.5414
156.403	43.8244		156.345	68.5096
156.736	43.8268		156.678	68.4877
157.069	43.7925		157.012	68.4624
157.403	43.7801		157.345	68.4608
157.736	43.7797		157.678	68.4276
158.069	43.7715		158.012	68.4303
158.403	43.7423		158.345	68.4004
158.736	43.7274		158.678	68.3966
159.069	43.721		159.012	68.3799
159.403	43.7133		159.345	68.344
159.736	43.6766		159.678	68.3427
160.069	43.6898		160.012	68.3419
160.403	43.6719		160.345	68.336
160.736	43.6484		160.678	68.3157
161.069	43.6577		161.012	68.29
161.403	43.6224		161.345	68.2702
161.736	43.6061		161.679	68.2567
162.07	43.621		162.012	68.2503
162.403	43.5718		162.345	68.2465
162.736	43.5605		162.679	68.238
163.07	43.5493		163.012	68.2257
163.403	43.5315		163.345	68.1992
163.736	43.5384		163.679	68.1779
164.07	43.5059		164.012	68.139
164.403	43.5096		164.345	68.1528
164.736	43.4888		164.679	68.1362
165.07	43.4542		165.012	68.1115
165.403	43.4468		165.345	68.1081
165.736	43.4317		165.679	68.0872
166.07	43.419		166.012	68.0799
166.403	43.4216		166.345	68.0512
166.737	43.4085		166.679	68.0608
167.07	43.3914		167.012	68.039
167.403	43.4032		167.346	68.0276
167.737	43.3777		167.679	68.0182
168.07	43.3397		168.012	68.0097
168.403	43.3404		168.346	67.9837
168.737	43.349		168.679	67.9493
169.07	43.3084		169.012	67.9591
169.403	43.292		169.346	67.9434
169.737	43.2835		169.679	67.9263
170.07	43.2695		170.012	67.9157
170.403	43.2712		170.346	67.9119
170.737	43.2383		170.679	67.9046
171.07	43.2243		171.012	67.8584
171.404	43.2098		171.346	67.8698
171.737	43.2061		171.679	67.8502
172.07	43.1942		172.012	67.8299
172.404	43.1556		172.346	67.829
172.737	43.1621		172.679	67.8062
173.07	43.1598		173.013	67.7767
173.404	43.1208		173.346	67.7747
173.737	43.1394		173.679	67.7453
174.07	43.1086		174.013	67.763
174.404	43.1007		174.346	67.7401
174.737	43.087		174.679	67.7229
175.071	43.076		175.013	67.7037
175.404	43.0758		175.346	67.6823
175.737	43.0511		175.679	67.6431
176.071	43.0417		176.013	67.6744
176.404	43.0242		176.346	67.6599
176.737	42.9984		176.679	67.6411
177.071	43.0041		177.013	67.6321
177.404	42.9968		177.346	67.6033
177.737	42.9718		177.68	67.6068
178.071	42.958		178.013	67.5617
178.404	42.9551		178.346	67.5673
178.737	42.9273		178.68	67.5624
179.071	42.9074		179.013	67.5362
179.404	42.9079		179.346	67.5319
179.738	42.9051		179.68	67.5228
180.071	42.8818		180.013	67.5178
180.404	42.8779		180.346	67.4786
180.738	42.8663		180.68	67.4829
181.071	42.8507		181.013	67.476
181.404	42.8169		181.347	67.4563
181.738	42.8024		181.68	67.4492
182.071	42.8216		182.013	67.4294
182.405	42.7909		182.347	67.4068
182.738	42.7773		182.68	67.3717
183.071	42.7732		183.013	67.3818
183.405	42.7536		183.347	67.3636
183.738	42.7446		183.68	67.3614
184.071	42.711		184.013	67.339
184.405	42.7139		184.347	67.3391
184.738	42.7095		184.68	67.3282
185.071	42.6818		185.013	67.2624
185.405	42.694		185.347	67.2961
185.738	42.6474		185.68	67.2807
186.071	42.6374		186.013	67.2477
186.405	42.6237		186.347	67.2431
186.738	42.6396		186.68	67.2315
187.071	42.6183		187.014	67.2369
187.405	42.5863		187.347	67.203
187.738	42.5827		187.68	67.1997
188.071	42.5822		188.014	67.1924
188.405	42.5755		188.347	67.1735
188.738	42.5588		188.68	67.1569
189.072	42.5273		189.014	67.1426
189.405	42.5327		189.347	67.1266
189.738	42.5099		189.68	67.0983
190.072	42.4909		190.014	67.1047
190.405	42.4747		190.347	67.0971
190.738	42.4636		190.681	67.0649
191.072	42.4475		191.014	67.0718
191.405	42.456		191.347	67.0467
191.738	42.4361		191.681	67.0417
192.072	42.4345		192.014	67.0011
192.405	42.4361		192.347	67.0181
192.739	42.3977		192.681	66.9884
193.072	42.3994		193.014	66.9869
193.405	42.3898		193.347	66.9697
193.739	42.3615		193.681	66.9571
194.072	42.3342		194.014	66.949
194.405	42.3587		194.347	66.8989
194.739	42.3265		194.681	66.9444
195.072	42.3176		195.014	66.8972
195.405	42.3154		195.348	66.8906
195.739	42.297		195.681	66.8917
196.072	42.2931		196.014	66.8641
196.405	42.2755		196.348	66.8509
196.739	42.2599		196.681	66.827
197.072	42.2451		197.014	66.8491
197.406	42.2475		197.348	66.8229
197.739	42.2211		197.681	66.8
198.072	42.1953		198.014	66.7936
198.406	42.1832		198.348	66.7827
198.739	42.173		198.681	66.7778
199.072	42.1762		199.015	66.7356
199.406	42.1757		199.348	66.7643
199.739	42.1438		199.681	66.7313
200.072	42.1342		200.015	66.7273
200.406	42.1244		200.348	66.7074
200.739	42.1019		200.681	66.6917
201.072	42.0829		201.015	66.6829
201.406	42.0773		201.348	66.6602
201.739	42.0739		201.681	66.6444
202.073	42.0568		202.015	66.6405
202.406	42.0517		202.348	66.6258
202.739	42.0258		202.681	66.6221
203.073	42.0194		203.015	66.6242
203.406	42.0093		203.348	66.5903
203.74	42.0134		203.681	66.5515
204.073	41.9866		204.015	66.5551
204.406	41.9746		204.348	66.5525
204.74	41.9521		204.681	66.5368
205.073	41.9262		205.015	66.5353
205.406	41.9418		205.348	66.5196
205.74	41.9158		205.682	66.5153
206.073	41.911		206.015	66.501
206.406	41.8899		206.348	66.4823
206.74	41.8858		206.682	66.4714
207.073	41.8672		207.015	66.4667
207.406	41.8679		207.348	66.4399
207.74	41.8213		207.682	66.4278
208.073	41.7983		208.015	66.449
208.407	41.7961		208.348	66.3995
208.74	41.8027		208.682	66.4047
209.073	41.7957		209.015	66.3878
209.407	41.7704		209.348	66.375
209.74	41.748		209.682	66.3646
210.073	41.7296		210.015	66.3568
210.407	41.7246		210.349	66.3364
210.74	41.7108		210.682	66.3158
211.073	41.7125		211.015	66.3018
211.407	41.6945		211.349	66.3036
211.74	41.6826		211.682	66.2788
212.074	41.6552		212.015	66.2767
212.407	41.6386		212.349	66.2437
212.74	41.6209		212.682	66.2478
213.074	41.6151		213.015	66.2103
213.407	41.6138		213.349	66.2173
213.74	41.5966		213.682	66.2139
214.074	41.5607		214.015	66.2075
214.407	41.5519		214.349	66.1742
214.74	41.5499		214.682	66.1728
215.074	41.5551		215.016	66.1733
215.407	41.5117		215.349	66.1364
215.74	41.5271		215.682	66.1161
216.074	41.4966		216.016	66.1217
216.407	41.4901		216.349	66.1146
216.74	41.4741		216.682	66.1011
217.074	41.448		217.016	66.0758
217.407	41.4183		217.349	66.0729
217.741	41.4412		217.682	66.0268
218.074	41.4171		218.016	66.0564
218.407	41.4128		218.349	66.0312
218.741	41.3903		218.682	66.0296
219.074	41.3753		219.016	66.0205
219.407	41.3713		219.349	65.9957
219.741	41.3469		219.683	65.9953
220.074	41.3415		220.016	65.9656
220.407	41.338		220.349	65.9689
220.741	41.3295		220.683	65.9637
221.074	41.296		221.016	65.9426
221.407	41.2825		221.349	65.9315
221.741	41.2977		221.683	65.9291
222.074	41.2774		222.016	65.9176
222.408	41.2506		222.349	65.9039
222.741	41.2471		222.683	65.894
223.074	41.2264		223.016	65.8877
223.408	41.2051		223.35	65.8635
223.741	41.2066		223.683	65.8572
224.074	41.1722		224.016	65.8438
224.408	41.1851		224.35	65.8311
224.741	41.1713		224.683	65.7852
225.074	41.1681		225.016	65.8206
225.408	41.152		225.35	65.7855
225.741	41.1166		225.683	65.7751
226.074	41.1286		226.016	65.7569
226.408	41.1164		226.35	65.7468
226.741	41.0929		226.683	65.742
227.075	41.1044		227.016	65.7037
227.408	41.0817		227.35	65.72
227.741	41.0431		227.683	65.7092
228.075	41.0091		228.017	65.6974
228.408	41.0185		228.35	65.6973
228.741	41.0095		228.683	65.6846
229.075	40.9958		229.017	65.6616
229.408	40.9942		229.35	65.6311
229.741	40.9747		229.683	65.641
230.075	40.9433		230.017	65.6102
230.408	40.9485		230.35	65.6199
230.741	40.9159		230.683	65.5907
231.075	40.9311		231.017	65.5881
231.408	40.9113		231.35	65.5829
231.741	40.8984		231.683	65.5473
232.075	40.8972		232.017	65.5545
232.408	40.8824		232.35	65.5408
232.742	40.8611		232.684	65.5398
233.075	40.8576		233.017	65.5028
233.408	40.8388		233.35	65.4934
233.742	40.8194		233.684	65.502
234.075	40.8143		234.017	65.462
234.408	40.8019		234.35	65.4818
234.742	40.7882		234.684	65.4722
235.075	40.7532		235.017	65.4483
235.408	40.7736		235.35	65.4427
235.742	40.7436		235.684	65.4291
236.075	40.7506		236.017	65.4168
236.409	40.7167		236.351	65.3786
236.742	40.731		236.684	65.3706
237.075	40.6868		237.017	65.363
237.409	40.6892		237.351	65.3546
237.742	40.668		237.684	65.342
238.075	40.6776		238.017	65.3457
238.409	40.6496		238.351	65.3448
238.742	40.6261		238.684	65.3136
239.075	40.6243		239.017	65.3279
239.409	40.6009		239.351	65.2979
239.742	40.5932		239.684	65.2921
240.076	40.5722		240.018	65.2845
240.409	40.5673		240.351	65.2572
240.742	40.5606		240.684	65.2424
241.076	40.5373		241.018	65.2282
241.409	40.4997		241.351	65.2381
241.742	40.5051		241.684	65.2104
242.076	40.4985		242.018	65.1956
242.409	40.5038		242.351	65.1913
242.742	40.4738		242.684	65.1689
243.076	40.4565		243.018	65.1661
243.409	40.4591		243.351	65.1415
243.743	40.4296		243.684	65.1408
244.076	40.4484		244.018	65.1269
244.409	40.4224		244.351	65.1183
244.743	40.411		244.684	65.1076
245.076	40.3973		245.018	65.0893
245.409	40.3747		245.351	65.081
245.743	40.3593		245.685	65.0461
246.076	40.3599		246.018	65.0634
246.409	40.3294		246.351	65.0533
246.743	40.3066		246.685	65.0306
247.076	40.3277		247.018	65.0227
247.41	40.301		247.351	65.0008
247.743	40.2908		247.685	64.9855
248.076	40.2676		248.018	64.9597
248.41	40.2704		248.351	64.9727
248.743	40.2403		248.685	64.9623
249.076	40.2318		249.018	64.96
249.41	40.1981		249.351	64.9439
249.743	40.1892		249.685	64.9334
250.076	40.1809		250.018	64.9075
250.41	40.1809		250.351	64.8923
250.743	40.1538		250.685	64.8859
251.076	40.1544		251.018	64.8737
251.41	40.1487		251.351	64.8645
251.743	40.1333		251.685	64.8795
252.077	40.1105		252.018	64.8491
252.41	40.1053		252.352	64.8554
252.743	40.0799		252.685	64.8045
253.077	40.0823		253.018	64.8033
253.41	40.0784		253.352	64.8052
253.743	40.0486		253.685	64.7984
254.077	40.0435		254.018	64.7785
254.41	40.0207		254.352	64.7694
254.743	40.0293		254.685	64.7652
255.077	40.0022		255.018	64.7334
255.41	39.9888		255.352	64.7272
			255.685	64.731
			256.019	64.721
			256.352	64.7021
			256.685	64.6878
			257.019	64.6844
			257.352	64.6492
			257.685	64.6777
			258.019	64.659
			258.352	64.6464
			258.685	64.6108
			259.019	64.6009
			259.352	64.5879
			259.685	64.5619
			260.019	64.5659
			260.352	64.5674
			260.686	64.5395
			261.019	64.5359
			261.352	64.5208
			261.686	64.5146
			262.019	64.4715
			262.352	64.4958
			262.686	64.4882
			263.019	64.4754
			263.352	64.4677
			263.686	64.456
			264.019	64.4324
			264.352	64.4172
			264.686	64.4057
			265.019	64.3989
			265.353	64.3767
			265.686	64.3843
			266.019	64.359
			266.353	64.3579
			266.686	64.3516
			267.019	64.3327
			267.353	64.3342
			267.686	64.3106
			268.019	64.3062
			268.353	64.2909
			268.686	64.2826
			269.019	64.2476
			269.353	64.2691
			269.686	64.2541
			270.019	64.2434
			270.353	64.2229
			270.686	64.2021
			271.02	64.1975
			271.353	64.1928
			271.686	64.1801
			272.02	64.1637
			272.353	64.1566
			272.686	64.1333
			273.02	64.1429
			273.353	64.1041
			273.686	64.0853
			274.02	64.0981
			274.353	64.0858
			274.687	64.0812
			275.02	64.056
			275.353	64.0568
			275.687	64.0587
			276.02	64.0208
			276.353	64.0262
			276.687	64.015
			277.02	63.9864
			277.353	63.9927
			277.687	63.9898
			278.02	63.9706
			278.353	63.9477
			278.687	63.9491
			279.02	63.9402
			279.354	63.9192
			279.687	63.9248
			280.02	63.9004
			280.354	63.8974
			280.687	63.8716
			281.02	63.8621
			281.354	63.8557
			281.687	63.8463
			282.02	63.8284
			282.354	63.8376
			282.687	63.8188
			283.021	63.8051
			283.354	63.7955
			283.687	63.7784
			284.021	63.7755
			284.354	63.7688
			284.687	63.7504
			285.021	63.7319
			285.354	63.7136
			285.687	63.7145
			286.021	63.7099
			286.354	63.7043
			286.687	63.6666
			287.021	63.6728
			287.354	63.6666
			287.688	63.648
			288.021	63.6396
			288.354	63.618
			288.688	63.6041
			289.021	63.5944
			289.354	63.5949
			289.688	63.5811
			290.021	63.544
			290.354	63.5592
			290.688	63.5434
			291.021	63.5384
			291.354	63.5376
			291.688	63.5146
			292.021	63.4943
			292.354	63.4764
			292.688	63.4714
			293.021	63.4751
			293.355	63.4739
			293.688	63.4592
			294.021	63.4403
			294.355	63.4591
			294.688	63.412
			295.021	63.4155
			295.355	63.4254
			295.688	63.4073
			296.021	63.4001
			296.355	63.3933
			296.688	63.3647
			297.021	63.3663
			297.355	63.355
			297.688	63.3464
			298.022	63.3202
			298.355	63.3197
			298.688	63.3106
			299.022	63.2856
			299.355	63.2501
			299.688	63.2475
			300.022	63.2516
			300.355	63.2444
			300.688	63.2228
			301.022	63.2216
			301.355	63.182
			301.688	63.2015
			302.022	63.1969
			302.355	63.1755
			302.688	63.16
			303.022	63.1408
			303.355	63.1308
			303.688	63.1348
			304.022	63.1252
			304.355	63.1099
			304.689	63.0889
			305.022	63.0611
			305.355	63.0797
			305.689	63.06
			306.022	63.0462
			306.355	63.007
			306.689	63.0221
			307.022	63.014
			307.355	63.004
			307.689	62.9987
			308.022	62.9885
			308.355	62.9903
			308.689	62.9563
			309.022	62.9493
			309.356	62.9444
			309.689	62.9324
			310.022	62.9404
			310.356	62.9166
			310.689	62.9013
			311.022	62.8549
			311.356	62.8741
			311.689	62.8865
			312.022	62.877
			312.356	62.861
			312.689	62.8515
			313.023	62.8307
			313.356	62.8098
			313.689	62.8052
			314.023	62.8057
			314.356	62.7897
			314.689	62.7827
			315.023	62.7568
			315.356	62.7773
			315.689	62.728
			316.023	62.7375
			316.356	62.7345
			316.689	62.7145
			317.023	62.6981
			317.356	62.6893
			317.69	62.6683
			318.023	62.647
			318.356	62.6567
			318.69	62.633
			319.023	62.645
			319.356	62.6047
			319.69	62.605
			320.023	62.6003
			320.356	62.5968
			320.69	62.5883
			321.023	62.5733
			321.356	62.5574
			321.69	62.5617
			322.023	62.542
			322.357	62.5379
			322.69	62.5091
			323.023	62.5168
			323.357	62.5016
			323.69	62.4904
			324.023	62.477
			324.357	62.4729
			324.69	62.4736
			325.023	62.4463
			325.357	62.4466
			325.69	62.4439
			326.023	62.4297
			326.357	62.4177
			326.69	62.3987
			327.023	62.3937
			327.357	62.3671
			327.69	62.3644
			328.024	62.3556
			328.357	62.3507
			328.69	62.3365
			329.024	62.3302
			329.357	62.3282
			329.69	62.3075
			330.024	62.2963
			330.357	62.2982
			330.69	62.2776
			331.024	62.2813
			331.357	62.2614
			331.69	62.249
			332.024	62.2315
			332.357	62.2278
			332.69	62.2252
			333.024	62.2209
			333.357	62.1944
			333.691	62.1858
			334.024	62.1668
			334.357	62.1522
			334.691	62.157
			335.024	62.1428
			335.357	62.1226
			335.691	62.1225
			336.024	62.1131
			336.357	62.1117
			336.691	62.0869
			337.024	62.0798
			337.358	62.0525
			337.691	62.0612
			338.024	62.0603
			338.358	62.0328
			338.691	62.0378
			339.024	62.0122
			339.358	62.0163
			339.691	61.9884
			340.024	61.9952
			340.358	61.9945
			340.691	61.9555
			341.025	61.9536
			341.358	61.9282
			341.691	61.9281
			342.025	61.9103
			342.358	61.8965
			342.691	61.9028
			343.025	61.8745
			343.358	61.8846
			343.691	61.8562
			344.025	61.8649
			344.358	61.8368
			344.691	61.827
			345.025	61.8186
			345.358	61.8147
			345.692	61.7971
			346.025	61.7762
			346.358	61.7946
			346.692	61.7814
			347.025	61.7703
			347.358	61.7516
			347.692	61.7503
			348.025	61.7348
			348.358	61.7107
			348.692	61.7097
			349.025	61.7041
			349.358	61.6834
			349.692	61.6972
			350.025	61.6786
			350.359	61.6602
			350.692	61.6385
			351.025	61.6415
			351.359	61.6263
			351.692	61.6283
			352.025	61.6105
			352.359	61.602
			352.692	61.569
			353.025	61.567
			353.359	61.5729
			353.692	61.5579
			354.025	61.5535
			354.359	61.5264
			354.692	61.5346
			355.026	61.5401
			355.359	61.4914
			355.692	61.4918
			356.026	61.4786
			356.359	61.4819
			356.692	61.4564
			357.026	61.464
			357.359	61.4459
			357.692	61.4214
			358.026	61.4361
			358.359	61.4224
			358.692	61.3877
			359.026	61.4011
			359.359	61.3799
			359.692	61.3823
			360.026	61.345
			360.359	61.3578
			360.693	61.349
			361.026	61.3292
			361.359	61.3175
			361.693	61.3057
			362.026	61.2925
			362.359	61.2853
			362.693	61.2815
			363.026	61.2751
			363.359	61.2632
			363.693	61.2486
			364.026	61.2513
			364.36	61.2231
			364.693	61.2242
			365.026	61.2222
			365.36	61.2006
			365.693	61.2057
			366.026	61.1839
			366.36	61.1604
			366.693	61.1764
			367.026	61.1559
			367.36	61.1462
			367.693	61.1483
			368.027	61.1234
			368.36	61.1077
			368.693	61.1067
			369.027	61.0873
			369.36	61.082
			369.693	61.0812
			370.027	61.077
			370.36	61.0533
			370.693	61.0566
			371.027	61.0401
			371.36	61.0403
			371.694	61.002
			372.027	61.0092
			372.36	61.0021
			372.694	60.9902
			373.027	60.9818
			373.36	60.9618
			373.694	60.9558
			374.027	60.9355
			374.36	60.9355
			374.694	60.9275
			375.027	60.9151
			375.36	60.9108
			375.694	60.8853
			376.027	60.8808
			376.36	60.8569
			376.694	60.8833
			377.027	60.8487
			377.361	60.8447
			377.694	60.8209
			378.027	60.8317
			378.361	60.9093
			378.694	60.8731
			379.027	60.8641
			379.361	60.8516
			379.694	60.8493
			380.027	60.828
			380.361	60.8157
			380.694	60.8123
			381.028	60.806
			381.361	60.7808
			381.694	60.7681
			382.028	60.766
			382.361	60.7571
			382.694	60.7481
			383.028	60.7324
			383.361	60.7385
			383.694	60.7384
			384.028	60.6903
			384.361	60.7007
			384.694	60.6939
			385.028	60.6699
			385.361	60.6554
			385.695	60.6566
			386.028	60.6439
			386.361	60.6099
			386.695	60.6253
			387.028	60.6186
			387.361	60.5986
			387.695	60.5946
			388.028	60.5768
			388.361	60.5633
			388.695	60.5555
			389.028	60.553
			389.361	60.5391
			389.695	60.5292
			390.028	60.5128
			390.361	60.5106
			390.695	60.4936
			391.028	60.4811
			391.362	60.4778
			391.695	60.4651
			392.028	60.4755
			392.362	60.4629
			392.695	60.4367
			393.028	60.4331
			393.362	60.4211
			393.695	60.4128
			394.028	60.3927
			394.362	60.3938
			394.695	60.3744
			395.028	60.3743
			395.362	60.3693
			395.695	60.3539
			396.029	60.3349
			396.362	60.3471
			396.695	60.3135
			397.029	60.3207
			397.362	60.3069
			397.695	60.2864
			398.029	60.2542
			398.362	60.2647
			398.695	60.2599
			399.029	60.2439
			399.362	60.2367
			399.695	60.2352
			400.029	60.2458
			400.362	60.2093
			400.695	60.2054
			401.029	60.1825
			401.362	60.1841
			401.695	60.1641
			402.029	60.1469
			402.362	60.1595
			402.696	60.1275
			403.029	60.1232
			403.362	60.1209
			403.696	60.0963
			404.029	60.0913
			404.362	60.0811
			404.696	60.0925
			405.029	60.0763
			405.362	60.0699
			405.696	60.0459
			406.029	60.0211
			406.362	60.0094
			406.696	60.0146
			407.029	60.0096
			407.363	59.9813
			407.696	60.0018
			408.029	59.9739
			408.363	59.9577
			408.696	59.9699
			409.029	59.9618
			409.363	59.9458
			409.696	59.9182
			410.029	59.9337
			410.363	59.9244
			410.696	59.9102
			411.03	59.8954
			411.363	59.8836
			411.696	59.8719
			412.03	59.8717
			412.363	59.864
			412.696	59.8507
			413.03	59.8341
			413.363	59.8293
			413.696	59.8093
			414.03	59.8059
			414.363	59.7607
			414.696	59.7923
			415.03	59.7664
			415.363	59.761
			415.696	59.7484
			416.03	59.7415
			416.363	59.7275
			416.697	59.6987
			417.03	59.6947
			417.363	59.6989
			417.697	59.6864
			418.03	59.6832
			418.363	59.6758
			418.697	59.6683
			419.03	59.6249
			419.363	59.6449
			419.697	59.6249
			420.03	59.6174
			420.364	59.5885
			420.697	59.5977
			421.03	59.6003
			421.364	59.581
			421.697	59.5788
			422.03	59.559
			422.364	59.555
			422.697	59.5402
			423.03	59.5381
			423.364	59.5175
			423.697	59.5138
			424.031	59.5054
			424.364	59.5099
			424.697	59.4909
			425.031	59.492
			425.364	59.4636
			425.697	59.4382
			426.031	59.4309
			426.364	59.4289
			426.697	59.4145
			427.031	59.3999
			427.364	59.3944
			427.698	59.4001
			428.031	59.3803
			428.364	59.3657
			428.698	59.3539
			429.031	59.3536
			429.364	59.3512
			429.698	59.3467
			430.031	59.3204
			430.364	59.3334
			430.698	59.2934
			431.031	59.3027
			431.364	59.2776
			431.698	59.2798
			432.031	59.2751
			432.365	59.245
			432.698	59.2422
			433.031	59.2213
			433.365	59.2358
			433.698	59.2226
			434.031	59.2127
			434.365	59.2163
			434.698	59.1954
			435.031	59.1824
			435.365	59.1656
			435.698	59.1488
			436.032	59.1479
			436.365	59.1236
			436.698	59.123
			437.032	59.1154
			437.365	59.1022
			437.698	59.0799
			438.032	59.094
			438.365	59.0758
			438.698	59.0698
			439.032	59.0576
			439.365	59.0638
			439.698	59.063
			440.032	59.0387
			440.365	59.0226
			440.698	59.0144
			441.032	59.0084
			441.365	58.9839
			441.699	58.9858
			442.032	58.9884
			442.365	58.9601
			442.699	58.9688
			443.032	58.9646
			443.365	58.9458
			443.699	58.9303
			444.032	58.9386
			444.365	58.9213
			444.699	58.9121
			445.032	58.9152
			445.365	58.903
			445.699	58.8805
			446.032	58.8812
			446.366	58.8585
			446.699	58.8658
			447.032	58.8188
			447.366	58.8304
			447.699	58.8117
			448.032	58.8021
			448.366	58.7987
			448.699	58.7751
			449.032	58.7934
			449.366	58.7584
			449.699	58.7563
			450.032	58.7398
			450.366	58.7348
			450.699	58.7262
			451.032	58.7207
			451.366	58.7083
			451.699	58.6802
			452.033	58.6801
			452.366	58.6858
			452.699	58.6671
			453.033	58.6568
			453.366	58.6489
			453.699	58.6439
			454.033	58.6459
			454.366	58.6366
			454.699	58.628
			455.033	58.6194
			455.366	58.6086
			455.699	58.5979
			456.033	58.5774
			456.366	58.5725
			456.7	58.5569
			457.033	58.5532
			457.366	58.5429
			457.7	58.5478
			458.033	58.5292
			458.366	58.5118
			458.7	58.4941
			459.033	58.4872
			459.366	58.4806
			459.7	58.4879
			460.033	58.4864
			460.366	58.4868
			460.7	58.4537
			461.033	58.4578
			461.366	58.4314
			461.7	58.4251
			462.033	58.4227
			462.367	58.3964
			462.7	58.404
			463.033	58.3829
			463.367	58.3647
			463.7	58.4363
			464.033	58.4059
			464.367	58.4116
			464.7	58.4019
			465.033	58.407
			465.367	58.3786
			465.7	58.3832
			466.034	58.355
			466.367	58.323
			466.7	58.3475
			467.034	58.3394
			467.367	58.3187
			467.7	58.3062
			468.034	58.3126
			468.367	58.2914
			468.7	58.279
			469.034	58.2715
			469.367	58.2777
			469.7	58.2786
			470.034	58.2717
			470.367	58.2433
			470.7	58.2445
			471.034	58.2122
			471.367	58.2139
			471.701	58.1946
			472.034	58.1919
			472.367	58.1721
			472.701	58.1603
			473.034	58.1622
			473.367	58.1417
			473.701	58.1467
			474.034	58.1292
			474.367	58.1324
			474.701	58.1205
			475.034	58.1115
			475.368	58.097
			475.701	58.0859
			476.034	58.0811
			476.368	58.071
			476.701	58.0682
			477.034	58.0444
			477.368	58.0459
			477.701	58.0281
			478.034	58.006
			478.368	58.0045
			478.701	58.0007
			479.034	57.9868
			479.368	57.9826
			479.701	57.9672
			480.034	57.9655
			480.368	57.9305
			480.701	57.9379
			481.035	57.9288
			481.368	57.9169
			481.701	57.9148
			482.035	57.9014
			482.368	57.8791
			482.701	57.8439
			483.035	57.8669
			483.368	57.8493
			483.701	57.8434
			484.035	57.8259
			484.368	57.8247
			484.701	57.8035
			485.035	57.8029
			485.368	57.789
			485.701	57.7863
			486.035	57.7938
			486.368	57.7666
			486.701	57.752
			487.035	57.7456
			487.368	57.7506
			487.701	57.7332
			488.035	57.7211
			488.368	57.7045
			488.702	57.704
			489.035	57.6979
			489.368	57.6852
			489.702	57.6508
			490.035	57.6552
			490.368	57.6565
			490.702	57.6375
			491.035	57.6397
			491.368	57.6288
			491.702	57.6034
			492.035	57.6032
			492.368	57.5984
			492.702	57.575
			493.035	57.5812
			493.369	57.5864
			493.702	57.5676
			494.035	57.553
			494.369	57.5308
			494.702	57.5466
			495.035	57.5183
			495.369	57.5188
			495.702	57.504
			496.035	57.4892
			496.369	57.487
			496.702	57.4742
			497.036	57.4755
			497.369	57.4565
			497.702	57.4605
			498.036	57.4439
			498.369	57.4361
			498.702	57.4242
			499.036	57.4053
			499.369	57.4223
			499.702	57.3907
			500.036	57.3874
			500.369	57.3776
			500.702	57.375
			501.036	57.3632
			501.369	57.3316
			501.703	57.3276
			502.036	57.3236
			502.369	57.3096
			502.703	57.3173
			503.036	57.308
			503.369	57.2899
			503.703	57.2863
			504.036	57.2715
			504.369	57.2472
			504.703	57.2456
			505.036	57.2399
			505.37	57.2387
			505.703	57.2102
			506.036	57.2052
			506.37	57.2004
			506.703	57.1938
			507.036	57.1868
			507.37	57.1817
			507.703	57.1579
			508.036	57.1484
			508.37	57.1301
			508.703	57.1324
			509.036	57.1169
			509.37	57.1129
			509.703	57.1034
			510.036	57.1184
			510.37	57.0761
			510.703	57.0634
			511.037	57.0686
			511.37	57.0555
			511.703	57.0238
			512.037	57.0245
			512.37	57.0305
			512.703	57.011
			513.037	56.9969
			513.37	56.9905
			513.703	56.977
			514.037	56.9772
			514.37	56.9537
			514.703	56.9592
			515.037	56.948
			515.37	56.9237
			515.703	56.9248
			516.037	56.9131
			516.37	56.9027
			516.704	56.896
			517.037	56.889
			517.37	56.8798
			517.704	56.8703
			518.037	56.8617
			518.37	56.858
			518.704	56.8501
			519.037	56.8481
			519.371	56.8277
			519.704	56.8231
			520.037	56.8155
			520.371	56.8066
			520.704	56.7857
			521.037	56.7907
			521.371	56.7699
			521.704	56.7812
			522.037	56.7558
			522.371	56.7458
			522.704	56.7325
			523.037	56.7151
			523.371	56.7181
			523.704	56.7095
			524.037	56.6921
			524.371	56.6828
			524.704	56.6599
			525.038	56.6571
			525.371	56.6569
			525.704	56.6503
			526.038	56.6469
			526.371	56.6344
			526.704	56.6327
			527.038	56.5979
			527.371	56.6108
			527.704	56.6083
			528.038	56.59
			528.371	56.5735
			528.704	56.5533
			529.038	56.5525
			529.371	56.5342
			529.704	56.5366
			530.038	56.531
			530.371	56.5175
			530.705	56.5097
			531.038	56.4989
			531.371	56.4946
			531.705	56.4771
			532.038	56.4795
			532.371	56.4694
			532.705	56.5144
			533.038	56.5078
			533.371	56.5089
			533.705	56.5003
			534.038	56.4866
			534.371	56.4751
			534.705	56.46
			535.038	56.4479
			535.371	56.4564
			535.705	56.4225
			536.038	56.4213
			536.371	56.4211
			536.705	56.4111
			537.038	56.3792
			537.372	56.3823
			537.705	56.3571
			538.038	56.3599
			538.372	56.3549
			538.705	56.3565
			539.038	56.343
			539.372	56.3251
			539.705	56.3192
			540.038	56.308
			540.372	56.2968
			540.705	56.304
			541.038	56.2822
			541.372	56.2594
			541.705	56.2568
			542.039	56.2348
			542.372	56.2449
			542.705	56.2274
			543.039	56.22
			543.372	56.2139
			543.705	56.1833
			544.039	56.1725
			544.372	56.1915
			544.705	56.1726
			545.039	56.1476
			545.372	56.1522
			545.705	56.1464
			546.039	56.1334
			546.372	56.1331
			546.706	56.1187
			547.039	56.1188
			547.372	56.1123
			547.706	56.097
			548.039	56.0867
			548.372	56.0701
			548.706	56.0478
			549.039	56.0569
			549.372	56.0421
			549.706	56.0313
			550.039	56.025
			550.372	56.0206
			550.706	56.0068
			551.039	55.9998
			551.372	55.9896
			551.706	55.9774
			552.039	55.9905
			552.373	55.9648
			552.706	55.9559
			553.039	55.9316
			553.373	55.9408
			553.706	55.922
			554.039	55.9244
			554.373	55.897
			554.706	55.9094
			555.039	55.8947
			555.373	55.8779
			555.706	55.8515
			556.04	55.8525
			556.373	55.844
			556.706	55.8353
			557.04	55.8285
			557.373	55.8069
			557.706	55.8036
			558.04	55.7734
			558.373	55.7888
			558.706	55.79
			559.04	55.7872
			559.373	55.7624
			559.706	55.748
			560.04	55.7564
			560.373	55.7417
			560.706	55.7303
			561.04	55.7278
			561.373	55.7192
			561.707	55.6936
			562.04	55.7002
			562.373	55.6741
			562.707	55.6634
			563.04	55.6589
			563.373	55.6537
			563.707	55.6588
			564.04	55.6364
			564.374	55.6269
			564.707	55.6089
			565.04	55.6091
			565.374	55.6176
			565.707	55.6063
			566.04	55.5968
			566.374	55.5841
			566.707	55.5803
			567.04	55.5605
			567.374	55.5326
			567.707	55.5332
			568.04	55.5328
			568.374	55.507
			568.707	55.5113
			569.041	55.4961
			569.374	55.4907
			569.707	55.4883
			570.041	55.4674
			570.374	55.4587
			570.707	55.4403
			571.041	55.4461
			571.374	55.4494
			571.707	55.4254
			572.041	55.4132
			572.374	55.41
			572.707	55.4038
			573.041	55.3882
			573.374	55.3641
			573.708	55.3728
			574.041	55.349
			574.374	55.3421
			574.708	55.3468
			575.041	55.3458
			575.374	55.3284
			575.708	55.3195
			576.041	55.3027
			576.374	55.3031
			576.708	55.2635
			577.041	55.272
			577.374	55.2562
			577.708	55.2564
			578.041	55.2456
			578.374	55.2262
			578.708	55.2236
			579.041	55.2477
			579.375	55.2096
			579.708	55.2099
			580.041	55.2023
			580.375	55.1903
			580.708	55.1773
			581.041	55.1723
			581.375	55.1633
			581.708	55.1539
			582.041	55.1367
			582.375	55.1303
			582.708	55.134
			583.041	55.1276
			583.375	55.1124
			583.708	55.097
			584.042	55.0992
			584.375	55.0737
			584.708	55.0717
			585.042	55.0609
			585.375	55.0663
			585.708	55.0495
			586.042	55.0441
			586.375	55.0328
			586.708	55.038
			587.042	55.0312
			587.375	55.0038
			587.708	54.9926
			588.042	54.986
			588.375	54.9543
			588.708	54.958
			589.042	54.9619
			589.375	54.9541
			589.708	54.948
			590.042	54.9315
			590.375	54.9282
			590.709	54.8973
			591.042	54.8954
			591.375	54.8921
			591.709	54.878
			592.042	54.87
			592.375	54.8594
			592.709	54.8601
			593.042	54.8317
			593.375	54.8447
			593.709	54.8108
			594.042	54.8143
			594.376	54.8136
			594.709	54.7913
			595.042	54.7746
			595.376	54.7751
			595.709	54.7608
			596.042	54.7592
			596.376	54.7603
			596.709	54.7304
			597.042	54.7446
			597.376	54.7228
			597.709	54.711
			598.042	54.7156
			598.376	54.6981
			598.709	54.6859
			599.042	54.6702
			599.376	54.6559
			599.709	54.6542
			600.043	54.6333
			600.376	54.641
			600.709	54.6242
			601.043	54.6189
			601.376	54.6128
			601.709	54.6144
			602.043	54.5997
			602.376	54.5883
			602.709	54.5724
			603.043	54.5747
			603.376	54.5637
			603.71	54.5525
			604.043	54.5356
			604.376	54.5305
			604.71	54.5153
			605.043	54.5159
			605.376	54.513
			605.71	54.4967
			606.043	54.4964
			606.376	54.4759
			606.71	54.4764
			607.043	54.4545
			607.376	54.4468
			607.71	54.4494
			608.043	54.4391
			608.376	54.433
			608.71	54.4121
			609.043	54.405
			609.377	54.3842
			609.71	54.3843
			610.043	54.3854
			610.377	54.3709
			610.71	54.3674
			611.043	54.3466
			611.377	54.3384
			611.71	54.3493
			612.043	54.3388
			612.377	54.3218
			612.71	54.3049
			613.043	54.3041
			613.377	54.292
			613.71	54.2844
			614.044	54.2679
			614.377	54.2653
			614.71	54.2584
			615.044	54.2368
			615.377	54.2301
			615.71	54.2216
			616.044	54.2117
			616.377	54.2027
			616.71	54.2089
			617.044	54.1836
			617.377	54.187
			617.711	54.1731
			618.044	54.17
			618.377	54.1693
			618.711	54.1664
			619.044	54.1352
			619.377	54.1264
			619.711	54.1195
			620.044	54.1111
			620.377	54.1072
			620.711	54.1093
			621.044	54.0807
			621.377	54.0914
			621.711	54.0702
			622.044	54.0725
			622.377	54.0654
			622.711	54.0712
			623.044	54.0436
			623.378	54.0243
			623.711	54.0227
			624.044	54.0092
			624.378	53.9906
			624.711	54.0092
			625.044	53.9959
			625.378	53.9753
			625.711	53.9675
			626.044	53.962
			626.378	53.9471
			626.711	53.9448
			627.044	53.9346
			627.378	53.9198
			627.711	53.9062
			628.045	53.9026
			628.378	53.9002
			628.711	53.8781
			629.045	53.8827
			629.378	53.8622
			629.711	53.8619
			630.045	53.8531
			630.378	53.8497
			630.711	53.8416
			631.045	53.8448
			631.378	53.8175
			631.711	53.8237
			632.045	53.8056
			632.378	53.8019
			632.711	53.7759
			633.045	53.7819
			633.378	53.7715
			633.712	53.7654
			634.045	53.746
			634.378	53.7416
			634.712	53.7295
			635.045	53.7158
			635.378	53.6914
			635.712	53.6984
			636.045	53.6845
			636.378	53.6715
			636.712	53.6709
			637.045	53.6638
			637.378	53.6296
			637.712	53.6388
			638.045	53.6272
			638.378	53.6246
			638.712	53.6209
			639.045	53.6153
			639.379	53.6027
			639.712	53.5928
			640.045	53.5763
			640.379	53.5643
			640.712	53.5552
			641.045	53.5579
			641.379	53.5492
			641.712	53.5362
			642.046	53.5169
			642.379	53.5186
			642.712	53.5116
			643.046	53.5051
			643.379	53.4854
			643.712	53.4854
			644.046	53.4709
			644.379	53.4804
			644.712	53.4562
			645.046	53.4484
			645.379	53.4531
			645.712	53.4405
			646.046	53.4166
			646.379	53.424
			646.712	53.3994
			647.046	53.3941
			647.379	53.3909
			647.713	53.3992
			648.046	53.3746
			648.379	53.3819
			648.713	53.3485
			649.046	53.3392
			649.379	53.3478
			649.713	53.3304
			650.046	53.3272
			650.379	53.315
			650.713	53.3182
			651.046	53.3024
			651.38	53.2734
			651.713	53.2819
			652.046	53.2772
			652.38	53.2586
			652.713	53.2562
			653.046	53.2504
			653.38	53.226
			653.713	53.224
			654.046	53.2242
			654.38	53.2146
			654.713	53.2034
			655.046	53.1912
			655.38	53.1883
			655.713	53.1583
			656.046	53.1521
			656.38	53.1557
			656.713	53.1531
			657.047	53.1431
			657.38	53.1293
			657.713	53.1217
			658.047	53.1076
			658.38	53.085
			658.713	53.0945
			659.047	53.0955
			659.38	53.0886
			659.713	53.0644
			660.047	53.0641
			660.38	53.0527
			660.713	53.0434
			661.047	53.0215
			661.38	53.019
			661.713	53.0261
			662.047	53.0075
			662.38	53.0094
			662.713	52.9922
			663.047	52.9838
			663.38	52.9835
			663.714	52.9602
			664.047	52.9648
			664.38	52.954
			664.714	52.9413
			665.047	52.916
			665.38	52.8961
			665.714	52.9052
[truncated: 1,375 more rows]

## Sheet: Fig_3g
Wavelength (nm)	Norm. intensity
	10 mA cm-2	20 mA cm-2	100 mA cm-2	300 mA cm-2	500 mA cm-2	1000 mA cm-2
197.845	0.00184	0.00122	0.000175438	0	0	0.00404
198.647	0.00184	0.00122	0.000175438	0	0	0.00404
199.449	0.00184	0.00122	0.000175438	0	0	0.00404
200.251	0.00184	0.00122	0.000175438	0	0	0.00404
201.053	0.00184	0.00122	0.000175438	0	0	0.00404
201.855	0.00184	0.00122	0.000175438	0	0	0.00404
202.657	0.00184	0.00122	0.000175438	0	0	0.00404
203.458	0.00184	0.00122	0.000175438	0	0	0.00404
204.26	0.00184	0.00122	0.000175438	0	0	0.00404
205.061	0.00184	0.00122	0.000175438	0	0	0.00404
205.862	0.00184	0.00122	0.000175438	0	0	0.00404
206.664	0.00184	0.00122	0.000175438	0	0	0.00404
207.465	0.00184	0.00122	0.000175438	0	0	0.00404
208.266	0.00184	0.00122	0.000175438	0	0	0.00404
209.066	0.00184	0.00122	0.000175438	0	0	0.00404
209.867	0.00184	0.00122	0.000175438	0	0	0.00404
210.668	0.00184	0.00122	0.000175438	0	0	0.00404
211.469	0.00184	0.00122	0.000175438	0	0	0.00404
212.269	0.00184	0.00122	0.000175438	0	0	0.00404
213.069	0.00184	0.00122	0.000175438	0	0	0.00404
213.87	0.00184	0.00122	0.000175438	0	0	0.00404
214.67	0.00184	0.00122	0.000175438	0	0	0.00404
215.47	0.00184	0.00122	0.000175438	0	0	0.00404
216.27	0.00184	0.00122	0.000175438	0	0	0.00404
217.07	0.00184	0.00122	0.000175438	0	0	0.00404
217.869	0.00184	0.00122	0.000175438	0	0	0.00404
218.669	0.00184	0.00122	0.000175438	0	0	0.00404
219.469	0.00184	0.00122	0.000175438	0	0	0.00404
220.268	0.00184	0.00122	0.000175438	0	0	0.00404
221.068	0.00184	0.00122	0.000175438	0	0	0.00404
221.867	0.00184	0.00122	0.000175438	0	0	0.00404
222.666	0.00184	0.00122	0.000175438	0	0	0.00404
223.465	0.00184	0.00122	0.000175438	0	0	0.00404
224.264	0.00184	0.00122	0.000175438	0	0	0.00404
225.063	0.00184	0.00122	0.000175438	0	0	0.00404
225.862	0.00184	0.00122	0.000175438	0	0	0.00404
226.66	0.00184	0.00122	0.000175438	0	0	0.00404
227.459	0.00184	0.00122	0.000175438	0	0	0.00404
228.257	0.00184	0.00122	0.000175438	0	0	0.00404
229.056	0.00184	0.00122	0.000175438	0	0	0.00404
229.854	0.00184	0.00122	0.000175438	0	0	0.00404
230.652	0.00184	0.00122	0.000175438	0	0	0.00404
231.45	0.00184	0.00122	0.000175438	0	0	0.00404
232.248	0.00184	0.00122	0.000175438	0	0	0.00404
233.046	0.00184	0.00122	0.000175438	0	0	0.00404
233.844	0.00184	0.00122	0.000175438	0	0	0.00404
234.642	0.00184	0.00122	0.000175438	0	0	0.00404
235.439	0.00184	0.00122	0.000175438	0	0	0.00404
236.237	0.00184	0.00122	0.000175438	0	0	0.00404
237.034	0.00184	0.00122	0.000175438	0	0	0.00404
237.831	0.00184	0.00122	0.000175438	0	0	0.00404
238.628	0.00184	0.00122	0.000175438	0	0	0.00404
239.426	0.00184	0.00122	0.000175438	0	0	0.00404
240.223	0.00184	0.00122	0.000175438	0	0	0.00404
241.019	0.00184	0.00122	0.000175438	0	0	0.00404
241.816	0.00184	0.00122	0.000175438	0	0	0.00404
242.613	0.00184	0.00122	0.000175438	0	0	0.00404
243.41	0.00184	0.00122	0.000175438	0	0	0.00404
244.206	0.00184	0.00122	0.000175438	0	0	0.00404
245.002	0.00184	0.00122	0.000175438	0	0	0.00404
245.799	0.00184	0.00122	0.000175438	0	0	0.00404
246.595	0.00184	0.00122	0.000175438	0	0	0.00404
247.391	0.00184	0.00122	0.000175438	0	0	0.00404
248.187	0.00184	0.00122	0.000175438	0	0	0.00404
248.983	0.00184	0.00122	0.000175438	0	0	0.00404
249.779	0.00184	0.00122	0.000175438	0	0	0.00404
250.575	0.00184	0.00122	0.000175438	0	0	0.00404
251.37	0.00184	0.00122	0.000175438	0	0	0.00404
252.166	0.00184	0.00122	0.000175438	0	0	0.00404
252.961	0.00184	0.00122	0.000175438	0	0	0.00404
253.757	0.00184	0.00122	0.000175438	0	0	0.00404
254.552	0.00184	0.00122	0.000175438	0	0	0.00404
255.347	0.00184	0.00122	0.000175438	0	0	0.00404
256.142	0.00184	0.00122	0.000175438	0	0	0.00404
256.937	0.00184	0.00122	0.000175438	0	0	0.00404
257.732	0.00184	0.00122	0.000175438	0	0	0.00404
258.527	0.00184	0.00122	0.000175438	0	0	0.00404
259.321	0.00184	0.00122	0.000175438	0	0	0.00404
260.116	0.00184	0.00122	0.000175438	0	0	0.00404
260.91	0.00184	0.00122	0.000175438	0	0	0.00404
261.705	0.00184	0.00122	0.000175438	0	0	0.00404
262.499	0.00184	0.00122	0.000175438	0	0	0.00404
263.293	0.00184	0.00122	0.000175438	0	0	0.00404
264.087	0.00184	0.00122	0.000175438	0	0	0.00404
264.881	0.00184	0.00122	0.000175438	0	0	0.00404
265.675	0.00184	0.00122	0.000175438	0	0	0.00404
266.469	0.00184	0.00122	0.000175438	0	0	0.00404
267.263	0.00184	0.00122	0.000175438	0	0	0.00404
268.056	0.00184	0.00122	0.000175438	0	0	0.00404
268.85	0.00184	0.00122	0.000175438	0	0	0.00404
269.643	0.00184	0.00122	0.000175438	0	0	0.00404
270.437	0.00184	0.00122	0.000175438	0	0	0.00404
271.23	0.00184	0.00122	0.000175438	0	0	0.00404
272.023	0.00184	0.00122	0.000175438	0	0	0.00404
272.816	0.00184	0.00122	0.000175438	0	0	0.00404
273.609	0.00184	0.00122	0.000175438	0	0	0.00404
274.402	0.00184	0.00122	0.000175438	0	0	0.00404
275.195	0.00184	0.00122	0.000175438	0	0	0.00404
275.987	0.00184	0.00122	0.000175438	0	0	0.00404
276.78	0.00184	0.00122	0.000175438	0	0	0.00404
277.572	0.00184	0.00122	0.000175438	0	0	0.00404
278.365	0.00184	0.00122	0.000175438	0	0	0.00404
279.157	0.00184	0.00122	0.000175438	0	0	0.00404
279.949	0.00184	0.00122	0.000175438	0	0	0.00404
280.742	0.00184	0.00122	0.000175438	0	0	0.00404
281.534	0.00184	0.00122	0.000175438	0	0	0.00404
282.325	0.00184	0.00122	0.000175438	0	0	0.00404
283.117	0.00184	0.00122	0.000175438	0	0	0.00404
283.909	0.00184	0.00122	0.000175438	0	0	0.00404
284.701	0.00184	0.00122	0.000175438	0	0	0.00404
285.492	0.00184	0.00122	0.000175438	0	0	0.00404
286.284	0.00184	0.00122	0.000175438	0	0	0.00404
287.075	0.00184	0.00122	0.000175438	0	0	0.00404
287.866	0.00184	0.00122	0.000175438	0	0	0.00404
288.658	0.00184	0.00122	0.000175438	0	0	0.00404
289.449	0.00184	0.00122	0.000175438	0	0	0.00404
290.24	0.00184	0.00122	0.000175438	0	0	0.00404
291.031	0.00184	0.00122	0.000175438	0	0	0.00404
291.822	0.00184	0.00122	0.000175438	0	0	0.00404
292.612	0.00184	0.00122	0.000175438	0	0	0.00404
293.403	0.00184	0.00122	0.000175438	0	0	0.00404
294.193	0.00184	0.00122	0.000175438	0	0	0.00404
294.984	0.00184	0.00122	0.000175438	0	0	0.00404
295.774	0.00184	0.00122	0.000175438	0	0	0.00404
296.565	0.00184	0.00122	0.000175438	0	0	0.00404
297.355	0.00184	0.00122	0.000175438	0	0	0.00404
298.145	0.00184	0.00122	0.000175438	0	0	0.00404
298.935	0.00184	0.00122	0.000175438	0	0	0.00404
299.725	0.00184	0.00122	0.000175438	0	0	0.00404
300.515	0.00184	0.00122	0.000175438	0	0	0.00404
301.304	0.00184	0.00122	0.000175438	0	0	0.00404
302.094	0.00184	0.00122	0.000175438	0	0	0.00404
302.883	0.00184	0.00122	0.000175438	0	0	0.00404
303.673	0.00184	0.00122	0.000175438	0	0	0.00404
304.462	0.00184	0.00122	0.000175438	0	0	0.00404
305.252	0.00184	0.00122	0.000175438	0	0	0.00404
306.041	0.00184	0.00122	0.000175438	0	0	0.00404
306.83	0.00184	0.00122	0.000175438	0	0	0.00404
307.619	0.00184	0.00122	0.000175438	0	0	0.00404
308.408	0.00184	0.00122	0.000175438	0	0	0.00404
309.197	0.00184	0.00122	0.000175438	0	0	0.00404
309.985	0.00184	0.00122	0.000175438	0	0	0.00404
310.774	0.00184	0.00122	0.000175438	0	0	0.00404
311.563	0.00184	0.00122	0.000175438	0	0	0.00404
312.351	0.00184	0.00122	0.000175438	0	0	0.00404
313.139	0.00184	0.00122	0.000175438	0	0	0.00404
313.928	0.00184	0.00122	0.000175438	0	0	0.00404
314.716	0.00184	0.00122	0.000175438	0	0	0.00404
315.504	0.00184	0.00122	0.000175438	0	0	0.00404
316.292	0.00184	0.00122	0.000175438	0	0	0.00404
317.08	0.00184	0.00122	0.000175438	0	0	0.00404
317.868	0.00184	0.00122	0.000175438	0	0	0.00404
318.656	0.00184	0.00122	0.000175438	0	0	0.00404
319.443	0.00184	0.00122	0.000175438	0	0	0.00404
320.231	0.00184	0.00122	0.000175438	0	0	0.00404
321.018	0.00184	0.00122	0.000175438	0	0	0.00404
321.806	0.00184	0.00122	0.000175438	0	0	0.00404
322.593	0.00184	0.00122	0.000175438	0	0	0.00404
323.38	0.00184	0.00122	0.000175438	0	0	0.00404
324.167	0.00184	0.00122	0.000175438	0	0	0.00404
324.954	0.00184	0.00122	0.000175438	0	0	0.00404
325.741	0.00184	0.00122	0.000175438	0	0	0.00404
326.528	0.00184	0.00122	0.000175438	0	0	0.00404
327.315	0.00184	0.00122	0.000175438	0	0	0.00404
328.102	0.00184	0.00122	0.000175438	0	0	0.00404
328.888	0.00184	0.00122	0.000175438	0	0	0.00404
329.675	0.00184	0.00122	0.000175438	0	0	0.00404
330.461	0.00184	0.00122	0.000175438	0	0	0.00404
331.248	0.00184	0.00122	0.000175438	0	0	0.00404
332.034	0.00184	0.00122	0.000175438	0	0	0.00404
332.82	0.00184	0.00122	0.000175438	0	0	0.00404
333.606	0.00184	0.00122	0.000175438	0	0	0.00404
334.392	0.00184	0.00122	0.000175438	0	0	0.00404
335.178	0.00184	0.00122	0.000175438	0	0	0.00404
335.964	0.00184	0.00122	0.000175438	0	0	0.00404
336.749	0.00184	0.00122	0.000175438	0	0	0.00404
337.535	0.00184	0.00122	0.000175438	0	0	0.00404
338.321	0.00184	0.00122	0.000175438	0	0	0.00404
339.106	0.00184	0.00122	0.000175438	0	0	0.00404
339.892	0.00184	0.00122	0.000175438	0	0	0.00404
340.677	0.00184	0.00122	0.000175438	0	0	0.00404
341.462	0.00184	0.00122	0.000175438	0	0	0.00404
342.247	0.00184	0.00122	0.000175438	0	0	0.00404
343.032	0.00184	0.00122	0.000175438	0	0	0.00404
343.817	0.00184	0.00122	0.000175438	0	0	0.00404
344.602	0.00184	0.00122	0.000175438	0	0	0.00404
345.387	0.00184	0.00122	0.000175438	0	0	0.00404
346.171	0.00184	0.00122	0.000175438	0	0	0.00404
346.956	0.00184	0.00122	0.000175438	0	0	0.00404
347.741	0.00184	0.00122	0.000175438	0	0	0.00404
348.525	0.00184	0.00122	0.000175438	0	0	0.00404
349.309	0.00184	0.00122	0.000175438	0	0	0.00404
350.094	0.00184	0.00122	0.000175438	0	0	0.00404
350.878	0.00184	0.00122	0.000175438	0	0	0.00404
351.662	0.00184	0.00122	0.000175438	0	0	0.00404
352.446	0.00184	0.00122	0.000175438	0	0	0.00404
353.23	0.00184	0.00122	0.000175438	0	0	0.00404
354.014	0.00184	0.00122	0.000175438	0	0	0.00404
354.798	0.00184	0.00122	0.000175438	0	0	0.00404
355.581	0.00184	0.00122	0.000175438	0	0	0.00404
356.365	0.00184	0.00122	0.000175438	0	0	0.00404
357.148	0.00184	0.00122	0.000175438	0	0	0.00404
357.932	0.00184	0.00122	0.000175438	0	0	0.00404
358.715	0.00184	0.00122	0.000175438	0	0	0.00404
359.498	0.00184	0.00122	0.000175438	0	0	0.00404
360.281	0.00247	0.00106	0.000285444	0.000304619	0.00039319	0.00404
361.065	0.00277	0.00139	0.000337544	0.000213757	0.000496636	0.00466
361.848	0.00216	0.000394229	6.44338e-05	0.000175646	0.000170038	0.00276
362.63	0.00249	0.000548466	0.000175438	0.000312807	0.000173039	0.00339
363.413	0.000878125	0.00139	0.000399441	0.000265837	0.000228755	0.00533
364.196	0.00118	0.00122	0.000462776	0.000181868	0.000469495	0.00272
364.979	0.00217	0.0014	0.000520281	0.000227359	0.000176079	0.00404
365.761	0.00347	0.00191	0.000631381	0.00036073	0.000582019	0.00863
366.544	0.000860983	0.000712711	0.000175438	0.000270576	0	0.00338
367.326	0.00249	0.00207	0.000344991	0.000223577	0.000230867	0.00664
368.109	0.00318	0.00157	0.000292383	0.000462622	0.00053742	0.00539
368.891	0.000835569	0	0	0.000138801	0.000179159	0
369.673	0.000852199	0.000880084	0.000462991	0.000227504	0.000411114	0.0047
370.455	0.00116	0.000690578	0.00029437	4.70482e-05	0.000242912	0.00199
371.237	0.00019353	0.00105	0.00023296	0	0.000293715	0.00139
372.019	0.00184	0.0014	0.000463082	0.000637214	0.000704992	0.00669
372.801	0.000860153	0.00122	0.000403627	0.000225672	0.000349545	0.0047
373.583	0.00251	0.00192	0.000526536	0.000601854	0.000418304	0.00539
374.364	0.00184	0.00226	0.000290532	0.000500827	0.000352608	0.00404
375.146	0.00283	0.00157	0.000635863	0.000500879	0.000293871	0.00404
375.927	0.00151	0.00157	0.000290556	0.000136618	0.000117561	0.00271
376.709	0.00248	0.00206	0.000455947	0.00035509	0.000458336	0.00533
377.49	0.00151	0.00122	0.00029058	0.000364391	0.000293963	0.00139
378.271	0.00151	0.00139	0.000289617	0.000451676	0.000583006	0.00733
379.053	0.00281	0.0019	0.000458475	0.000492649	0.000751508	0.00469
379.834	0.000867604	0.000208331	0.000232051	0.000134373	0.000635958	0.00339
380.615	0.00216	0.00172	0.000396058	0.000261823	0.000619576	0.00404
381.396	0.00216	0.00139	0.000398034	0.000528335	0.000511466	0.00724
382.176	0.00216	0.00122	0.000509366	0.00035226	0.000568354	0.00468
382.957	0.000883965	0.00156	0.000453741	0.000396334	0.000454731	0.00083548
383.738	0.000274603	0.00106	0.000612956	0.000259614	0.00027925	0.00593
384.518	0.00277	0.00139	0.000717509	0.000428872	0.000442857	0.00466
385.299	0.00184	0.00122	0.000338076	0.000428916	0.000442903	0.00529
386.079	0.00215	0.00171	0.000500748	0.000471857	0.000609055	0.00529
386.86	0.00277	0.00155	0.000392334	0.000300304	0.000166123	0.00591
387.64	0.00215	0.00171	0.000392356	0.00025743	0.000553801	0.00591
388.42	0.00123	0.00122	0.00038847	0.000252818	0.000217552	0.00527
389.2	0.00122	0.00155	0.000282942	0.000425273	0.000494033	0.0028
389.98	0.00123	0.00138	0.000388514	0.00025287	0.000326395	0.00527
390.76	0.00244	0.00201	0.000544939	0.000501153	0.000754679	0.00586
391.54	0.00124	0.000592604	0.000122646	0	5.39112e-05	0.00222
392.32	0.000949925	0.000914121	0.000330895	0.000204989	5.29183e-05	0.00165
393.1	0.00125	0.00138	0.000486384	0.000451022	0.000582162	0.00523
393.879	0.00155	0.00138	0.000327993	0.000241395	0.000467375	0.00521
394.659	0.00243	0.00153	0.000740244	0.000406236	0.000576788	0.00936
395.438	0.00213	0.00138	0.000432194	0.000284394	0.000839051	0.00463
396.218	0.00242	0.00137	0.000477708	0.000239148	0.000463024	0.00288
396.997	0.00241	0.00212	0.000325121	0.000592126	0.00035667	0.00634
397.776	0.00241	0.00137	0.000624533	0.000394791	0.00025479	0.00519
398.556	0.00241	0.00197	0.00052477	0.000513281	0.000509633	0.00749
399.335	0.00156	0.00137	0.00047196	0.0002737	0.000353281	0.00461
400.114	0.00156	0.00137	0.000373139	0.000351936	0.000353317	0.00404
400.893	0.00297	0.00196	0.00047202	0.00058662	0.000757186	0.00632
401.671	0.00156	0.00108	0.000567006	0.000348523	0.000699781	0.00573
402.45	0.00101	0.00122	0.00041848	0.000230746	0.000297837	0.00292
403.229	0.000454099	0.00166	0.000369108	0.000153226	0.000197778	0.00125
404.007	0.00102	0.00151	0.000270814	0.000452753	0.000681795	0.00624
404.786	0.00295	0.00151	0.000613046	0.000500101	0.000397237	0.0046
405.564	0.00129	0.00122	0.000318237	0.000225957	0.000194438	0.00185
406.343	0.00293	0.00151	0.000460477	0.000451031	0.00043663	0.00896
407.121	0.000484234	0.00108	0.000270166	0.000262314	0.000386954	0.0024
407.899	0.000764186	0.00136	0.00031637	0.000185836	0.000431765	0.00566
408.677	0.00291	0.00136	0.000455567	0.000369384	0.000429107	0.00404
409.455	0.00237	0.000673162	0.000497829	0.000327944	0.000564395	0.0051
410.233	0.00236	0.00109	0.00040476	0.000508015	0.00056205	0.00562
411.011	0	0.00109	0.00035911	0.000145317	0.000281354	0.0051
411.789	0.00184	0.000952899	0.000311442	0.000215205	0.000462964	0.00665
412.567	0.00287	0.00122	0.00035601	0.000428592	0.000276605	0.00508
413.344	0.00133	0.000821219	0.000130535	0.000142103	0.000320986	0.00352
414.122	0.00184	0.00149	0.000353301	0.000211081	0.000272455	0.00558
414.9	0.0021	0.00203	0.000667308	0.000389154	0.000593633	0.00507
415.677	0.00133	0.000560555	0.000219814	0.000175548	0.000362545	0.00251
416.454	0.00209	0.000961241	0.000175438	0.000347639	0.000179488	0.00606
417.232	0.0036	0.00188	0.000527383	0.000348062	0.00062897	0.00809
418.009	0.00159	0.00109	0.000392483	0.000240408	0.000620618	0.00554
418.786	0.00184	0.00148	0.000262558	0.000241247	0.000311392	0.00304
419.563	0.0011	0.000709411	0.000175438	0.000306363	0.000483317	0.00503
420.34	0.00209	0.00135	0.000432731	0.000508908	0.000437919	0.00453
421.117	0.0016	0.0011	0.000389134	0.000202885	0.000261876	0.00306
421.894	0.00184	0.0011	0.000386702	0.000267434	0.000388342	0.00404
422.67	0.00256	0.000722708	0.000468831	0.000232125	0.000428026	0.00259
423.447	0.00136	0.00135	0.000511563	0.000232692	0.000471977	0.00646
424.224	0.00255	0.00135	0.000549199	0.000427136	0.00033928	0.00786
425	0.00184	0.00122	0.000465482	0.000262257	0.000465453	0.00642
425.776	0.00208	0.00209	0.000710953	0.000358503	0.000588943	0.00641
426.553	0.00184	0.0011	0.000422328	0.000293	0.000336171	0.00546
427.329	0.00255	0.00135	0.000463161	0.000390238	0.00054568	0.00451
428.105	0.00114	0.0011	0.000257456	0.000129781	0.000460671	0.00357
428.881	0.00161	0.000980798	0.000378785	0.000353942	0.000498386	0.00498
429.657	0.00161	0.00146	0.000415941	0.000412273	0.000450277	0.00727
430.433	0.00184	0.00134	0.000497713	0.000318719	0.000246834	0.00729
431.209	0.00138	0.00158	0.000375651	0.000348487	0.000327137	0.00312
431.985	0.00138	0.00111	0.000454044	0.000157447	0.000365807	0.0045
432.761	0.00116	0.000753806	0.000214751	0.000186622	4.01474e-05	0.00313
433.536	0.00251	0.00158	0.000489189	0.00027926	0.000680865	0.00675
434.312	0.00273	0.00134	0.000565699	0.000401393	0.00039854	0.00718
435.088	0.00184	0.00134	0.00033254	0.000310738	0.000401089	0.00268
435.863	0.0014	0.00134	0.000446265	0.000306101	0.000434614	0.00671
436.638	0.00206	0.00134	0.000443193	0.000272367	0.000351561	0.0036
437.414	0.00336	0.00168	0.00067019	0.000421545	0.000544113	0.00711
438.189	0.000967177	0.0009961	0.000442213	0.000331674	0.000311354	0.00492
438.964	0.000754576	0.000543743	2.37667e-05	0	0.000309777	0.0036
439.739	0.00141	0.00088649	0.000401195	0.000238151	0.000384245	0.00317
440.514	0.00184	0.00167	0.00047687	0.000387538	0.000384784	0.00621
441.289	0.00205	0.00134	0.000473358	0.000353559	0.00045636	0.00533
442.064	0.00184	0.00145	0.000361409	0.000382553	0.000379834	0.00447
442.839	0.00163	0.00111	0.000398625	0.0002943	0.000417858	0.00575
443.613	0.00121	0.000783773	0.000543516	0.000232971	0.000375887	0.00658
444.388	0.00121	0.000786085	0.000285281	0.000115874	0.000224348	0.00404
445.162	0.00226	0.00144	0.000432798	0.000232704	0.000300365	0.00404
445.937	0.00163	0.00122	0.000432133	0.000377168	0.000337038	0.0032
446.711	0.00163	0.00133	0.000356102	0.00031446	0.000295194	0.00529
447.486	0.00205	0.00176	0.000355873	0.000171306	0.000589641	0.00487
448.26	0.00163	0.00155	0.000355644	0.000285148	0.000478475	0.00404
449.034	0.00287	0.00187	0.000462613	0.000511212	0.000586535	0.00735
449.808	0.00266	0.00144	0.000425361	0.00033897	0.000510451	0.00568
450.582	0.00204	0.00112	0.000388201	0.000308609	0.000181064	0.00486
451.356	0.000824797	0.000799847	0.000281829	0.000308639	0.000470811	0.00241
452.13	0.00144	0.00112	0.000315533	0.000304809	0.000250368	0.00283
452.904	0.00204	0.00164	0.000453685	0.000440283	0.000497263	0.00444
453.677	0.00124	0.00101	0.000385325	0.000249086	0.000142894	0.00444
454.451	0.000844153	0.00112	0.00041895	0.000247706	0.000426306	0.00284
455.225	0.00184	0.00122	0.00027981	0.000275255	0.000461875	0.00684
455.998	0.00144	0.00112	0.000384202	0.000385394	0.000390854	0.00564
456.772	0.00204	0.00133	0.000313247	0.000272577	0.000457382	0.00364
457.545	0.00164	0.00133	0.000415592	0.000217147	0.000420426	0.00522
458.318	0.00223	0.00133	0.000414924	0.000297746	0.000279505	0.0064
459.091	0.00106	0.00112	0.000243967	0.000189766	0.000244942	0.00364
459.865	0.00223	0.00143	0.000378975	0.000375744	0.000381068	0.0056
460.638	0.00242	0.00122	0.000377219	0.000212859	0.000480812	0.00365
461.411	0.00146	0.00102	0.000376646	0.000159191	0.000308216	0.00211
462.184	0.00222	0.00192	0.000508844	0.000395673	0.000442623	0.00442
462.956	0.00318	0.00162	0.000542219	0.00039571	0.000476715	0.00673
463.729	0.000883969	0.00132	0.000375815	0.000158533	0.00044336	0.00404
464.502	0.000511443	0.00132	0.000407506	0.000236065	0.000473983	0.0048
465.275	0.00241	0.00152	0.000373188	0.000312909	0.000370233	0.0048
466.047	0.00259	0.00172	0.000569791	0.000390001	0.000436279	0.00744
466.82	0.00165	0.00113	0.000372632	0.000234023	0.000268504	0.00215
467.592	0.00221	0.00122	0.000437599	0.000259268	0.000401584	0.00479
468.364	0.00184	0.00132	0.000207865	0.000230903	0.000364272	0.00479
469.137	0.00221	0.00151	0.000499251	0.00030743	0.000396819	0.00479
469.909	0.00072588	0.000739109	0.000175438	0.000230946	0.000298095	0.00441
470.681	0.00221	0.00161	0.000433351	0.000331588	0.000428	0.00404
471.453	0.00202	0.00161	0.000496872	0.000330603	0.000525205	0.00441
472.225	0.00184	0.00122	0.000399425	0.000278477	0.000261416	0.00293
472.997	0.00184	0.00142	0.000494956	0.000303353	0.000326296	0.0033
473.769	0.00184	0.00141	0.000429495	0.000276379	0.000291878	0.00477
474.541	0.00129	0.00141	0.000461723	0.000251668	0.000357327	0.00331
475.312	0.00184	0.00132	0.00027043	0.000425881	0.000194016	0.0044
476.084	0.00111	0.000845258	0.000333773	0.000250542	0.000194033	0.00404
476.856	0.0031	0.00179	0.000520547	0.000496438	0.000480587	0.00693
477.627	0.00255	0.00141	0.000581405	0.000420017	0.000350797	0.0044
478.398	0.00131	0.00141	0.00048676	0.000344833	0.000158963	0.00511
479.17	0.00166	0.00141	0.000393383	0.000270965	0.000445138	0.00476
479.941	0.00202	0.00169	0.000578945	0.000392916	0.000475463	0.00547
480.712	0.000777071	0.00104	0.000237324	0.000220331	0.000157997	0.0019
481.483	0.00114	0.00132	0.000420632	0.000436479	0.000438192	0.00439
482.255	0.00219	0.00168	0.000512066	0.000363179	0.000468777	0.00615
483.026	0.00219	0.00159	0.000511009	0.00028963	0.000498458	0.00404
483.797	0.00149	0.00113	0.000449576	0.000289187	0.000342165	0.00369
484.567	0.00219	0.00131	0.000448265	0.00038374	0.000526273	0.00439
485.338	0.0027	0.0015	0.00029631	0.000382522	0.000370308	0.00508
486.109	0.00219	0.00168	0.000477645	0.000286917	0.000462927	0.00543
486.88	0.00218	0.00131	0.000475199	0.000213446	0.000428568	0.00542
487.65	0.00167	0.00149	0.000414477	0.000425522	0.000518734	0.00576
488.421	0.00252	0.00185	0.000651184	0.000352872	0.000546568	0.00541
489.191	0.00133	0.00131	0.000383595	0.00030585	0.000273309	0.0037
489.962	0.0015	0.00114	0.000442648	0.000352348	0.000545757	0.00541
490.732	0.00201	0.0014	0.000382593	0.000327792	0.000271993	0.00506
491.502	0.00184	0.000959853	0.00041102	0.000302878	0.000421016	0.0037
492.272	0.00184	0.00167	0.000530031	0.000350681	0.000482821	0.00506
493.042	0.00184	0.00149	0.000352453	0.000326783	0.000301285	0.00438
493.812	0.00133	0.00122	0.000440094	0.000395512	0.000360361	0.00438
494.582	0.00234	0.00149	0.000263664	0.000325744	0.000450491	0.0037
495.352	0.00167	0.00122	0.000263672	0.000209426	0.000450531	0.0037
496.122	0.00201	0.00166	0.000615163	0.000278319	0.00038918	0.00708
496.892	0.00234	0.00166	0.000380661	0.000231953	0.000538912	0.00404
497.662	0.00167	0.00149	0.000379639	0.000300037	0.000387276	0.00404
498.431	0.00151	0.00114	0.000321061	0.000276512	0.000386653	0.00303
499.201	0.00201	0.00122	0.000320826	0.000345082	0.000415724	0.00237
499.97	0.00118	0.0014	0.000291561	0.000229683	0.000385406	0.00337
500.74	0.003	0.00174	0.000494259	0.000412761	0.000532775	0.00704
501.509	0.00201	0.00131	0.000377648	0.000342821	0.000413	0.00304
502.278	0.00184	0.000965748	0.00026181	0.000250562	0.000264613	0.00371
503.048	0.00102	0.00105	0.000433684	0.000272423	0.000410239	0.00404
503.817	0.00217	0.00165	0.000318177	0.000293622	0.000466456	0.00404
504.586	0.00233	0.00148	0.000374943	0.000293138	0.000494792	0.00502
505.355	0.00249	0.0019	0.000458984	0.000426234	0.000492254	0.00502
506.124	0.00232	0.00173	0.000513938	0.000424036	0.000345681	0.00566
506.893	0.00168	0.00156	0.000458538	0.000291175	0.000404748	0.00502
507.661	0.00264	0.00164	0.000511617	0.000398964	0.000457748	0.00468
508.43	0.00264	0.00147	0.000482538	0.000419674	0.000427657	0.005
509.199	0.002	0.00139	0.000426277	0.00028666	0.000398472	0.00468
509.967	0.002	0.00164	0.000537793	0.000330791	0.000455436	0.005
510.736	0.00232	0.00156	0.000480436	0.00035099	0.000396414	0.005
511.505	0.00279	0.00188	0.000533986	0.0004146	0.000535149	0.00594
512.273	0.00168	0.00106	0.000396499	0.000349795	0.000423283	0.00309
513.041	0.00168	0.00172	0.000505272	0.000434926	0.000449109	0.00467
513.81	0.00247	0.00188	0.000586278	0.000498403	0.000587378	0.00719
514.578	0.00184	0.00122	0.000448362	0.000388675	0.000306586	0.00404
515.346	0.00246	0.00179	0.00052898	0.000408811	0.000361042	0.00404
516.114	0.00168	0.00114	0.000501217	0.000257747	0.000471311	0.00435
516.882	0.00106	0.00171	0.00044744	0.000215201	0.000416659	0.00341
517.65	0.000598682	0.00131	0.000473574	0.00025732	0.00047053	0.00279
518.418	0.00261	0.00147	0.000554221	0.000385306	0.000607858	0.00435
519.186	0.00184	0.000820217	0.00052655	0.00027779	0.000386142	0.00404
519.953	0.00199	0.0013	0.000470919	0.000340039	0.000548636	0.00373
520.721	0.00199	0.0013	0.000229067	0.000360654	0.000410752	0.00435
521.489	0.00076727	0.000823826	0.000469877	0.00025413	0.000355356	0.00281
522.256	0.00245	0.00178	0.000656395	0.00050736	0.000600307	0.00527
523.024	0.00169	0.00154	0.000548156	0.000379137	0.000462188	0.00496
523.791	0.00184	0.0013	0.000679426	0.0004617	0.000568856	0.00587
524.559	0.0026	0.00162	0.000546829	0.000503716	0.000541814	0.00526
525.326	0.00169	0.000987363	0.000439249	0.000292208	0.000323289	0.00404
526.093	0.00214	0.0017	0.000597571	0.000521844	0.000565804	0.00525
526.86	0.00169	0.0013	0.000412908	0.000396635	0.000592797	0.00404
527.627	0.00214	0.00146	0.000544867	0.0004593	0.000619795	0.00586
528.394	0.000635891	0.00115	0.000464635	0.000374407	0.000590664	0.00374
529.161	0.00229	0.00162	0.000489759	0.000600982	0.000802473	0.00645
529.928	0.00184	0.00161	0.000646064	0.00055852	0.000694215	0.00645
530.695	0.00214	0.00122	0.000488619	0.000516208	0.000719605	0.00434
531.462	0.00214	0.00169	0.00069745	0.000557552	0.00074632	0.00494
532.229	0.00199	0.00161	0.000644393	0.000515311	0.000665143	0.00554
532.995	0.00199	0.00122	0.000618377	0.00049474	0.000505551	0.00464
533.762	0.00199	0.0013	0.000695591	0.000555567	0.000823341	0.00584
534.529	0.00229	0.00177	0.0007206	0.000657245	0.000742303	0.00613
535.295	0.00199	0.00122	0.000590038	0.000594537	0.00071448	0.00493
536.061	0.00154	0.00153	0.000641007	0.000491127	0.000792409	0.00374
536.828	0.00228	0.00146	0.000769237	0.000653631	0.000817316	0.00493
537.594	0.00228	0.00161	0.000586958	0.000671515	0.000919296	0.007
538.36	0.00199	0.00145	0.000586196	0.000751517	0.00086516	0.00463
539.126	0.00169	0.00153	0.000764807	0.000729849	0.00107	0.00522
539.892	0.00243	0.00145	0.000816109	0.000831285	0.0011	0.00551
540.658	0.00184	0.00138	0.000635863	0.000688077	0.000992629	0.00522
541.424	0.00243	0.00199	0.000763808	0.000870286	0.00131	0.00492
542.19	0.00228	0.00168	0.000915913	0.00103	0.00136	0.00639
542.956	0.00184	0.0016	0.000911643	0.000984165	0.00137	0.00521
543.722	0.00213	0.00206	0.000937092	0.00106	0.00135	0.00725
544.488	0.00227	0.00183	0.000984749	0.00126	0.00145	0.00782
545.253	0.00285	0.00153	0.000908936	0.00114	0.00168	0.00637
546.019	0.00213	0.00206	0.00109	0.00118	0.00168	0.00696
546.784	0.00198	0.00168	0.00118	0.00134	0.0018	0.00607
547.55	0.00256	0.00198	0.00126	0.00124	0.0019	0.00839
548.315	0.00328	0.00235	0.00141	0.00165	0.00226	0.00896
549.081	0.0027	0.00175	0.00141	0.00151	0.00208	0.00722
549.846	0.00213	0.00205	0.00138	0.00159	0.00208	0.00694
550.611	0.00342	0.0025	0.00148	0.00178	0.00261	0.01067
551.376	0.00227	0.0022	0.00153	0.0019	0.00263	0.00749
552.141	0.00355	0.00227	0.00174	0.00195	0.0028	0.00834
552.906	0.00369	0.00263	0.00201	0.00234	0.00309	0.00947
553.671	0.00312	0.00271	0.00179	0.0025	0.00317	0.01005
554.436	0.00326	0.00293	0.00196	0.00265	0.0035	0.00975
555.201	0.00326	0.00345	0.00236	0.00276	0.00382	0.01145
555.966	0.00312	0.00256	0.00231	0.003	0.00418	0.01118
556.731	0.00255	0.00278	0.00226	0.00322	0.00451	0.01061
557.495	0.0034	0.0033	0.00258	0.00337	0.00486	0.0126
558.26	0.00353	0.00285	0.00284	0.00383	0.00479	0.01171
559.024	0.00339	0.003	0.00292	0.00394	0.00552	0.01398
559.789	0.00297	0.00351	0.00292	0.00416	0.0055	0.01228
560.553	0.00452	0.00402	0.00338	0.00474	0.00629	0.0151
561.318	0.00549	0.0046	0.00391	0.00507	0.00694	0.01619
562.082	0.00452	0.0041	0.00412	0.00522	0.00775	0.01624
562.846	0.00522	0.00446	0.00441	0.0057	0.00839	0.01763
563.61	0.00409	0.00497	0.00477	0.00648	0.00904	0.01735
564.374	0.00478	0.00473	0.00511	0.00687	0.00971	0.01755
565.138	0.00436	0.00496	0.00559	0.00768	0.01068	0.01786
565.902	0.00687	0.00589	0.00603	0.00847	0.01111	0.02174
566.666	0.00686	0.00661	0.00668	0.00869	0.01243	0.02226
567.43	0.00602	0.00669	0.00738	0.0099	0.0135	0.02282
568.194	0.00754	0.00697	0.00788	0.01031	0.01417	0.02419
568.958	0.00878	0.00753	0.00857	0.01148	0.0158	0.02694
569.721	0.00837	0.00855	0.0093	0.01259	0.01754	0.03001
570.485	0.00934	0.00899	0.00995	0.01367	0.01843	0.02946
571.249	0.00949	0.00958	0.01107	0.01498	0.01984	0.03343
572.012	0.01085	0.01093	0.01187	0.01636	0.02198	0.03387
572.776	0.01304	0.0125	0.0132	0.01771	0.02389	0.04104
573.539	0.01249	0.01257	0.01424	0.01937	0.02567	0.0391
574.302	0.01346	0.01337	0.01543	0.02104	0.02811	0.04244
575.066	0.01479	0.01504	0.017	0.02274	0.03014	0.04672
575.829	0.01683	0.01631	0.01839	0.02511	0.03253	0.05051
576.592	0.0171	0.0171	0.02014	0.02696	0.0359	0.05411
577.355	0.0192	0.01908	0.0225	0.02968	0.03772	0.05754
578.118	0.01934	0.02167	0.02457	0.03189	0.04087	0.05948
578.881	0.02257	0.0231	0.02622	0.03457	0.04396	0.06533
579.644	0.02367	0.02518	0.02886	0.03759	0.04857	0.06672
580.407	0.02646	0.02731	0.03185	0.04092	0.05248	0.07239
581.17	0.0293	0.02999	0.03441	0.04454	0.05536	0.07833
581.932	0.03177	0.03279	0.03743	0.04834	0.0597	0.08082
582.695	0.03295	0.03494	0.04035	0.05171	0.06435	0.08645
583.458	0.03692	0.03788	0.04421	0.05658	0.06971	0.09307
584.22	0.03896	0.04072	0.04896	0.06071	0.07432	0.10177
584.983	0.0426	0.04395	0.05222	0.06631	0.08085	0.10225
585.745	0.04639	0.04913	0.05799	0.07147	0.08646	0.1055
586.508	0.05091	0.05264	0.0617	0.07762	0.09431	0.11709
587.27	0.05604	0.05807	0.06622	0.08264	0.09941	0.12514
588.032	0.06148	0.06246	0.07257	0.08921	0.10663	0.13448
588.794	0.06711	0.06906	0.0787	0.0967	0.11408	0.13973
589.557	0.07219	0.0743	0.08557	0.10401	0.12217	0.14693
590.319	0.0763	0.07996	0.09259	0.11271	0.12985	0.15602
591.081	0.08155	0.08853	0.10004	0.12058	0.13999	0.16713
591.843	0.09012	0.09447	0.10815	0.13003	0.14997	0.1733
592.605	0.09854	0.10412	0.11758	0.14008	0.15798	0.18972
593.367	0.10829	0.11137	0.12456	0.14915	0.17025	0.19635
594.128	0.11814	0.11858	0.13579	0.16111	0.1809	0.20755
594.89	0.12573	0.13031	0.14608	0.17004	0.19311	0.21763
595.652	0.13328	0.141	0.15878	0.18242	0.20498	0.22951
596.414	0.14726	0.15152	0.17006	0.19617	0.21781	0.23787
597.175	0.15507	0.16248	0.1844	0.21036	0.23204	0.25414
597.937	0.1704	0.17663	0.19446	0.22296	0.24518	0.2704
598.698	0.18364	0.18997	0.20994	0.23711	0.25909	0.27892
599.46	0.20002	0.20815	0.22621	0.25533	0.27435	0.29705
600.221	0.21487	0.22125	0.243	0.27105	0.29128	0.31726
600.982	0.22727	0.23662	0.25947	0.28831	0.30562	0.32796
601.744	0.24572	0.25428	0.27884	0.30771	0.32623	0.34571
602.505	0.26214	0.27327	0.29496	0.32597	0.34234	0.35672
603.266	0.2851	0.29246	0.31512	0.34417	0.3591	0.37826
604.027	0.30311	0.31467	0.33883	0.36637	0.37897	0.38969
604.788	0.32335	0.33575	0.35987	0.38788	0.40101	0.41634
605.549	0.34668	0.35836	0.38275	0.40837	0.42264	0.43501
606.31	0.36816	0.38489	0.40778	0.43083	0.4432	0.45252
607.071	0.3925	0.40878	0.43262	0.45352	0.46171	0.46995
607.832	0.42367	0.4344	0.45828	0.48088	0.48293	0.49077
608.593	0.44784	0.46065	0.48338	0.50349	0.50564	0.50917
609.353	0.47098	0.48463	0.50905	0.52854	0.52978	0.5256
610.114	0.50857	0.5186	0.54057	0.55659	0.55288	0.54876
610.874	0.5334	0.54596	0.56998	0.58069	0.57427	0.57338
611.635	0.56145	0.57834	0.5968	0.60873	0.59897	0.59999
612.396	0.59809	0.60927	0.62451	0.63418	0.62457	0.61348
613.156	0.62677	0.64171	0.65838	0.66501	0.65091	0.62584
613.916	0.66097	0.67396	0.69048	0.69372	0.67478	0.6546
614.677	0.68795	0.7011	0.7179	0.71394	0.69846	0.67349
615.437	0.72294	0.73329	0.74272	0.74175	0.72022	0.69038
616.197	0.75238	0.7654	0.77786	0.77183	0.74991	0.71173
616.957	0.77979	0.79095	0.80152	0.79656	0.76981	0.73164
617.717	0.81495	0.82026	0.83091	0.82409	0.79154	0.75577
618.477	0.83718	0.85182	0.85612	0.84189	0.81192	0.78307
619.237	0.87195	0.87438	0.87858	0.86653	0.83557	0.79446
619.997	0.89146	0.89887	0.90305	0.88885	0.85641	0.81006
620.757	0.9116	0.92194	0.92699	0.91067	0.87534	0.82501
621.517	0.93409	0.94334	0.94196	0.92331	0.89528	0.84688
622.277	0.94881	0.95816	0.9563	0.94034	0.91093	0.86222
623.037	0.97015	0.97397	0.97339	0.95793	0.92731	0.89233
623.796	0.97599	0.98545	0.98263	0.96618	0.93912	0.89478
624.556	0.98246	0.99158	0.99246	0.97576	0.95184	0.90771
625.316	0.99212	1	0.9939	0.98401	0.96524	0.91796
626.075	0.99339	0.99831	0.99947	0.99445	0.97578	0.9431
626.835	0.99626	0.99875	1	0.9968	0.98029	0.93471
627.594	0.99327	0.99923	0.99427	0.9972	0.98728	0.94201
628.353	1	0.99227	0.99453	1	0.99449	0.96514
629.113	0.98355	0.98353	0.98536	0.99707	0.99925	0.96929
629.872	0.966	0.96607	0.96879	0.99089	0.99907	0.97584
630.631	0.95474	0.9538	0.95876	0.98639	1	0.98844
631.39	0.93486	0.93879	0.94501	0.97875	0.99828	0.97625
632.149	0.92206	0.91548	0.92656	0.96369	0.99833	1
632.908	0.90282	0.90304	0.9144	0.95602	0.99055	0.98863
633.667	0.87671	0.87338	0.88675	0.9413	0.98908	0.98574
634.426	0.85849	0.8466	0.86866	0.93315	0.98024	0.98291
635.185	0.8347	0.82755	0.85066	0.91435	0.97206	0.98959
635.944	0.81171	0.80394	0.83024	0.89923	0.9632	0.97932
636.703	0.78174	0.7776	0.80242	0.88038	0.9534	0.98545
637.462	0.76475	0.74786	0.7788	0.86249	0.93692	0.97678
638.22	0.73611	0.72497	0.75426	0.84567	0.92999	0.96761
638.979	0.70036	0.70018	0.72465	0.82131	0.91337	0.96662
639.738	0.67712	0.6737	0.70063	0.80142	0.90022	0.95115
640.496	0.65531	0.65009	0.67669	0.78387	0.88627	0.93884
641.255	0.62584	0.6221	0.64925	0.76236	0.86679	0.92556
642.013	0.59544	0.5987	0.62983	0.74214	0.85573	0.92308
642.771	0.57938	0.57212	0.60478	0.71881	0.83983	0.91428
643.53	0.5552	0.55281	0.57975	0.70011	0.82167	0.90539
644.288	0.53181	0.52124	0.55739	0.67875	0.80266	0.89413
645.046	0.50657	0.50349	0.53511	0.6572	0.78641	0.88839
645.804	0.48567	0.48166	0.51385	0.63781	0.7717	0.86585
646.562	0.46526	0.45636	0.49081	0.61454	0.75027	0.85743
647.321	0.44546	0.43511	0.4673	0.59207	0.72888	0.83169
648.079	0.42106	0.41838	0.44651	0.57354	0.71593	0.82988
648.837	0.39821	0.39591	0.42305	0.55021	0.69526	0.80972
649.594	0.38208	0.37779	0.40835	0.53157	0.67672	0.79416
650.352	0.37058	0.35578	0.38558	0.5129	0.65869	0.77814
651.11	0.34463	0.34437	0.3676	0.49263	0.64299	0.75745
651.868	0.33093	0.32386	0.35075	0.47232	0.62178	0.73424
652.626	0.31167	0.30903	0.3334	0.4525	0.60044	0.72821
653.383	0.29835	0.29276	0.31754	0.43617	0.5828	0.71536
654.141	0.28216	0.27684	0.30249	0.41693	0.56219	0.69727
654.899	0.26596	0.26244	0.28732	0.39809	0.5434	0.67102
655.656	0.25477	0.25037	0.27201	0.38307	0.52775	0.6525
656.414	0.24142	0.23669	0.25838	0.36599	0.50515	0.64068
657.171	0.23053	0.22521	0.24545	0.34774	0.49096	0.62811
657.928	0.21814	0.21396	0.23273	0.33464	0.47448	0.61814
658.686	0.20796	0.2028	0.22071	0.31724	0.45509	0.58459
659.443	0.19589	0.19204	0.2095	0.30424	0.44026	0.57168
660.2	0.18762	0.18182	0.199	0.29051	0.42411	0.55824
660.957	0.17632	0.17205	0.18737	0.27738	0.40719	0.54175
661.714	0.16176	0.16056	0.17703	0.26315	0.39038	0.51074
662.472	0.1533	0.15439	0.16961	0.2506	0.3743	0.51082
663.229	0.14877	0.14301	0.15912	0.23846	0.35723	0.48119
663.986	0.14212	0.1403	0.1508	0.22762	0.34532	0.46876
664.742	0.13673	0.13122	0.14384	0.21791	0.33065	0.44998
665.499	0.12567	0.12194	0.13671	0.20674	0.31577	0.44152
666.256	0.11764	0.11651	0.12889	0.19559	0.30178	0.42274
667.013	0.1133	0.11204	0.12285	0.18581	0.28828	0.40925
667.77	0.10672	0.10448	0.11432	0.1768	0.27488	0.39099
668.526	0.10251	0.09905	0.10953	0.16834	0.26436	0.38571
669.283	0.09798	0.09568	0.10457	0.16018	0.25329	0.36558
670.04	0.09172	0.08887	0.09801	0.15244	0.23921	0.34838
670.796	0.08849	0.0832	0.09272	0.14347	0.22995	0.34172
671.553	0.08458	0.08228	0.08828	0.13596	0.22007	0.32357
672.309	0.07902	0.07523	0.08426	0.1309	0.20919	0.31347
673.066	0.07384	0.07238	0.07856	0.12341	0.19883	0.30431
673.822	0.07096	0.06638	0.07478	0.1171	0.19089	0.28661
674.578	0.06686	0.06348	0.07126	0.11164	0.18078	0.27577
675.335	0.06368	0.06043	0.06735	0.10642	0.17229	0.26297
676.091	0.0601	0.05827	0.06429	0.1014	0.16539	0.25954
676.847	0.05493	0.05531	0.05991	0.09471	0.15663	0.24592
677.603	0.05425	0.05168	0.05761	0.09018	0.1506	0.24271
678.359	0.05024	0.04921	0.05408	0.08542	0.14311	0.22903
679.115	0.04821	0.04625	0.05147	0.08177	0.13718	0.21448
679.871	0.0458	0.04416	0.04846	0.07773	0.12992	0.21073
680.627	0.04118	0.04205	0.04633	0.07375	0.12405	0.20198
681.383	0.0402	0.04053	0.04403	0.06946	0.11734	0.19785
682.139	0.04001	0.03796	0.04202	0.06658	0.11196	0.18158
682.895	0.03889	0.03622	0.03955	0.0635	0.10706	0.1763
683.65	0.03479	0.03377	0.03779	0.05983	0.10146	0.16624
684.406	0.03446	0.03244	0.03508	0.05721	0.09634	0.16039
685.162	0.03178	0.02998	0.03421	0.05404	0.09163	0.15635
685.917	0.03004	0.02949	0.03243	0.05147	0.08761	0.14988
686.673	0.02848	0.02752	0.03003	0.04911	0.08403	0.14425
687.429	0.02638	0.02617	0.02859	0.04605	0.07999	0.13696
688.184	0.02526	0.02492	0.02705	0.04385	0.07504	0.13425
688.939	0.02531	0.02434	0.02593	0.04273	0.07201	0.12531
689.695	0.02342	0.02279	0.02405	0.04016	0.0683	0.11989
690.45	0.02153	0.02208	0.02332	0.03849	0.06482	0.11339
691.205	0.02261	0.02032	0.02167	0.03571	0.06181	0.11231
691.961	0.02059	0.01899	0.02132	0.034	0.05825	0.10146
692.716	0.01834	0.01874	0.02011	0.03209	0.05602	0.10331
693.471	0.01847	0.01705	0.01863	0.03077	0.05433	0.09706
694.226	0.01698	0.01655	0.01792	0.02976	0.05045	0.08945
694.981	0.01742	0.01595	0.01725	0.02801	0.04851	0.08963
695.736	0.01593	0.01446	0.01623	0.02672	0.04607	0.08555
696.491	0.01526	0.01524	0.0155	0.02512	0.04387	0.08174
697.246	0.01504	0.01466	0.01454	0.02382	0.04287	0.07988
698.001	0.01393	0.01329	0.01394	0.02302	0.0404	0.07754
698.756	0.01191	0.01296	0.01316	0.02217	0.03811	0.07359
699.511	0.01194	0.01234	0.01276	0.02092	0.03627	0.06853
700.266	0.01182	0.01122	0.01212	0.01998	0.0344	0.0673
701.02	0.01207	0.01128	0.01155	0.01888	0.03335	0.0636
701.775	0.011	0.01073	0.01117	0.01803	0.03152	0.06125
702.53	0.01088	0.01017	0.01059	0.01773	0.02961	0.0611
703.284	0.00994	0.00962	0.0098	0.01648	0.0283	0.05791
704.039	0.00898	0.00905	0.00937	0.01583	0.02703	0.0557
704.793	0.00926	0.00876	0.00894	0.01483	0.02591	0.05432
705.548	0.0097	0.00879	0.00859	0.01438	0.02491	0.05149
706.302	0.00901	0.00814	0.00842	0.01333	0.0237	0.04955
707.056	0.0086	0.00757	0.00803	0.01297	0.02289	0.04844
707.811	0.00863	0.00788	0.00773	0.01258	0.02146	0.04668
708.565	0.00669	0.00687	0.00705	0.01197	0.02057	0.04334
709.319	0.00627	0.0068	0.00671	0.01121	0.01938	0.03971
710.073	0.00782	0.00748	0.00679	0.01085	0.01917	0.03987
710.828	0.00701	0.00619	0.0063	0.01028	0.0182	0.03917
711.582	0.00659	0.00655	0.00633	0.00989	0.01725	0.03524
712.336	0.00744	0.00561	0.00588	0.00951	0.01664	0.03418
713.09	0.00591	0.00533	0.00586	0.00894	0.01608	0.03368
713.844	0.00564	0.00527	0.00521	0.00881	0.01506	0.03459
714.598	0.0058	0.00559	0.00515	0.00818	0.01422	0.03279
715.352	0.0058	0.00544	0.00492	0.00767	0.01389	0.03194
716.106	0.00625	0.00487	0.00453	0.00724	0.01369	0.02953
716.859	0.00528	0.00444	0.00443	0.00735	0.01245	0.02998
717.613	0.00544	0.00521	0.00455	0.00672	0.01242	0.03008
718.367	0.00516	0.00507	0.00399	0.00663	0.01157	0.02845
719.12	0.0049	0.00495	0.00389	0.0063	0.01104	0.02718
719.874	0.00505	0.00481	0.00385	0.00607	0.01067	0.02899
720.628	0.00404	0.00383	0.00379	0.00586	0.01014	0.02382
721.381	0.00464	0.00415	0.00334	0.00564	0.00962	0.0236
722.135	0.00466	0.00378	0.00334	0.00541	0.00939	0.02312
722.888	0.00495	0.00401	0.00305	0.00529	0.00921	0.02372
723.642	0.00466	0.00394	0.00324	0.00501	0.00888	0.02376
724.395	0.00407	0.00356	0.00317	0.00469	0.00823	0.0229
725.148	0.00407	0.00371	0.00306	0.00453	0.00807	0.02051
725.902	0.00437	0.00371	0.00285	0.00459	0.00754	0.01961
726.655	0.00438	0.00333	0.00273	0.00419	0.00712	0.01967
727.408	0.00318	0.00325	0.00267	0.00412	0.00696	0.01901
728.162	0.00378	0.0034	0.0027	0.00377	0.00675	0.01812
728.915	0.00423	0.00294	0.00263	0.00386	0.00663	0.01874
729.668	0.00303	0.00317	0.00231	0.00377	0.00572	0.01724
730.421	0.00348	0.00286	0.00221	0.00353	0.00591	0.01815
731.174	0.00378	0.00302	0.00231	0.00347	0.0058	0.01605
731.927	0.00363	0.0031	0.00231	0.00318	0.0058	0.01454
732.68	0.00244	0.00247	0.0021	0.00314	0.00527	0.01485
733.433	0.00348	0.00302	0.00219	0.00331	0.00526	0.01607
734.186	0.00304	0.00263	0.00216	0.00287	0.00494	0.01547
734.938	0.00348	0.00279	0.00198	0.00283	0.00491	0.01457
735.691	0.00319	0.00264	0.00188	0.00282	0.00461	0.01491
736.444	0.00319	0.00271	0.0018	0.00291	0.00442	0.0134
737.197	0.00334	0.00279	0.00185	0.00261	0.00441	0.01549
737.949	0.00214	0.0024	0.00149	0.00218	0.00415	0.0131
738.702	0.00349	0.00264	0.00201	0.00241	0.00431	0.0131
739.455	0.00259	0.00201	0.00159	0.00234	0.00364	0.01248
740.207	0.00319	0.00248	0.00167	0.00218	0.00372	0.01399
740.96	0.00304	0.00232	0.00144	0.00208	0.00364	0.01159
741.712	0.00289	0.00247	0.00177	0.00223	0.0035	0.01096
742.464	0.00244	0.0024	0.00149	0.00203	0.00364	0.01128
743.217	0.00199	0.00193	0.00146	0.00195	0.00326	0.01188
743.969	0.00289	0.00248	0.00141	0.00204	0.00322	0.0119
744.722	0.00214	0.00224	0.00138	0.00178	0.003	0.00977
745.474	0.00244	0.00225	0.00133	0.00179	0.00301	0.00949
746.226	0.0035	0.00256	0.00136	0.00191	0.00282	0.0107
746.978	0.00244	0.0024	0.00117	0.0016	0.00285	0.01131
747.73	0.00154	0.00178	0.00102	0.00171	0.00272	0.00951
748.483	0.00275	0.00241	0.00128	0.00182	0.00267	0.01103
749.235	0.00245	0.00225	0.00129	0.00151	0.00257	0.01044
749.987	0.00214	0.00178	0.00113	0.00153	0.00258	0.01046
750.739	0.00199	0.0017	0.00103	0.00139	0.00236	0.00771
751.491	0.00214	0.00162	0.00118	0.00141	0.0022	0.00954
752.243	0.00214	0.00178	0.00108	0.00139	0.00226	0.00894
752.994	0.0023	0.00162	0.00108	0.00143	0.00214	0.00954
753.746	0.00214	0.0021	0.000999052	0.00132	0.0022	0.00924
754.498	0.00245	0.00162	0.000892815	0.00141	0.0022	0.00955
755.25	0.00214	0.00178	0.000813138	0.00147	0.00212	0.00924
756.002	0.00245	0.00202	0.00103	0.00111	0.00206	0.00955
756.753	0.00366	0.00218	0.00121	0.00138	0.00217	0.01045
757.505	0.00184	0.00162	0.000997685	0.0013	0.00168	0.00984
758.257	0.00199	0.0021	0.00105	0.00126	0.0019	0.00648
759.008	0.00245	0.00186	0.00105	0.00107	0.00182	0.00955
759.76	0.00214	0.00233	0.000944751	0.00107	0.00168	0.0077
760.511	0.0026	0.00218	0.000944789	0.00115	0.00154	0.00832
761.263	0.00214	0.00146	0.000944827	0.00103	0.00168	0.00862
762.014	0.00169	0.00186	0.000865268	0.00105	0.0016	0.00679
762.766	0.0026	0.00138	0.000893205	0.00116	0.00157	0.00802
763.517	0.00275	0.00178	0.00089324	0.00101	0.00149	0.00741
764.268	0.00169	0.00138	0.000946448	0.000988624	0.00147	0.00802
765.02	0.00306	0.00186	0.000789293	0.00103	0.00155	0.00834
765.771	0.00214	0.00162	0.000788155	0.00105	0.00125	0.00803
766.522	0.00245	0.00194	0.000924232	0.00097327	0.00147	0.00835
767.273	0.00276	0.0017	0.000897524	0.000930999	0.00147	0.00835
768.024	0.00276	0.00146	0.000925725	0.0011	0.0014	0.00712
768.776	0.0023	0.00146	0.000739246	0.000934622	0.00137	0.00744
769.527	0.00215	0.00179	0.000928639	0.000957716	0.00121	0.00776
770.278	0.00261	0.00155	0.000795336	0.000959569	0.00121	0.00714
771.029	0.00277	0.00203	0.000877545	0.000918691	0.00127	0.0087
771.78	0.00246	0.00179	0.000826004	0.000922189	0.0013	0.00778
772.531	0.00277	0.00187	0.00074471	0.000772102	0.00127	0.0081
773.282	0.00231	0.00171	0.000935925	0.000945492	0.00139	0.00685
774.032	0.00231	0.00131	0.000746896	0.000732007	0.00117	0.00749
774.783	0.002	0.00163	0.000749056	0.000756384	0.00126	0.0075
775.534	0.00184	0.00139	0.000722782	0.000887739	0.00106	0.00561
776.285	0.00231	0.00155	0.000779778	0.000782407	0.00123	0.0072
777.036	0.00278	0.00172	0.000725879	0.000762115	0.00124	0.00752
777.786	0.002	0.00188	0.000533902	0.000763556	0.00115	0.00658
778.537	0.00137	0.00155	0.000727962	0.00067757	0.000987429	0.00595
779.288	0.00295	0.00139	0.00070229	0.000811723	0.00102	0.00627
780.038	0.00216	0.00189	0.000758841	0.000879186	0.00111	0.00852
780.789	0.00264	0.00222	0.000676435	0.00077073	0.00105	0.00724
781.539	0.002	0.00197	0.000676458	0.00059459	0.00102	0.00756
782.29	0.00184	0.00147	0.000621622	0.000661891	0.000882822	0.00629
783.04	0.00168	0.00148	0.000623268	0.000642189	0.00103	0.00468
783.791	0.00184	0.00114	0.000709191	0.000622323	0.000831958	0.00695
784.541	0.00265	0.00156	0.000766469	0.000801613	0.00101	0.0089
785.291	0.00281	0.00181	0.00071117	0.000713864	0.000806249	0.00729
786.042	0.00233	0.0019	0.000798023	0.000671689	0.000924789	0.00599
786.792	0.00168	0.00156	0.000599947	0.000649329	0.000838128	0.00697
787.542	0.00184	0.00148	0.000573087	0.000539329	0.000957199	0.00535
788.292	0.00233	0.0019	0.000771938	0.000696665	0.000928235	0.00731
789.043	0.002	0.00191	0.000745591	0.00065408	0.00111	0.00831
789.793	0.00217	0.00182	0.000661818	0.000701713	0.00081809	0.00503
790.543	0.0025	0.0014	0.000577427	0.00068152	0.000909001	0.00635
791.293	0.00217	0.00165	0.000635687	0.000591722	0.000763771	0.00603
792.043	0.00217	0.0014	0.000666202	0.000525319	0.000854947	0.00603
792.793	0.00267	0.00131	0.000609247	0.000480505	0.000826956	0.00604
793.543	0.0025	0.00166	0.000668838	0.000688879	0.000859538	0.00738
794.293	0.0025	0.00209	0.000697885	0.000597054	0.000770654	0.00538
795.043	0.00167	0.0014	0.000583938	0.000530962	0.000625749	0.0074
795.793	0.00217	0.0014	0.000526816	0.000486501	0.000956887	0.00674
796.543	0.00234	0.00131	0.000615443	0.000673031	0.000718942	0.00505
797.292	0.00133	0.0014	0.00058755	0.000442499	0.000781588	0.00539
798.042	0.00235	0.00149	0.000675882	0.000605551	0.000601247	0.00607
798.792	0.00201	0.00158	0.000706258	0.000606623	0.00102	0.00777
799.542	0.00133	0.00114	0.000442232	0.000586334	0.000665999	0.00438
800.291	0.00167	0.0014	0.000591181	0.00056387	0.000697496	0.00541
801.041	0.00218	0.00167	0.000592622	0.000542249	0.000821638	0.00644
801.791	0.00184	0.0014	0.00050324	0.000518696	0.000669512	0.00507
802.54	0.00235	0.00185	0.000623985	0.000662439	0.000793976	0.00542
803.29	0.00235	0.000955301	0.000534901	0.000545095	0.000672996	0.00369
804.039	0.00253	0.00149	0.000565534	0.000498562	0.000643524	0.00369
804.789	0.00115	0.0014	0.000507212	0.000501118	0.000646823	0.00439
805.538	0.00167	0.00104	0.000537999	0.000525888	0.000617087	0.00578
806.288	0.00167	0.00159	0.000508359	0.000407069	0.000587244	0.00474
807.037	0.00201	0.00159	0.000570229	0.000384428	0.000527217	0.00614
807.786	0.00201	0.00168	0.000632511	0.00055449	0.000715713	0.00614
808.536	0.00184	0.00104	0.000603482	0.000435415	0.000655687	0.0058
809.285	0.00184	0.00132	0.000635602	0.000412611	0.000657896	0.00616
810.034	0.00149	0.00177	0.000482226	0.000485445	0.000657923	0.00333
810.784	0.00149	0.00113	0.000514038	0.00038966	0.000502958	0.00475
811.533	0.00149	0.00196	0.000607827	0.000610882	0.000630802	0.00653
812.282	0.00184	0.0015	0.000608557	0.000440578	0.000537087	0.00404
813.031	0.00184	0.0015	0.000423758	0.000417487	0.000538876	0.00761
813.78	0.00184	0.0015	0.000485851	0.000343827	0.000538898	0.00368
814.529	0.00202	0.00132	0.000456195	0.000394894	0.000573427	0.00476
815.278	0.00238	0.00169	0.000487403	0.000345546	0.00057345	0.00404
816.027	0.00202	0.00113	0.000582333	0.000495268	0.000575345	0.0062
816.776	0.00148	0.00104	0.000363243	0.000346701	0.000511438	0.0044
817.525	0.00184	0.00141	0.000458531	0.000447951	0.000481832	0.00368
818.274	0.0022	0.00141	0.000490508	0.000398839	0.000579157	0.00513
819.023	0.00202	0.0016	0.000491538	0.000375135	0.000548771	0.00622
819.772	0.00202	0.00179	0.000524282	0.00047672	0.000615332	0.00586
820.521	0.00166	0.00141	0.000620152	0.000402109	0.000486587	0.00623
821.27	0.00129	0.00161	0.000398516	0.000352987	0.000520711	0.00551
822.019	0.00184	0.00151	0.000495152	0.000505898	0.000685643	0.00625
822.767	0.00257	0.00132	0.000495674	0.000380043	0.000523247	0.00478
823.516	0.00258	0.0017	0.000593085	0.000508355	0.000656165	0.00552
824.265	0.00258	0.00142	0.000497226	0.000356426	0.000591507	0.00515
825.014	0.00129	0.00161	0.000498257	0.000357568	0.000461535	0.00553
825.762	0.00128	0.00161	0.000531113	0.000306983	0.000561341	0.00553
826.511	0.0024	0.00152	0.000565296	0.000436963	0.000564015	0.00516
827.259	0.00165	0.00122	0.000533382	0.00025745	0.00053169	0.00404
828.008	0.00147	0.00122	0.000500854	0.000411936	0.000365551	0.00441
828.756	0.00147	0.00132	0.000468782	0.000386809	0.000499278	0.00554
829.505	0.00128	0.00132	0.000403959	0.000335771	0.000333385	0.00329
830.253	0.00165	0.00142	0.000469721	0.000336308	0.000267134	0.00442
831.002	0.00184	0.00122	0.000175438	0	0	0.00404
831.75	0.00184	0.00122	0.000175438	0	0	0.00404
832.499	0.00184	0.00122	0.000175438	0	0	0.00404
833.247	0.00184	0.00122	0.000175438	0	0	0.00404
833.995	0.00184	0.00122	0.000175438	0	0	0.00404
834.744	0.00184	0.00122	0.000175438	0	0	0.00404
835.492	0.00184	0.00122	0.000175438	0	0	0.00404
836.24	0.00184	0.00122	0.000175438	0	0	0.00404
836.988	0.00184	0.00122	0.000175438	0	0	0.00404
837.737	0.00184	0.00122	0.000175438	0	0	0.00404
838.485	0.00184	0.00122	0.000175438	0	0	0.00404
839.233	0.00184	0.00122	0.000175438	0	0	0.00404
839.981	0.00184	0.00122	0.000175438	0	0	0.00404
840.729	0.00184	0.00122	0.000175438	0	0	0.00404
841.477	0.00184	0.00122	0.000175438	0	0	0.00404
842.225	0.00184	0.00122	0.000175438	0	0	0.00404
842.973	0.00184	0.00122	0.000175438	0	0	0.00404
843.721	0.00184	0.00122	0.000175438	0	0	0.00404
844.469	0.00184	0.00122	0.000175438	0	0	0.00404
845.217	0.00184	0.00122	0.000175438	0	0	0.00404
845.965	0.00184	0.00122	0.000175438	0	0	0.00404
846.713	0.00184	0.00122	0.000175438	0	0	0.00404
847.461	0.00184	0.00122	0.000175438	0	0	0.00404
848.208	0.00184	0.00122	0.000175438	0	0	0.00404
848.956	0.00184	0.00122	0.000175438	0	0	0.00404
849.704	0.00184	0.00122	0.000175438	0	0	0.00404
850.452	0.00184	0.00122	0.000175438	0	0	0.00404
851.199	0.00184	0.00122	0.000175438	0	0	0.00404
851.947	0.00184	0.00122	0.000175438	0	0	0.00404
852.695	0.00184	0.00122	0.000175438	0	0	0.00404
853.442	0.00184	0.00122	0.000175438	0	0	0.00404
854.19	0.00184	0.00122	0.000175438	0	0	0.00404
854.938	0.00184	0.00122	0.000175438	0	0	0.00404
855.685	0.00184	0.00122	0.000175438	0	0	0.00404
856.433	0.00184	0.00122	0.000175438	0	0	0.00404
857.18	0.00184	0.00122	0.000175438	0	0	0.00404
857.928	0.00184	0.00122	0.000175438	0	0	0.00404
858.675	0.00184	0.00122	0.000175438	0	0	0.00404
859.423	0.00184	0.00122	0.000175438	0	0	0.00404
860.17	0.00184	0.00122	0.000175438	0	0	0.00404
860.917	0.00184	0.00122	0.000175438	0	0	0.00404
861.665	0.00184	0.00122	0.000175438	0	0	0.00404
862.412	0.00184	0.00122	0.000175438	0	0	0.00404
863.159	0.00184	0.00122	0.000175438	0	0	0.00404
863.907	0.00184	0.00122	0.000175438	0	0	0.00404
864.654	0.00184	0.00122	0.000175438	0	0	0.00404
865.401	0.00184	0.00122	0.000175438	0	0	0.00404
866.148	0.00184	0.00122	0.000175438	0	0	0.00404
866.896	0.00184	0.00122	0.000175438	0	0	0.00404
867.643	0.00184	0.00122	0.000175438	0	0	0.00404
868.39	0.00184	0.00122	0.000175438	0	0	0.00404
869.137	0.00184	0.00122	0.000175438	0	0	0.00404
869.884	0.00184	0.00122	0.000175438	0	0	0.00404
870.631	0.00184	0.00122	0.000175438	0	0	0.00404
871.378	0.00184	0.00122	0.000175438	0	0	0.00404
872.125	0.00184	0.00122	0.000175438	0	0	0.00404
872.872	0.00184	0.00122	0.000175438	0	0	0.00404
873.619	0.00184	0.00122	0.000175438	0	0	0.00404
874.366	0.00184	0.00122	0.000175438	0	0	0.00404
875.113	0.00184	0.00122	0.000175438	0	0	0.00404
875.86	0.00184	0.00122	0.000175438	0	0	0.00404
876.607	0.00184	0.00122	0.000175438	0	0	0.00404
877.354	0.00184	0.00122	0.000175438	0	0	0.00404
878.1	0.00184	0.00122	0.000175438	0	0	0.00404
878.847	0.00184	0.00122	0.000175438	0	0	0.00404
879.594	0.00184	0.00122	0.000175438	0	0	0.00404
880.341	0.00184	0.00122	0.000175438	0	0	0.00404
881.088	0.00184	0.00122	0.000175438	0	0	0.00404
881.834	0.00184	0.00122	0.000175438	0	0	0.00404
882.581	0.00184	0.00122	0.000175438	0	0	0.00404
883.328	0.00184	0.00122	0.000175438	0	0	0.00404
884.074	0.00184	0.00122	0.000175438	0	0	0.00404
884.821	0.00184	0.00122	0.000175438	0	0	0.00404
885.568	0.00184	0.00122	0.000175438	0	0	0.00404
886.314	0.00184	0.00122	0.000175438	0	0	0.00404
887.061	0.00184	0.00122	0.000175438	0	0	0.00404
887.807	0.00184	0.00122	0.000175438	0	0	0.00404
888.554	0.00184	0.00122	0.000175438	0	0	0.00404
889.3	0.00184	0.00122	0.000175438	0	0	0.00404
890.047	0.00184	0.00122	0.000175438	0	0	0.00404
890.793	0.00184	0.00122	0.000175438	0	0	0.00404
891.54	0.00184	0.00122	0.000175438	0	0	0.00404
892.286	0.00184	0.00122	0.000175438	0	0	0.00404
893.032	0.00184	0.00122	0.000175438	0	0	0.00404
893.779	0.00184	0.00122	0.000175438	0	0	0.00404
894.525	0.00184	0.00122	0.000175438	0	0	0.00404
895.271	0.00184	0.00122	0.000175438	0	0	0.00404
896.018	0.00184	0.00122	0.000175438	0	0	0.00404
896.764	0.00184	0.00122	0.000175438	0	0	0.00404
897.51	0.00184	0.00122	0.000175438	0	0	0.00404
898.257	0.00184	0.00122	0.000175438	0	0	0.00404
899.003	0.00184	0.00122	0.000175438	0	0	0.00404
899.749	0.00184	0.00122	0.000175438	0	0	0.00404
900.495	0.00184	0.00122	0.000175438	0	0	0.00404
901.241	0.00184	0.00122	0.000175438	0	0	0.00404
901.988	0.00184	0.00122	0.000175438	0	0	0.00404
902.734	0.00184	0.00122	0.000175438	0	0	0.00404
903.48	0.00184	0.00122	0.000175438	0	0	0.00404
904.226	0.00184	0.00122	0.000175438	0	0	0.00404
904.972	0.00184	0.00122	0.000175438	0	0	0.00404
905.718	0.00184	0.00122	0.000175438	0	0	0.00404
906.464	0.00184	0.00122	0.000175438	0	0	0.00404
907.21	0.00184	0.00122	0.000175438	0	0	0.00404
907.956	0.00184	0.00122	0.000175438	0	0	0.00404
908.702	0.00184	0.00122	0.000175438	0	0	0.00404
909.448	0.00184	0.00122	0.000175438	0	0	0.00404
910.194	0.00184	0.00122	0.000175438	0	0	0.00404
910.94	0.00184	0.00122	0.000175438	0	0	0.00404
911.686	0.00184	0.00122	0.000175438	0	0	0.00404
912.432	0.00184	0.00122	0.000175438	0	0	0.00404
913.177	0.00184	0.00122	0.000175438	0	0	0.00404
913.923	0.00184	0.00122	0.000175438	0	0	0.00404
914.669	0.00184	0.00122	0.000175438	0	0	0.00404
915.415	0.00184	0.00122	0.000175438	0	0	0.00404
916.161	0.00184	0.00122	0.000175438	0	0	0.00404
916.906	0.00184	0.00122	0.000175438	0	0	0.00404
917.652	0.00184	0.00122	0.000175438	0	0	0.00404
918.398	0.00184	0.00122	0.000175438	0	0	0.00404
919.144	0.00184	0.00122	0.000175438	0	0	0.00404
919.889	0.00184	0.00122	0.000175438	0	0	0.00404
920.635	0.00184	0.00122	0.000175438	0	0	0.00404
921.381	0.00184	0.00122	0.000175438	0	0	0.00404
922.126	0.00184	0.00122	0.000175438	0	0	0.00404
922.872	0.00184	0.00122	0.000175438	0	0	0.00404
923.618	0.00184	0.00122	0.000175438	0	0	0.00404
924.363	0.00184	0.00122	0.000175438	0	0	0.00404
925.109	0.00184	0.00122	0.000175438	0	0	0.00404
925.854	0.00184	0.00122	0.000175438	0	0	0.00404
926.6	0.00184	0.00122	0.000175438	0	0	0.00404
927.345	0.00184	0.00122	0.000175438	0	0	0.00404
928.091	0.00184	0.00122	0.000175438	0	0	0.00404
928.836	0.00184	0.00122	0.000175438	0	0	0.00404
929.582	0.00184	0.00122	0.000175438	0	0	0.00404
930.327	0.00184	0.00122	0.000175438	0	0	0.00404
931.073	0.00184	0.00122	0.000175438	0	0	0.00404
931.818	0.00184	0.00122	0.000175438	0	0	0.00404
932.564	0.00184	0.00122	0.000175438	0	0	0.00404
933.309	0.00184	0.00122	0.000175438	0	0	0.00404
934.054	0.00184	0.00122	0.000175438	0	0	0.00404
934.8	0.00184	0.00122	0.000175438	0	0	0.00404
935.545	0.00184	0.00122	0.000175438	0	0	0.00404
936.29	0.00184	0.00122	0.000175438	0	0	0.00404
937.036	0.00184	0.00122	0.000175438	0	0	0.00404
937.781	0.00184	0.00122	0.000175438	0	0	0.00404
938.526	0.00184	0.00122	0.000175438	0	0	0.00404
939.272	0.00184	0.00122	0.000175438	0	0	0.00404
940.017	0.00184	0.00122	0.000175438	0	0	0.00404
940.762	0.00184	0.00122	0.000175438	0	0	0.00404
941.507	0.00184	0.00122	0.000175438	0	0	0.00404
942.252	0.00184	0.00122	0.000175438	0	0	0.00404
942.998	0.00184	0.00122	0.000175438	0	0	0.00404
943.743	0.00184	0.00122	0.000175438	0	0	0.00404
944.488	0.00184	0.00122	0.000175438	0	0	0.00404
945.233	0.00184	0.00122	0.000175438	0	0	0.00404
945.978	0.00184	0.00122	0.000175438	0	0	0.00404
946.723	0.00184	0.00122	0.000175438	0	0	0.00404
947.469	0.00184	0.00122	0.000175438	0	0	0.00404
948.214	0.00184	0.00122	0.000175438	0	0	0.00404
948.959	0.00184	0.00122	0.000175438	0	0	0.00404
949.704	0.00184	0.00122	0.000175438	0	0	0.00404
950.449	0.00184	0.00122	0.000175438	0	0	0.00404
951.194	0.00184	0.00122	0.000175438	0	0	0.00404
951.939	0.00184	0.00122	0.000175438	0	0	0.00404
952.684	0.00184	0.00122	0.000175438	0	0	0.00404
953.429	0.00184	0.00122	0.000175438	0	0	0.00404
954.174	0.00184	0.00122	0.000175438	0	0	0.00404
954.919	0.00184	0.00122	0.000175438	0	0	0.00404
955.664	0.00184	0.00122	0.000175438	0	0	0.00404
956.409	0.00184	0.00122	0.000175438	0	0	0.00404
957.154	0.00184	0.00122	0.000175438	0	0	0.00404
957.899	0.00184	0.00122	0.000175438	0	0	0.00404
958.643	0.00184	0.00122	0.000175438	0	0	0.00404
959.388	0.00184	0.00122	0.000175438	0	0	0.00404
960.133	0.00184	0.00122	0.000175438	0	0	0.00404
960.878	0.00184	0.00122	0.000175438	0	0	0.00404
961.623	0.00184	0.00122	0.000175438	0	0	0.00404
962.368	0.00184	0.00122	0.000175438	0	0	0.00404
963.113	0.00184	0.00122	0.000175438	0	0	0.00404
963.857	0.00184	0.00122	0.000175438	0	0	0.00404
964.602	0.00184	0.00122	0.000175438	0	0	0.00404
965.347	0.00184	0.00122	0.000175438	0	0	0.00404
966.092	0.00184	0.00122	0.000175438	0	0	0.00404
966.836	0.00184	0.00122	0.000175438	0	0	0.00404
967.581	0.00184	0.00122	0.000175438	0	0	0.00404
968.326	0.00184	0.00122	0.000175438	0	0	0.00404
969.071	0.00184	0.00122	0.000175438	0	0	0.00404
969.815	0.00184	0.00122	0.000175438	0	0	0.00404
970.56	0.00184	0.00122	0.000175438	0	0	0.00404
971.305	0.00184	0.00122	0.000175438	0	0	0.00404
972.049	0.00184	0.00122	0.000175438	0	0	0.00404
972.794	0.00184	0.00122	0.000175438	0	0	0.00404
973.539	0.00184	0.00122	0.000175438	0	0	0.00404
974.283	0.00184	0.00122	0.000175438	0	0	0.00404
975.028	0.00184	0.00122	0.000175438	0	0	0.00404
975.773	0.00184	0.00122	0.000175438	0	0	0.00404
976.517	0.00184	0.00122	0.000175438	0	0	0.00404
977.262	0.00184	0.00122	0.000175438	0	0	0.00404
978.006	0.00184	0.00122	0.000175438	0	0	0.00404
978.751	0.00184	0.00122	0.000175438	0	0	0.00404
979.496	0.00184	0.00122	0.000175438	0	0	0.00404
980.24	0.00184	0.00122	0.000175438	0	0	0.00404
980.985	0.00184	0.00122	0.000175438	0	0	0.00404
981.729	0.00184	0.00122	0.000175438	0	0	0.00404
982.474	0.00184	0.00122	0.000175438	0	0	0.00404
983.218	0.00184	0.00122	0.000175438	0	0	0.00404
983.963	0.00184	0.00122	0.000175438	0	0	0.00404
984.707	0.00184	0.00122	0.000175438	0	0	0.00404
985.452	0.00184	0.00122	0.000175438	0	0	0.00404
986.196	0.00184	0.00122	0.000175438	0	0	0.00404
986.941	0.00184	0.00122	0.000175438	0	0	0.00404
987.685	0.00184	0.00122	0.000175438	0	0	0.00404
988.43	0.00184	0.00122	0.000175438	0	0	0.00404
989.174	0.00184	0.00122	0.000175438	0	0	0.00404
989.918	0.00184	0.00122	0.000175438	0	0	0.00404
990.663	0.00184	0.00122	0.000175438	0	0	0.00404
991.407	0.00184	0.00122	0.000175438	0	0	0.00404
992.152	0.00184	0.00122	0.000175438	0	0	0.00404
992.896	0.00184	0.00122	0.000175438	0	0	0.00404
993.641	0.00184	0.00122	0.000175438	0	0	0.00404
994.385	0.00184	0.00122	0.000175438	0	0	0.00404
995.129	0.00184	0.00122	0.000175438	0	0	0.00404
995.874	0.00184	0.00122	0.000175438	0	0	0.00404

## Sheet: Fig_3h
Wavelength (nm)	Norm. intensity
	3 mA cm-2	40 mA cm-2	160 mA cm-2	300 mA cm-2	800 mA cm-2	1000 mA cm-2
197.845	0.00234	0	0	0	0	0
198.647	0.00234	0	0	0	0	0
199.449	0.00234	0	0	0	0	0
200.251	0.00234	0	0	0	0	0
201.053	0.00234	0	0	0	0	0
201.855	0.00234	0	0	0	0	0
202.657	0.00234	0	0	0	0	0
203.458	0.00234	0	0	0	0	0
204.26	0.00234	0	0	0	0	0
205.061	0.00234	0	0	0	0	0
205.862	0.00234	0	0	0	0	0
206.664	0.00234	0	0	0	0	0
207.465	0.00234	0	0	0	0	0
208.266	0.00234	0	0	0	0	0
209.066	0.00234	0	0	0	0	0
209.867	0.00234	0	0	0	0	0
210.668	0.00234	0	0	0	0	0
211.469	0.00234	0	0	0	0	0
212.269	0.00234	0	0	0	0	0
213.069	0.00234	0	0	0	0	0
213.87	0.00234	0	0	0	0	0
214.67	0.00234	0	0	0	0	0
215.47	0.00234	0	0	0	0	0
216.27	0.00234	0	0	0	0	0
217.07	0.00234	0	0	0	0	0
217.869	0.00234	0	0	0	0	0
218.669	0.00234	0	0	0	0	0
219.469	0.00234	0	0	0	0	0
220.268	0.00234	0	0	0	0	0
221.068	0.00234	0	0	0	0	0
221.867	0.00234	0	0	0	0	0
222.666	0.00234	0	0	0	0	0
223.465	0.00234	0	0	0	0	0
224.264	0.00234	0	0	0	0	0
225.063	0.00234	0	0	0	0	0
225.862	0.00234	0	0	0	0	0
226.66	0.00234	0	0	0	0	0
227.459	0.00234	0	0	0	0	0
228.257	0.00234	0	0	0	0	0
229.056	0.00234	0	0	0	0	0
229.854	0.00234	0	0	0	0	0
230.652	0.00234	0	0	0	0	0
231.45	0.00234	0	0	0	0	0
232.248	0.00234	0	0	0	0	0
233.046	0.00234	0	0	0	0	0
233.844	0.00234	0	0	0	0	0
234.642	0.00234	0	0	0	0	0
235.439	0.00234	0	0	0	0	0
236.237	0.00234	0	0	0	0	0
237.034	0.00234	0	0	0	0	0
237.831	0.00234	0	0	0	0	0
238.628	0.00234	0	0	0	0	0
239.426	0.00234	0	0	0	0	0
240.223	0.00234	0	0	0	0	0
241.019	0.00234	0	0	0	0	0
241.816	0.00234	0	0	0	0	0
242.613	0.00234	0	0	0	0	0
243.41	0.00234	0	0	0	0	0
244.206	0.00234	0	0	0	0	0
245.002	0.00234	0	0	0	0	0
245.799	0.00234	0	0	0	0	0
246.595	0.00234	0	0	0	0	0
247.391	0.00234	0	0	0	0	0
248.187	0.00234	0	0	0	0	0
248.983	0.00234	0	0	0	0	0
249.779	0.00234	0	0	0	0	0
250.575	0.00234	0	0	0	0	0
251.37	0.00234	0	0	0	0	0
252.166	0.00234	0	0	0	0	0
252.961	0.00234	0	0	0	0	0
253.757	0.00234	0	0	0	0	0
254.552	0.00234	0	0	0	0	0
255.347	0.00234	0	0	0	0	0
256.142	0.00234	0	0	0	0	0
256.937	0.00234	0	0	0	0	0
257.732	0.00234	0	0	0	0	0
258.527	0.00234	0	0	0	0	0
259.321	0.00234	0	0	0	0	0
260.116	0.00234	0	0	0	0	0
260.91	0.00234	0	0	0	0	0
261.705	0.00234	0	0	0	0	0
262.499	0.00234	0	0	0	0	0
263.293	0.00234	0	0	0	0	0
264.087	0.00234	0	0	0	0	0
264.881	0.00234	0	0	0	0	0
265.675	0.00234	0	0	0	0	0
266.469	0.00234	0	0	0	0	0
267.263	0.00234	0	0	0	0	0
268.056	0.00234	0	0	0	0	0
268.85	0.00234	0	0	0	0	0
269.643	0.00234	0	0	0	0	0
270.437	0.00234	0	0	0	0	0
271.23	0.00234	0	0	0	0	0
272.023	0.00234	0	0	0	0	0
272.816	0.00234	0	0	0	0	0
273.609	0.00234	0	0	0	0	0
274.402	0.00234	0	0	0	0	0
275.195	0.00234	0	0	0	0	0
275.987	0.00234	0	0	0	0	0
276.78	0.00234	0	0	0	0	0
277.572	0.00234	0	0	0	0	0
278.365	0.00234	0	0	0	0	0
279.157	0.00234	0	0	0	0	0
279.949	0.00234	0	0	0	0	0
280.742	0.00234	0	0	0	0	0
281.534	0.00234	0	0	0	0	0
282.325	0.00234	0	0	0	0	0
283.117	0.00234	0	0	0	0	0
283.909	0.00234	0	0	0	0	0
284.701	0.00234	0	0	0	0	0
285.492	0.00234	0	0	0	0	0
286.284	0.00234	0	0	0	0	0
287.075	0.00234	0	0	0	0	0
287.866	0.00234	0	0	0	0	0
288.658	0.00234	0	0	0	0	0
289.449	0.00234	0	0	0	0	0
290.24	0.00234	0	0	0	0	0
291.031	0.00234	0	0	0	0	0
291.822	0.00234	0	0	0	0	0
292.612	0.00234	0	0	0	0	0
293.403	0.00234	0	0	0	0	0
294.193	0.00234	0	0	0	0	0
294.984	0.00234	0	0	0	0	0
295.774	0.00234	0	0	0	0	0
296.565	0.00234	0	0	0	0	0
297.355	0.00234	0	0	0	0	0
298.145	0.00234	0	0	0	0	0
298.935	0.00234	0	0	0	0	0
299.725	0.00234	0	0	0	0	0
300.515	0.00234	0	0	0	0	0
301.304	0.00234	0	0	0	0	0
302.094	0.00234	0	0	0	0	0
302.883	0.00234	0	0	0	0	0
303.673	0.00234	0	0	0	0	0
304.462	0.00234	0	0	0	0	0
305.252	0.00234	0	0	0	0	0
306.041	0.00234	0	0	0	0	0
306.83	0.00234	0	0	0	0	0
307.619	0.00234	0	0	0	0	0
308.408	0.00234	0	0	0	0	0
309.197	0.00234	0	0	0	0	0
309.985	0.00234	0	0	0	0	0
310.774	0.00234	0	0	0	0	0
311.563	0.00234	0	0	0	0	0
312.351	0.00234	0	0	0	0	0
313.139	0.00234	0	0	0	0	0
313.928	0.00234	0	0	0	0	0
314.716	0.00234	0	0	0	0	0
315.504	0.00234	0	0	0	0	0
316.292	0.00234	0	0	0	0	0
317.08	0.00234	0	0	0	0	0
317.868	0.00234	0	0	0	0	0
318.656	0.00234	0	0	0	0	0
319.443	0.00234	0	0	0	0	0
320.231	0.00234	0	0	0	0	0
321.018	0.00234	0	0	0	0	0
321.806	0.00234	0	0	0	0	0
322.593	0.00234	0	0	0	0	0
323.38	0.00234	0	0	0	0	0
324.167	0.00234	0	0	0	0	0
324.954	0.00234	0	0	0	0	0
325.741	0.00234	0	0	0	0	0
326.528	0.00234	0	0	0	0	0
327.315	0.00234	0	0	0	0	0
328.102	0.00234	0	0	0	0	0
328.888	0.00234	0	0	0	0	0
329.675	0.00234	0	0	0	0	0
330.461	0.00234	0	0	0	0	0
331.248	0.00234	0	0	0	0	0
332.034	0.00234	0	0	0	0	0
332.82	0.00234	0	0	0	0	0
333.606	0.00234	0	0	0	0	0
334.392	0.00234	0	0	0	0	0
335.178	0.00234	0	0	0	0	0
335.964	0.00234	0	0	0	0	0
336.749	0.00234	0	0	0	0	0
337.535	0.00234	0	0	0	0	0
338.321	0.00234	0	0	0	0	0
339.106	0.00234	0	0	0	0	0
339.892	0.00234	0	0	0	0	0
340.677	0.00234	0	0	0	0	0
341.462	0.00234	0	0	0	0	0
342.247	0.00234	0	0	0	0	0
343.032	0.00234	0	0	0	0	0
343.817	0.00234	0	0	0	0	0
344.602	0.00234	0	0	0	0	0
345.387	0.00234	0	0	0	0	0
346.171	0.00234	0	0	0	0	0
346.956	0.00234	0	0	0	0	0
347.741	0.00234	0	0	0	0	0
348.525	0.00234	0	0	0	0	0
349.309	0.00234	0	0	0	0	0
350.094	0.00234	0	0	0	0	0
350.878	0.00234	0	0	0	0	0
351.662	0.00234	0	0	0	0	0
352.446	0.00234	0	0	0	0	0
353.23	0.00234	0	0	0	0	0
354.014	0.00234	0	0	0	0	0
354.798	0.00234	0	0	0	0	0
355.581	0.00234	0	0	0	0	0
356.365	0.00234	0	0	0	0	0
357.148	0.00234	0	0	0	0	0
357.932	0.00234	0	0	0	0	0
358.715	0.00234	0	0	0	0	0
359.498	0.00234	0	0	0	0	0
360.281	0.00145	0.000257301	0.000284072	0.000292223	0.000435104	0
361.065	0.00102	8.42582e-05	0.000279074	0.000239235	0.000276585	0.000308208
361.848	0.0028	0.000259634	0.000250817	0.000344017	0.000490701	0.000474858
362.63	0.000964095	0.000264217	0.000273476	0.000300077	0.000499364	0.000375854
363.413	6.39401e-05	0.000174645	0.000216918	0.000314051	0.000364819	0.000212945
364.196	0.00281	0	0.00020405	0.00025443	0.000508082	0.000491677
364.979	0.00188	0.000179239	0.000222624	0.000322313	0.000427904	0.000273183
365.761	0.00327	0.000266609	0.000349538	0.000353259	0.000583444	0.000487615
366.544	0.00142	0.000133319	0.00029438	0.000336473	0.000424368	0.000216741
367.326	0.00142	0.000308451	0.000218921	0.000333633	0.000473384	0.000644733
368.109	0.00139	0.000136766	0.000283118	0.000276139	0.000516969	5.55863e-05
368.891	0.00568	0.000273561	0.00037753	0.000448774	0.000571448	0.000500331
369.673	0.00234	0.000179354	0.00033415	0.000373443	0.000535222	0.000382701
370.455	0.00428	0.00027818	0.000326318	0.000403695	0.000636437	0.000791432
371.237	0.00328	0.000179392	0.000315653	0.000322587	0.000642403	0.000601515
372.019	0.00141	0.000403674	0.000241407	0.000339601	0.000562162	0.000437511
372.801	0.00141	0.000177909	0.000220972	0.000319921	0.00047782	0.000271156
373.583	0.000914396	0.000136868	0.000321105	0.000362702	0.000544582	0.000500649
374.364	0.000469528	4.4867e-05	0.000241484	0.000254782	0.000508784	0.000328238
375.146	7.3973e-07	8.97434e-05	0.000260087	0.000339745	0.000455276	0.000382984
375.927	0.00281	4.48764e-05	0.000297273	0.000390748	0.000562459	0.000328307
376.709	0.000516598	0.00017496	0.000253528	0.000331177	0.000443794	0.000373326
377.49	0	8.97716e-05	0.000185835	0.000254889	0.000562577	0.000602023
378.271	0.00327	0.000356081	0.000368559	0.00043811	0.000531303	0.000596983
379.053	0.00419	0.000353074	0.000347175	0.000434411	0.000763885	0.000807195
379.834	0.00419	0.000132417	0.00025584	0.000367617	0.000553216	0.000484368
380.615	0.00279	0.00021501	0.000338267	0.000309309	0.000744285	0.000367026
381.396	0.00325	0.000216935	0.000323333	0.000361354	0.000673266	0.000634822
382.176	0.00144	0.000260349	0.000377261	0.000394246	0.000595643	0.000581981
382.957	0.0028	0.00021698	0.000197634	0.000312144	0.000492105	0.000476216
383.738	0.0019	4.26392e-05	0.00031776	0.000419694	0.000661661	0.00041592
384.518	0.00455	0.000507155	0.000349951	0.000543987	0.000681046	0.000669905
385.299	0.000136726	0	0.000244991	0.000256021	0.000580211	0.000412292
386.079	0.00323	0.000380445	0.000280019	0.000304056	0.0006055	0.000515419
386.86	0.000136267	0.000338209	0.000280048	0.000352102	0.000529868	0.000360831
387.64	0.00279	0.000338244	0.000297582	0.000384151	0.000681329	0.000618631
388.42	0.00408	0.000373707	0.000361015	0.000408707	0.000718687	0.000556919
389.2	0.00366	0.000335266	0.000277611	0.000333173	0.000575282	0.000562086
389.98	0.00321	0.00053991	0.000275116	0.000330178	0.000619686	0.000658313
390.76	0.0032	0.000205774	0.000221504	0.000389503	0.000687752	0.00030108
391.54	0.0032	0.000288113	0.00032377	0.000436289	0.000712388	0.000702593
392.32	0.00319	0.000323208	0.0002509	0.000397664	0.000675155	0.00049261
393.1	0.00361	0.000363646	0.000301111	0.000413001	0.000530534	0.00049266
393.879	0.004	0.000356822	0.000344704	0.000375232	0.000686215	0.000676781
394.659	0.00193	0.000280225	0.000232036	0.000348569	0.000525637	0.000536924
395.438	0.00276	0.000200182	0.000281787	0.000363761	0.000669061	0.00053698
396.218	0.00152	0.000196389	0.00029271	0.000341999	0.0006095	0.000622588
396.997	0.00234	0.000350104	0.00038653	0.00035344	0.000626861	0.000569176
397.776	0.00194	0.000272331	0.00027382	0.000294564	0.000650145	0.000664106
398.556	0.00194	0.000155634	0.000322174	0.000397702	0.000464437	0.00047441
399.335	0.00395	0.000385309	0.000319049	0.000320909	0.000689896	0.00065773
400.114	0.00234	0.000154139	0.000350989	0.000379295	0.000505975	0.000610811
400.893	0.00114	3.85387e-05	0.000207424	0.000320975	0.000414022	0.000375922
401.671	0.00234	0.000114483	0.000300187	0.000361169	0.000637723	0.000418768
402.45	0.00274	0.000303182	0.000376568	0.000358678	0.000610704	0.000831758
403.229	0.00156	3.7749e-05	0.000328203	0.00037156	0.000540717	0.000644383
404.007	0.00157	0.000148721	0.000261685	0.000267434	0.00057695	0.000634674
404.786	0.00234	0.000492821	0.000360987	0.000416193	0.000769269	0.000600897
405.564	0.00428	0.000222668	0.000276565	0.000351235	0.000686629	0.000588249
406.343	0.00273	0.000259271	0.000276024	0.000322504	0.000530544	0.000587098
407.121	0.00234	0.000221568	0.000321065	0.000293579	0.000683235	0.000630368
407.899	0.0012	0.000256383	0.000303277	0.000332777	0.000612072	0.000714532
408.677	0.00158	7.28014e-05	0.000256198	0.000303168	0.00071693	0.00039945
409.455	0.00159	3.59077e-05	0.000267595	0.00032625	0.000728652	0.000481606
410.233	0.00122	0.000107276	0.000281288	0.00029782	0.000576232	0.000654006
411.011	0.00197	0.000322203	0.000340905	0.000365933	0.000726473	0.000567468
411.789	0.00271	0.000106036	0.000336573	0.000374664	0.00059067	0.00064645
412.567	0.00271	0.000422353	0.000320579	0.000386406	0.000798237	0.000772463
413.344	0.00344	0.000455111	0.000318871	0.00051688	0.000773088	0.000811033
414.122	0.00126	0.000520021	0.000287063	0.00044623	0.000641423	0.00054952
414.9	0.00162	0.000174313	0.000331976	0.000316754	0.000686638	0.000425081
415.677	0.00234	0.00024219	0.000315136	0.000379845	0.000784684	0.00063279
416.454	0.00234	0.000137031	0.000283667	0.000402043	0.000797404	0.000918954
417.232	0.00127	0.000205797	0.000298212	0.000324623	0.00073696	0.000710964
418.009	0.00376	0.000270752	0.000308264	0.000358749	0.000868569	0.000907853
418.786	0.00234	0.000271697	0.000295279	0.000347144	0.00083106	0.000579741
419.563	0.0048	0.000234813	0.000361091	0.000380975	0.000860888	0.000736221
420.34	0.00339	0.000334334	0.000332207	0.000417681	0.000758258	0.000856072
421.117	0.00339	0.000333219	0.000344896	0.000353215	0.000894944	0.000771959
421.894	0.00131	0.00013177	0.000313692	0.000324251	0.00078645	0.000843506
422.67	0.00405	0.000424814	0.000378819	0.000408244	0.000858147	0.000677353
423.447	0.00063326	0.000131031	0.000244121	0.000347235	0.000586528	0.000439357
424.224	0.00336	0.00019427	0.000294913	0.000343212	0.000888925	0.000789577
425	0.000994262	9.69148e-05	0.000294245	0.000342435	0.000674824	0.000551452
425.776	0.00234	0.000289051	0.000359015	0.000328281	0.000728397	0.000665719
426.553	0.00335	0.00019249	0.000292211	0.000376503	0.000765895	0.000782342
427.329	0.00335	9.61394e-05	0.000305159	0.000327563	0.000707678	0.000468892
428.105	0.00234	0.000255784	0.000291222	0.000363125	0.000648808	0.000701726
428.881	0.00334	0.000412205	0.000420086	0.000396128	0.000738055	0.000734573
429.657	0.0043	0.000343768	0.000388161	0.000402256	0.000802038	0.000685893
430.433	0.00202	0.000188448	0.000299078	0.000344816	0.000712322	0.000574435
431.209	0.00332	0.000312195	0.000374836	0.000390023	0.000801212	0.000723252
431.985	0.00105	0.000155155	0.000256947	0.000340678	0.000648211	0.000567541
432.761	0.00234	0.000245207	0.000368009	0.000382919	0.000750032	0.000747452
433.536	0.00394	0.000397504	0.000367125	0.000451454	0.000839478	0.000857505
434.312	0.00139	0.000121708	0.000226751	0.00029949	0.000581114	0.000519394
435.088	0.0033	0.000336836	0.000316945	0.000359368	0.000712762	0.000746736
435.863	0.00108	0.000271481	0.000324704	0.000365424	0.000774138	0.000514915
436.638	0.00141	0.000149112	0.000296328	0.00034999	0.000640766	0.000545438
437.414	0.00172	0.000267048	0.000294833	0.000370691	0.000743789	0.000542687
438.189	0.00172	0	0.000282941	0.000303714	0.000656153	0.00057967
438.964	0.00234	0.00032519	0.000403902	0.000369326	0.000705762	0.000756963
439.739	0.00204	0.000234684	0.000255053	0.000388698	0.000717845	0.000643838
440.514	0.00112	0.000146883	0.000267574	0.000344759	0.000613655	0.000501466
441.289	0.00204	0.000348412	0.000312538	0.000406691	0.000641161	0.000778835
442.064	0.00234	0.000347985	0.000264132	0.000373258	0.000726913	0.000671806
442.839	0.00234	0.000145008	0.000360214	0.000329377	0.000726983	0.00042434
443.613	0.00264	0.000229579	0.000308912	0.000434564	0.000770742	0.000664825
444.388	0.00145	0.00025692	0.000330927	0.00029179	0.000681506	0.000661334
445.162	0.00175	0.000229317	0.00029669	0.00039066	0.00068432	0.000524261
445.937	0.00264	0.000285906	0.000366946	0.000389651	0.000784936	0.00069721
446.711	0.00234	0.000309882	0.000373226	0.000362605	0.000605285	0.00072133
447.486	0.00234	0.000225083	0.000314511	0.000415402	0.000671687	0.000651805
448.26	0.00205	0.000280997	0.000302478	0.000436151	0.000704377	0.000822289
449.034	0.00351	0.000279872	0.000312854	0.00042381	0.000751668	0.000580123
449.808	0.00176	0.000334036	0.000276593	0.000284529	0.000731001	0.000610935
450.582	0.00321	0.000359411	0.000309051	0.000355859	0.000643525	0.00077533
451.356	0.00379	0.000331795	0.000377764	0.000387295	0.000693093	0.000775403
452.13	0.00263	0.000273066	0.000373078	0.000372152	0.000798577	0.000599309
452.904	0.00234	0.000271171	0.000303128	0.00036957	0.000663561	0.000793534
453.677	0.00149	0.000190913	0.000259707	0.000340724	0.000569718	0.000432307
454.451	0.00263	0.000271223	0.000291956	0.000359372	0.000647499	0.000496053
455.225	0.00348	0.000216999	0.000325674	0.000338869	0.000582805	0.000628393
455.998	0.00263	0.000406911	0.000359398	0.000400519	0.000680003	0.000529223
456.772	0.00347	0.000349192	0.000400352	0.000457599	0.000705387	0.000753286
457.545	0.00318	0.00029423	0.0003433	0.000394921	0.000702426	0.000684896
458.318	0.00151	0.000106695	0.000287129	0.000373627	0.000716393	0.000650469
459.091	0.00234	0.000320577	0.000364992	0.000364087	0.000637771	0.000716614
459.865	0.00234	0.000238034	0.0003723	0.000350441	0.000726118	0.000580469
460.638	0.00344	0.00041952	0.000358232	0.000406975	0.000688555	0.000671371
461.411	0.00207	0.00023531	0.000335566	0.000316737	0.000592973	0.000541948
462.184	0.00262	0.000233948	0.000312099	0.000373948	0.000605054	0.00066559
462.956	0.00207	0.000207973	0.000365943	0.000393666	0.000713721	0.000475466
463.729	0.00153	0.0002083	0.000301839	0.000354857	0.000606063	0.000666699
464.502	0.0018	0.000180933	0.000342443	0.000352269	0.000617069	0.000693353
465.275	0.00369	0.000436835	0.000404268	0.000447483	0.000705472	0.000783284
466.047	0.00288	0.000384324	0.000413703	0.000465584	0.000688133	0.00071853
466.82	0.00101	0.00025624	0.00033948	0.000368622	0.000672904	0.000531137
467.592	0.000742831	7.66483e-05	0.000296181	0.000386894	0.00060995	0.000436134
468.364	0.00314	0.000303389	0.000334955	0.000334994	0.000648844	0.000647364
469.137	0.00129	0.000252463	0.000303119	0.000449206	0.000647917	0.000646439
469.909	0.00208	0.00017701	0.000324548	0.000392494	0.000679149	0.000709149
470.681	0.00234	0.000150813	0.000322602	0.000352078	0.000570064	0.000459715
471.453	0.00182	0.000250608	0.00025939	0.000379494	0.000628199	0.000550019
472.225	0.00234	0.000124738	0.000340848	0.000425003	0.000640252	0.000699628
472.997	0.00286	0.000274025	0.000371294	0.000443248	0.000743398	0.000546741
473.769	0.00364	0.000445674	0.000379284	0.000459295	0.00073887	0.000724547
474.541	0.00286	0.000248004	0.000390176	0.000441274	0.000695682	0.000695501
475.312	0.00234	0.000296246	0.000378174	0.000448604	0.000515695	0.000602022
476.084	0.00286	0.000320963	0.000398652	0.000504726	0.000780981	0.000602077
476.856	0.00234	0.000269066	0.000374702	0.000407446	0.000686148	0.000566671
477.627	0.0026	0.000389556	0.000393126	0.000460862	0.000712031	0.000653105
478.398	0.000569371	0.000194179	0.000351721	0.000367556	0.000608437	0.000414335
479.17	0.00184	0.000242746	0.000351754	0.000404349	0.000637468	0.000532765
479.941	0.00234	0.000435596	0.000370707	0.00045807	0.000693275	0.000649149
480.712	0.00285	0.000361873	0.000449465	0.000410988	0.000619138	0.000647141
481.483	0.00309	0.000238958	0.000366051	0.000388993	0.000556212	0.000582724
482.255	0.00209	0.000262454	0.000375372	0.000397433	0.000697766	0.000436378
483.026	0.00284	0.000428121	0.000403735	0.000405189	0.000667184	0.000551009
483.797	0.00234	0.000308726	0.000363789	0.000440531	0.000666163	0.000579122
484.567	0.00284	0.000330884	0.00036205	0.000402635	0.000606555	0.000432265
485.338	0.00136	0.000235596	0.000399917	0.000383519	0.000632753	0.000517073
486.109	0.00234	0.000329864	0.000409708	0.000445993	0.000660935	0.000632035
486.88	0.00234	0.00023371	0.000377364	0.00041584	0.000599791	0.000455941
487.65	0.00234	0.000279552	0.000405087	0.000405686	0.000681288	0.000653311
488.421	0.00283	0.0003941	0.000451101	0.000447588	0.000664129	0.000621858
489.191	0.00283	0.000370951	0.000393549	0.000447629	0.000774887	0.000650183
489.962	0.00307	0.000347219	0.000383346	0.000420634	0.000690774	0.000536262
490.732	0.00186	0.000276874	0.000362997	0.000428004	0.000633451	0.000590788
491.502	0.0033	0.000459183	0.000380219	0.000434587	0.000589221	0.000671859
492.272	0.00307	0.000391653	0.000410146	0.00045353	0.000728755	0.000702268
493.042	0.00354	0.000437035	0.000371403	0.000435395	0.000686414	0.000617016
493.812	0.0033	0.000389754	0.000360698	0.000442652	0.000561021	0.000587046
494.582	0.0033	0.000389789	0.000389209	0.000442692	0.000656864	0.000643012
495.352	0.00426	0.000458616	0.000446206	0.000503498	0.000643236	0.000782867
496.122	0.0033	0.00036569	0.00039743	0.000432627	0.000668409	0.000585225
496.892	0.00258	0.000320007	0.000406928	0.000415359	0.000682111	0.000473796
497.662	0.00329	0.000341157	0.000404902	0.000473562	0.000583694	0.000443705
498.431	0.00329	0.000454144	0.000366646	0.000412625	0.000718279	0.000609112
499.201	0.00187	0.000294718	0.000394212	0.000429125	0.000608876	0.000304065
499.97	0.00282	0.000316876	0.000374834	0.000445569	0.000594384	0.00057955
500.74	0.00211	0.000316363	0.000364872	0.000402074	0.000566448	0.000413294
501.509	0.00234	0.000247743	0.000382305	0.000477471	0.000578003	0.000549223
502.278	0.00211	0.000336702	0.000353147	0.000441884	0.000562674	0.000492649
503.048	0.00188	0.000313201	0.000407535	0.000423463	0.000547434	0.000463719
503.817	0.00188	0.000333863	0.000359384	0.000421306	0.000650918	0.000597049
504.586	0.00281	0.000311091	0.000358792	0.000370138	0.000649845	0.000514783
505.355	0.00211	0.000397923	0.000375256	0.000384977	0.000606929	0.000619962
506.124	0.00188	0.000329892	0.000373321	0.000399643	0.000616924	0.000563133
506.893	0.00327	0.000353152	0.000392942	0.000442862	0.000619147	0.000484424
507.661	0.00326	0.000283946	0.000434062	0.000438247	0.000651802	0.000612535
508.43	0.00189	0.000304732	0.000351457	0.000461455	0.000662543	0.0006635
509.199	0.00234	0.000325947	0.000377853	0.000386638	0.000505794	0.000476913
509.967	0.00302	0.000456366	0.000395881	0.000436034	0.000661481	0.000529949
510.736	0.00212	0.000345881	0.000358001	0.000441928	0.000567692	0.000579883
511.505	0.00212	0.000215034	0.000382819	0.000366328	0.000513358	0.000367068
512.273	0.00302	0.000236983	0.000383541	0.000440423	0.000617191	0.000420297
513.041	0.00324	0.000235727	0.000443614	0.00041375	0.00056276	0.000627104
513.81	0.00279	0.000256251	0.000371323	0.000428461	0.000599012	0.000520745
514.578	0.0019	0.00031918	0.00033477	0.000394723	0.000673092	0.000596738
515.346	0.0019	0.000318047	0.000421366	0.000441483	0.000670702	0.000568766
516.114	0.00301	0.000380993	0.000359291	0.000392637	0.000568474	0.000490353
516.882	0.00367	0.000445343	0.000438998	0.000521842	0.000696131	0.000801581
517.65	0.00279	0.000443755	0.000402439	0.000423985	0.00055492	0.000566836
518.418	0.0019	0.000210943	0.000288202	0.000407274	0.000528772	0.000488686
519.186	0.003	0.000463263	0.000383597	0.00044642	0.000603253	0.000564857
519.953	0.00344	0.00027226	0.000416198	0.000451925	0.000624977	0.000638397
520.721	0.00234	0.000250874	0.000337564	0.00041947	0.00059892	0.000509817
521.489	0.00169	0.000375646	0.000388809	0.000410828	0.000597861	0.0006107
522.256	0.003	0.000354148	0.00043987	0.000473193	0.000646537	0.000736623
523.024	0.00234	0.000394375	0.000403898	0.0004479	0.000545082	0.000658021
523.791	0.00256	0.000454979	0.000436674	0.000454096	0.000604809	0.000630405
524.559	0.00256	0.000434335	0.000445274	0.000454135	0.000592517	0.000731332
525.326	0.00256	0.000370227	0.000374685	0.000436048	0.000576962	0.000652049
526.093	0.00213	0.000370258	0.000408782	0.000389362	0.000650672	0.000501618
526.86	0.00127	0.00037029	0.0004003	0.000459486	0.000650727	0.000752491
527.627	0.00234	0.000349748	0.000408851	0.000467313	0.000699897	0.000677299
528.394	0.00256	0.000389455	0.000449777	0.000442312	0.000672852	0.000699797
529.161	0.00213	0.000265484	0.000439659	0.000471602	0.000633799	0.000572708
529.928	0.00234	0.000387311	0.000438862	0.000509332	0.000742147	0.000770511
530.695	0.00319	0.000325564	0.00042964	0.000493	0.000655788	0.000843541
531.462	0.00234	0.00036629	0.000438101	0.000508449	0.000692279	0.000645115
532.229	0.00234	0.000446873	0.000437303	0.000507523	0.000727388	0.000792542
532.995	0.00277	0.000507852	0.000487802	0.000499875	0.000836566	0.000718301
533.762	0.00298	0.000344709	0.000478517	0.000552697	0.000762427	0.000791161
534.529	0.00256	0.000445279	0.000444123	0.000490388	0.000797272	0.00086375
535.295	0.00255	0.000404057	0.000460037	0.000550676	0.000831984	0.000862167
536.061	0.00298	0.000443646	0.000484239	0.000580201	0.000854527	0.000835995
536.828	0.00255	0.000402573	0.000566684	0.000548653	0.000852955	0.000760828
537.594	0.00276	0.000481265	0.000547943	0.000576949	0.000909579	0.001
538.36	0.00213	0.00050039	0.000488921	0.000591036	0.000907895	0.000927391
539.126	0.00318	0.000599354	0.000562456	0.000620193	0.000858515	0.00090131
539.892	0.00276	0.000519483	0.000595591	0.000635372	0.000965909	0.00107
540.658	0.00172	0.000518517	0.000586227	0.000732339	0.00106	0.00109
541.424	0.00276	0.000558449	0.000619305	0.0007475	0.00114	0.00124
542.19	0.00276	0.000457871	0.000667603	0.000746107	0.00112	0.00114
542.956	0.00358	0.000573986	0.000704726	0.000809241	0.00113	0.00125
543.722	0.00296	0.000633416	0.000753954	0.000779333	0.00122	0.00121
544.488	0.00193	0.000690139	0.000718404	0.000828594	0.00125	0.00135
545.253	0.00234	0.000670475	0.000685806	0.000895851	0.0014	0.00132
546.019	0.00317	0.00073113	0.000842652	0.000882726	0.00143	0.00135
546.784	0.00337	0.000785817	0.000829621	0.000914781	0.00141	0.00151
547.55	0.00337	0.000805528	0.000821554	0.001	0.00151	0.00163
548.315	0.00275	0.000666733	0.000909304	0.000994783	0.00157	0.00163
549.081	0.00296	0.000724184	0.000948094	0.00108	0.00176	0.00186
549.846	0.00357	0.000784519	0.000998772	0.00113	0.00178	0.00189
550.611	0.00316	0.000722864	0.00106	0.00115	0.00182	0.00205
551.376	0.00316	0.000838483	0.00103	0.00123	0.0019	0.00221
552.141	0.00295	0.000854634	0.00112	0.00124	0.00192	0.00204
552.906	0.00376	0.000831936	0.00111	0.00136	0.00223	0.00231
553.671	0.00275	0.000930613	0.00111	0.00142	0.00224	0.00234
554.436	0.00376	0.00106	0.00124	0.00146	0.00232	0.00238
555.201	0.00355	0.00102	0.00123	0.00154	0.00261	0.00283
555.966	0.00295	0.0011	0.00132	0.00167	0.00266	0.00293
556.731	0.00255	0.00108	0.00133	0.00173	0.00293	0.00286
557.495	0.00335	0.00106	0.00143	0.0018	0.00308	0.00311
558.26	0.00254	0.0011	0.00155	0.00193	0.00326	0.0035
559.024	0.00375	0.00139	0.00174	0.00211	0.00338	0.00366
559.789	0.00254	0.00115	0.00178	0.00217	0.00371	0.00364
560.553	0.00274	0.00142	0.00181	0.00231	0.00392	0.00426
561.318	0.00394	0.00153	0.00211	0.00251	0.00404	0.00441
562.082	0.00435	0.00184	0.00216	0.00284	0.00451	0.00483
562.846	0.00375	0.00174	0.00221	0.00287	0.00494	0.00517
563.61	0.00455	0.00182	0.0025	0.00316	0.00528	0.00542
564.374	0.00513	0.0021	0.00261	0.00333	0.00556	0.00616
565.138	0.00434	0.00206	0.00285	0.00361	0.00614	0.00668
565.902	0.00393	0.00234	0.00298	0.00395	0.00644	0.00659
566.666	0.00413	0.00247	0.0032	0.00426	0.00706	0.00743
567.43	0.00413	0.00256	0.00362	0.00461	0.00752	0.00769
568.194	0.00492	0.00279	0.00392	0.00507	0.00791	0.00878
568.958	0.00491	0.0031	0.0041	0.00531	0.00867	0.00906
569.721	0.0057	0.0032	0.0046	0.00584	0.00921	0.01015
570.485	0.00511	0.00371	0.00497	0.00619	0.01012	0.01068
571.249	0.0069	0.00396	0.00542	0.00675	0.01091	0.01158
572.012	0.00629	0.0044	0.00578	0.0074	0.01185	0.01257
572.776	0.00648	0.00448	0.00626	0.008	0.01251	0.01381
573.539	0.00687	0.00516	0.00694	0.00835	0.01351	0.0147
574.302	0.00746	0.00556	0.00723	0.00945	0.01454	0.01546
575.066	0.00705	0.00584	0.008	0.0101	0.01582	0.017
575.829	0.00743	0.00641	0.0087	0.01088	0.01719	0.01797
576.592	0.00743	0.00708	0.00949	0.01201	0.01834	0.01944
577.355	0.0096	0.00755	0.01017	0.01271	0.01978	0.02104
578.118	0.0096	0.00845	0.01117	0.01397	0.02151	0.02241
578.881	0.00918	0.00888	0.01195	0.01491	0.02278	0.0246
579.644	0.01055	0.00989	0.01298	0.01618	0.02447	0.02647
580.407	0.01056	0.0101	0.01416	0.01753	0.02647	0.02776
581.17	0.01211	0.0118	0.01509	0.01868	0.02828	0.03033
581.932	0.0125	0.01214	0.01647	0.02036	0.0308	0.03263
582.695	0.01306	0.0132	0.01794	0.02215	0.03252	0.03489
583.458	0.01463	0.01445	0.01897	0.02378	0.03458	0.03797
584.22	0.01535	0.0156	0.02067	0.02565	0.03747	0.04051
584.983	0.01577	0.01684	0.0225	0.02764	0.03984	0.04275
585.745	0.01658	0.01856	0.02413	0.0299	0.04287	0.04565
586.508	0.01931	0.02006	0.02619	0.03185	0.04573	0.04941
587.27	0.01943	0.02111	0.02813	0.03431	0.0495	0.05272
588.032	0.02302	0.02316	0.03028	0.03679	0.05252	0.05723
588.794	0.02497	0.02531	0.033	0.04021	0.05653	0.06049
589.557	0.02639	0.02731	0.03549	0.04323	0.0608	0.06475
590.319	0.0277	0.02957	0.03828	0.04583	0.06403	0.06883
591.081	0.03069	0.03179	0.04099	0.04994	0.06911	0.07396
591.843	0.03467	0.03456	0.04461	0.05319	0.07391	0.07915
592.605	0.03454	0.03701	0.04737	0.05672	0.07869	0.08427
593.367	0.03942	0.03991	0.05126	0.06158	0.08348	0.08849
594.128	0.04067	0.04337	0.05536	0.06587	0.08932	0.09421
594.89	0.04157	0.04648	0.05887	0.0704	0.094	0.10063
595.652	0.04938	0.05093	0.06338	0.07508	0.09999	0.10702
596.414	0.04792	0.05471	0.06837	0.08073	0.10663	0.11362
597.175	0.0528	0.05852	0.07331	0.08704	0.11397	0.12034
597.937	0.05686	0.06246	0.07867	0.09217	0.12081	0.12787
598.698	0.06152	0.06839	0.08416	0.09852	0.12852	0.13526
599.46	0.06696	0.07289	0.09045	0.1058	0.13645	0.14386
600.221	0.07186	0.07943	0.09638	0.11337	0.14456	0.1536
600.982	0.07427	0.08398	0.10335	0.12029	0.15302	0.16062
601.744	0.08565	0.08966	0.11111	0.1281	0.162	0.17095
602.505	0.08933	0.0971	0.11832	0.13653	0.17139	0.18145
603.266	0.09645	0.10424	0.12689	0.14648	0.18253	0.1905
604.027	0.10469	0.11121	0.13521	0.15569	0.19287	0.20224
604.788	0.10953	0.12092	0.14495	0.16664	0.20432	0.21473
605.549	0.11544	0.13017	0.15548	0.17718	0.21624	0.22519
606.31	0.12726	0.13853	0.16532	0.1876	0.22832	0.2381
607.071	0.13483	0.14714	0.17655	0.19955	0.24046	0.25208
607.832	0.14553	0.15865	0.1885	0.21326	0.25488	0.26621
608.593	0.15438	0.16814	0.20044	0.22604	0.26909	0.27723
609.353	0.16434	0.18098	0.21396	0.23997	0.2833	0.29315
610.114	0.17975	0.1935	0.22726	0.25374	0.29825	0.30869
610.874	0.19342	0.20629	0.24155	0.26939	0.31385	0.322
611.635	0.19989	0.22046	0.25738	0.28613	0.33103	0.34175
612.396	0.21879	0.23407	0.27265	0.3037	0.34731	0.35839
613.156	0.23731	0.25188	0.29078	0.32149	0.36765	0.37632
613.916	0.25896	0.26869	0.30965	0.34035	0.38715	0.39534
614.677	0.26298	0.28301	0.32665	0.35875	0.40329	0.41373
615.437	0.287	0.30097	0.34765	0.37972	0.42391	0.43214
616.197	0.30109	0.32323	0.36773	0.40058	0.4452	0.45398
616.957	0.32466	0.34207	0.38872	0.42249	0.46618	0.47456
617.717	0.34187	0.36288	0.41147	0.44477	0.48979	0.49599
618.477	0.36007	0.38401	0.43333	0.46769	0.50976	0.51869
619.237	0.38455	0.40864	0.45855	0.49325	0.53258	0.54014
619.997	0.40599	0.43037	0.48198	0.51713	0.55927	0.5642
620.757	0.42816	0.45826	0.50893	0.54293	0.58066	0.58775
621.517	0.45817	0.48179	0.53261	0.5689	0.60544	0.61031
622.277	0.48606	0.50807	0.56036	0.5945	0.62965	0.63162
623.037	0.50728	0.53445	0.58707	0.62215	0.65569	0.6582
623.796	0.53732	0.56079	0.61519	0.6457	0.67802	0.68078
624.556	0.56352	0.58844	0.6409	0.67473	0.70422	0.70421
625.316	0.58479	0.61884	0.66863	0.70053	0.72718	0.72752
626.075	0.62238	0.64908	0.6991	0.72997	0.75457	0.75068
626.835	0.64878	0.6738	0.7241	0.75304	0.7778	0.77673
627.594	0.68163	0.70317	0.75347	0.77842	0.80191	0.79941
628.353	0.7105	0.73244	0.77935	0.80564	0.82291	0.81701
629.113	0.73495	0.75913	0.80543	0.82787	0.84448	0.8437
629.872	0.7701	0.78686	0.82844	0.85072	0.86478	0.86104
630.631	0.79202	0.81218	0.85295	0.87556	0.88544	0.88092
631.39	0.82071	0.84039	0.87715	0.89465	0.90399	0.90055
632.149	0.84439	0.86033	0.89788	0.91403	0.92174	0.91214
632.908	0.86006	0.88524	0.92001	0.93352	0.93885	0.93432
633.667	0.88766	0.90575	0.93422	0.94423	0.95106	0.94495
634.426	0.91556	0.92832	0.95296	0.96265	0.96641	0.9608
635.185	0.93592	0.94638	0.96508	0.97327	0.9761	0.97397
635.944	0.94348	0.96236	0.97896	0.98512	0.9857	0.98322
636.703	0.96598	0.9741	0.98778	0.99196	0.99141	0.98651
637.462	0.97681	0.98263	0.99298	0.99516	0.9941	0.99065
638.22	0.98518	0.99225	1	1	1	0.99944
638.979	0.99025	0.99441	0.99745	0.99634	0.99512	1
639.738	1	1	0.99934	0.99418	0.99392	0.99718
640.496	0.99895	0.99857	0.99552	0.99091	0.99431	0.99787
641.255	0.99385	0.99696	0.98868	0.9796	0.9832	0.99096
642.013	0.99866	0.99345	0.98518	0.97672	0.98242	0.98826
642.771	0.98425	0.98299	0.97306	0.96393	0.97088	0.97855
643.53	0.97371	0.97387	0.9604	0.95175	0.95897	0.97001
644.288	0.97247	0.96185	0.94775	0.93474	0.94451	0.95768
645.046	0.95372	0.94586	0.92897	0.91872	0.92872	0.94502
645.804	0.94785	0.93177	0.9117	0.90085	0.91367	0.92946
646.562	0.91529	0.91038	0.88903	0.87805	0.89516	0.91287
647.321	0.89903	0.88689	0.86528	0.85544	0.87374	0.89621
648.079	0.88746	0.86385	0.84526	0.83293	0.85283	0.87551
648.837	0.85342	0.83906	0.81755	0.80627	0.83147	0.85613
649.594	0.8328	0.81709	0.79439	0.78503	0.81071	0.83767
650.352	0.81068	0.78995	0.76874	0.75939	0.78628	0.8177
651.11	0.77946	0.76474	0.7431	0.73479	0.76478	0.79701
651.868	0.76028	0.73518	0.71611	0.70611	0.74043	0.7721
652.626	0.7317	0.70966	0.6872	0.67957	0.71298	0.75097
653.383	0.7026	0.68316	0.66166	0.65345	0.69103	0.72843
654.141	0.67042	0.6525	0.63279	0.62712	0.66586	0.70349
654.899	0.64071	0.62472	0.60531	0.60034	0.643	0.67776
655.656	0.61699	0.59954	0.58079	0.57546	0.61934	0.65753
656.414	0.5926	0.5711	0.55355	0.54998	0.59489	0.6362
657.171	0.57245	0.54605	0.52919	0.52685	0.57239	0.61281
657.928	0.54415	0.52257	0.50707	0.50327	0.54953	0.59235
658.686	0.51852	0.49517	0.47973	0.47933	0.52666	0.56602
659.443	0.48883	0.47088	0.45696	0.45569	0.50293	0.54823
660.2	0.46494	0.44627	0.43368	0.43359	0.48151	0.52596
660.957	0.4465	0.4241	0.41161	0.41315	0.46171	0.50208
661.714	0.41845	0.40102	0.39025	0.3912	0.43969	0.48032
662.472	0.3971	0.3816	0.37056	0.37169	0.41968	0.46194
663.229	0.38074	0.3597	0.3511	0.35077	0.40027	0.44026
663.986	0.36248	0.34076	0.3314	0.33361	0.38308	0.4215
664.742	0.34208	0.32287	0.3141	0.3163	0.36533	0.40542
665.499	0.31924	0.30433	0.29605	0.29906	0.34726	0.3851
666.256	0.30146	0.28483	0.27974	0.28283	0.33022	0.36596
667.013	0.28536	0.27085	0.2637	0.26745	0.31338	0.34917
667.77	0.27207	0.25401	0.24915	0.25274	0.2982	0.33431
668.526	0.2554	0.23902	0.2349	0.23943	0.28275	0.31711
669.283	0.23906	0.22483	0.2218	0.22564	0.26787	0.30418
670.04	0.22825	0.21225	0.20836	0.21222	0.25533	0.28806
670.796	0.21485	0.20067	0.19691	0.20143	0.24331	0.27561
671.553	0.20271	0.1879	0.18557	0.19015	0.22988	0.2631
672.309	0.18898	0.17708	0.17473	0.17881	0.21936	0.25109
673.066	0.17937	0.16555	0.16493	0.16852	0.20756	0.23735
673.822	0.16527	0.15721	0.15519	0.15944	0.19755	0.227
674.578	0.15959	0.14715	0.1464	0.15095	0.18713	0.21428
675.335	0.14828	0.13907	0.13804	0.14229	0.17672	0.20416
676.091	0.14179	0.13083	0.13001	0.1341	0.16848	0.19408
676.847	0.13602	0.12211	0.12216	0.12566	0.15847	0.18498
677.603	0.12667	0.11508	0.11502	0.11955	0.15143	0.17576
678.359	0.12088	0.10799	0.10833	0.11224	0.14329	0.16752
679.115	0.1124	0.10258	0.10237	0.10649	0.13629	0.15861
679.871	0.10556	0.09638	0.09659	0.10024	0.12815	0.15023
680.627	0.09567	0.09011	0.09003	0.09404	0.12195	0.1415
681.383	0.0917	0.08414	0.08477	0.08899	0.11537	0.13483
682.139	0.08808	0.07951	0.07987	0.08383	0.10996	0.12843
682.895	0.08083	0.07457	0.07512	0.07871	0.10453	0.12274
683.65	0.0778	0.06998	0.07046	0.0743	0.09831	0.11594
684.406	0.07243	0.06644	0.06636	0.07026	0.09339	0.11058
685.162	0.07053	0.06222	0.06261	0.0663	0.0878	0.10476
685.917	0.06232	0.05899	0.05857	0.06197	0.08367	0.09839
686.673	0.06188	0.05413	0.05549	0.05903	0.07914	0.09381
687.429	0.05549	0.05175	0.05241	0.05546	0.07559	0.08969
688.184	0.05365	0.04851	0.04892	0.05238	0.07113	0.08454
688.939	0.04897	0.04577	0.04603	0.0494	0.06766	0.08043
689.695	0.04628	0.04296	0.04373	0.04668	0.06426	0.07689
690.45	0.04514	0.03958	0.04079	0.04389	0.06094	0.07244
691.205	0.04322	0.03769	0.03853	0.04125	0.05759	0.06886
691.961	0.03862	0.03567	0.03652	0.0391	0.05401	0.06532
692.716	0.0387	0.03313	0.03406	0.03677	0.05219	0.06241
693.471	0.03639	0.03142	0.03227	0.03468	0.04859	0.05909
694.226	0.0362	0.02975	0.03039	0.03303	0.04705	0.05584
694.981	0.03223	0.02775	0.02839	0.031	0.04405	0.05238
695.736	0.0303	0.02607	0.02678	0.02937	0.04155	0.05031
696.491	0.02857	0.02435	0.02577	0.02752	0.03969	0.04865
697.246	0.02868	0.02312	0.02425	0.02633	0.03795	0.04563
698.001	0.02534	0.02185	0.02264	0.02467	0.03584	0.04382
698.756	0.02423	0.0201	0.02112	0.02322	0.03345	0.04185
699.511	0.02175	0.01892	0.02016	0.02217	0.03219	0.0392
700.266	0.02355	0.01866	0.0191	0.02093	0.03068	0.03729
701.02	0.02001	0.01723	0.01801	0.01961	0.02872	0.03517
701.775	0.01985	0.01619	0.01708	0.0185	0.02749	0.03368
702.53	0.01852	0.01538	0.01598	0.01758	0.02598	0.03212
703.284	0.01778	0.015	0.01526	0.01652	0.02462	0.03002
704.039	0.01758	0.01347	0.01441	0.01575	0.02364	0.02895
704.793	0.0168	0.01285	0.01339	0.0148	0.02244	0.02765
705.548	0.0151	0.01205	0.01281	0.01414	0.02135	0.02651
706.302	0.01392	0.01158	0.01208	0.01335	0.02026	0.02488
707.056	0.0149	0.01109	0.01129	0.01271	0.01945	0.0236
707.811	0.01318	0.01029	0.01084	0.01192	0.01828	0.02234
708.565	0.01378	0.00981	0.01031	0.01142	0.01724	0.02156
709.319	0.01279	0.00914	0.00959	0.0108	0.01645	0.02034
710.073	0.01125	0.00847	0.00913	0.01008	0.01569	0.01928
710.828	0.01109	0.00801	0.00848	0.00967	0.01513	0.01841
711.582	0.0099	0.00775	0.00827	0.0092	0.01434	0.01794
712.336	0.01051	0.00742	0.00798	0.00864	0.0138	0.01703
713.09	0.00993	0.00696	0.00728	0.00812	0.01324	0.01571
713.844	0.00815	0.00649	0.00701	0.00767	0.01233	0.01518
714.598	0.00758	0.00609	0.00672	0.00744	0.01179	0.01488
715.352	0.00879	0.00571	0.00617	0.00685	0.01138	0.01384
716.106	0.00842	0.00537	0.00593	0.00674	0.01085	0.01324
716.859	0.00785	0.00537	0.00566	0.00649	0.01046	0.01268
717.613	0.00664	0.00486	0.00533	0.00607	0.00982	0.01211
718.367	0.00748	0.00453	0.00512	0.00576	0.0092	0.01159
719.12	0.00752	0.00438	0.00473	0.00548	0.00883	0.01142
719.874	0.00649	0.00411	0.00456	0.00528	0.00841	0.01078
720.628	0.00756	0.004	0.00439	0.0051	0.00809	0.01009
721.381	0.00675	0.00377	0.00409	0.00465	0.00764	0.0096
722.135	0.00466	0.00366	0.00389	0.00456	0.00727	0.00894
722.888	0.00572	0.00362	0.00377	0.00436	0.00714	0.00894
723.642	0.00636	0.0033	0.00359	0.00423	0.0068	0.00861
724.395	0.00531	0.00324	0.0035	0.00399	0.00662	0.00821
725.148	0.0051	0.00296	0.00332	0.00378	0.00637	0.00757
725.902	0.00616	0.00298	0.00313	0.00362	0.00592	0.00707
726.655	0.00532	0.00261	0.00294	0.00348	0.0056	0.00707
727.408	0.00446	0.00241	0.00283	0.00326	0.00535	0.00673
728.162	0.00489	0.00237	0.00273	0.00309	0.0051	0.0065
728.915	0.00404	0.00209	0.00249	0.00306	0.005	0.00612
729.668	0.00616	0.00217	0.00245	0.0028	0.00472	0.00617
730.421	0.00447	0.00201	0.00236	0.00272	0.00472	0.00597
731.174	0.00447	0.00209	0.00227	0.00269	0.00445	0.00568
731.927	0.00362	0.00187	0.00215	0.00249	0.00423	0.00523
732.68	0.00362	0.00189	0.00214	0.0024	0.0041	0.00498
733.433	0.00405	0.00171	0.002	0.00231	0.00395	0.00487
734.186	0.00405	0.00153	0.00191	0.00216	0.00366	0.00469
734.938	0.0049	0.00159	0.00192	0.00211	0.00364	0.00447
735.691	0.00277	0.0016	0.00177	0.00207	0.00347	0.00439
736.444	0.00298	0.00153	0.00164	0.00197	0.00322	0.00404
737.197	0.00384	0.00147	0.00165	0.00191	0.00327	0.00393
737.949	0.00427	0.0016	0.00167	0.00188	0.00319	0.00374
738.702	0.00384	0.00131	0.0016	0.00182	0.00316	0.00362
739.455	0.00384	0.00147	0.00145	0.00173	0.0029	0.00363
740.207	0.00362	0.00129	0.00135	0.00163	0.00273	0.00341
740.96	0.00341	0.00127	0.00137	0.00159	0.00277	0.00339
741.712	0.00447	0.00114	0.00138	0.00153	0.00255	0.00323
742.464	0.00277	0.00108	0.00132	0.00146	0.00246	0.00321
743.217	0.00277	0.00108	0.00123	0.00152	0.00249	0.00291
743.969	0.00256	0.000982237	0.00116	0.00138	0.00238	0.00302
744.722	0.00234	0.00114	0.00113	0.00135	0.00233	0.00271
745.474	0.00363	0.00109	0.00122	0.00134	0.00207	0.00278
746.226	0.00213	0.00086125	0.0011	0.00125	0.00214	0.00268
746.978	0.00234	0.000799773	0.00105	0.00123	0.00207	0.00265
747.73	0.00299	0.000864658	0.00105	0.00125	0.00199	0.00246
748.483	0.00299	0.000802937	0.00106	0.00111	0.00187	0.00249
749.235	0.00256	0.00080452	0.000888226	0.00109	0.00185	0.00231
749.987	0.00386	0.000828352	0.000951691	0.00118	0.00188	0.00227
750.739	0.00299	0.000745554	0.000891719	0.00104	0.00169	0.00207
751.491	0.00343	0.000766303	0.000840317	0.00104	0.00172	0.00205
752.243	0.00343	0.000788556	0.000841963	0.00105	0.0018	0.00205
752.994	0.00278	0.000807806	0.000891854	0.00104	0.00171	0.00177
753.746	0.00256	0.000683563	0.000797564	0.000948857	0.00146	0.00189
754.498	0.00343	0.000870033	0.000849062	0.000988115	0.00168	0.00207
755.25	0.00278	0.000621483	0.000806221	0.00097248	0.00146	0.00177
756.002	0.00278	0.000642231	0.000771952	0.000847041	0.00148	0.00179
756.753	0.00342	0.000723752	0.000753394	0.000915922	0.00135	0.00189
757.505	0.00299	0.00057903	0.0006935	0.000837679	0.00136	0.00151
758.257	0.00386	0.000661782	0.00079628	0.000798575	0.00142	0.00179
759.008	0.00278	0.000621637	0.000669158	0.000839364	0.00135	0.00167
759.76	0.00342	0.000517068	0.00068504	0.000782994	0.00128	0.00156
760.511	0.00256	0.000434358	0.00072789	0.000767372	0.0012	0.00139
761.263	0.0017	0.000620543	0.000616596	0.000696933	0.00121	0.00126
762.014	0.00278	0.000558516	0.000702269	0.000783109	0.00102	0.00144
762.766	0.00234	0.000497432	0.000617836	0.000721873	0.00114	0.00129
763.517	0.00234	0.000663275	0.000557795	0.000690521	0.00108	0.00124
764.268	0.00234	0.000456024	0.00059215	0.000690555	0.00101	0.00126
765.02	0.0043	0.000582637	0.000620284	0.000748367	0.00107	0.00142
765.771	0.00256	0.000540018	0.000550342	0.000684077	0.00112	0.00122
766.522	0.003	0.000479551	0.000638788	0.000663036	0.00103	0.00137
767.273	0.00234	0.000437872	0.000552492	0.000647281	0.00101	0.0013
768.024	0.00343	0.000522291	0.000596814	0.000656449	0.00107	0.0013
768.776	0.00256	0.000460508	0.000545976	0.000689421	0.000924485	0.00117
769.527	0.00322	0.00037751	0.000512302	0.000635179	0.000951311	0.000997312
770.278	0.003	0.000546347	0.000548092	0.000596633	0.00085282	0.00123
771.029	0.00212	0.00037897	0.00049685	0.000549962	0.000942427	0.0009755
771.78	0.00168	0.000359279	0.000454993	0.000560057	0.000971241	0.000901907
772.531	0.00212	0.000443836	0.000516266	0.000568084	0.000895603	0.00097926
773.282	0.00345	0.000465864	0.00050849	0.000641324	0.000872045	0.000955321
774.032	0.00323	0.000466757	0.000491897	0.000594361	0.000797741	0.000853676
774.783	0.00234	0.000383335	0.00051139	0.000588545	0.000800755	0.000934801
775.534	0.00234	0.000362728	0.000468195	0.000557356	0.000865955	0.000936583
776.285	0.0019	0.000364091	0.000416752	0.000510802	0.000792514	0.000887874
777.036	0.00212	0.000364781	0.000426425	0.000568634	0.000806822	0.00091572
777.786	0.00234	0.000343973	0.000391629	0.000561571	0.000757025	0.000969878
778.537	0.00279	0.000409239	0.000463709	0.000530015	0.000719888	0.000840397
779.288	0.0028	0.000432382	0.000483336	0.000564726	0.000709666	0.000922606
780.038	0.00393	0.000476513	0.000466309	0.000565786	0.000827343	0.00084511
780.789	0.00257	0.000390605	0.000422261	0.000451834	0.000686428	0.000899612
781.539	0.0028	0.000325519	0.000368373	0.00046007	0.000660555	0.000714431
782.29	0.00212	0.000260903	0.000441074	0.000444469	0.000713696	0.000715767
783.04	0.00166	0.000327331	0.000424631	0.000503938	0.00069028	0.000745015
783.791	0.00189	0.000372339	0.00038992	0.000514082	0.000745106	0.000774459
784.541	0.00189	0.000394972	0.000454236	0.000465193	0.000746487	0.000775895
785.291	0.00303	0.00043967	0.000436874	0.000449409	0.000721627	0.000723721
786.042	0.00211	0.000441274	0.000401929	0.000442696	0.000671587	0.000645655
786.792	0.00188	0.000529553	0.000438488	0.000509541	0.000711124	0.000726395
787.542	0.00257	0.000265739	0.000375903	0.000385641	0.000634409	0.000675033
788.292	0.00119	0.000310043	0.000357583	0.00041081	0.000647655	0.000756071
789.043	0.00234	0.000355619	0.000331272	0.000445955	0.00062347	0.000677509
789.793	0.00281	0.000379209	0.000443291	0.000456009	0.000678973	0.000815946
790.543	0.00234	0.000470119	0.000361469	0.00042375	0.000654694	0.000627809
791.293	0.00305	0.000336409	0.00037141	0.000475461	0.000615726	0.000710984
792.043	0.00281	0.000337612	0.000400695	0.0004516	0.000604495	0.000686085
792.793	0.00234	0.000293125	0.000401418	0.000349981	0.000659416	0.000824788
793.543	0.00234	0.000339425	0.000440321	0.000419759	0.000675269	0.000606997
794.293	0.00163	0.000248923	0.000346651	0.000351242	0.000432191	0.000524248
795.043	0.00329	0.000341239	0.000414417	0.000473675	0.000570256	0.000693454
795.793	0.00258	0.000228295	0.000330813	0.000354349	0.000504141	0.000584557
796.543	0.00258	0.000343052	0.000350339	0.000415586	0.000600585	0.000697139
797.292	0.00139	0.000252454	0.000380074	0.000425733	0.000588996	0.000587652
798.042	0.00138	0.000206563	0.000323077	0.000382307	0.00052053	0.000363801
798.792	0.00282	0.000390864	0.000399802	0.000435209	0.000576342	0.000644787
799.542	0.00186	0.000184896	0.000325337	0.000332484	0.000468996	0.000422706
800.291	0.00186	0.000324136	0.000325909	0.000376894	0.000483639	0.000423449
801.041	0.00259	0.000394959	0.000355896	0.000395791	0.000623977	0.000651541
801.791	0.00356	0.000348508	0.000346292	0.000404604	0.000485336	0.000623239
802.54	0.00307	0.00027977	0.000318531	0.000397176	0.000542672	0.000625393
803.29	0.00283	0.000280258	0.000319086	0.000353661	0.00051574	0.000541054
804.039	0.00308	0.000374327	0.000377758	0.000433988	0.000530601	0.000627574
804.789	0.00283	0.000352731	0.000360223	0.000400604	0.000603496	0.000516102
805.538	0.00333	0.000282672	0.000341341	0.000374544	0.000463948	0.000574438
806.288	0.00234	0.000306757	0.00034193	0.000285859	0.000408416	0.000431572
807.037	0.00333	0.00023677	0.000303883	0.000331649	0.000494593	0.000692865
807.786	0.00259	0.000237573	0.000334421	0.000377744	0.000538808	0.000463477
808.536	0.00209	0.000143026	0.000345421	0.000342924	0.000398359	0.000494109
809.285	0.00184	0.000215261	0.00032678	0.000380298	0.000442526	0.000379121
810.034	0.00309	0.000191351	0.000267377	0.000335038	0.000413993	0.000554123
810.784	0.00184	0.000143996	0.000367636	0.000290736	0.000386736	0.000438935
811.533	0.0031	0.000240796	0.000338958	0.000364636	0.000503003	0.000528485
812.282	0.00335	0.000337683	0.000309572	0.000328727	0.000460665	0.000617606
813.031	0.00285	0.000193605	0.000280544	0.000284013	0.000404424	0.000442617
813.78	0.00285	0.000266217	0.000340675	0.000375645	0.000404441	0.000560671
814.529	0.00361	0.000291859	0.000302086	0.000386716	0.000479026	0.000474485
815.278	0.00209	0.000291871	0.000281959	0.000294652	0.000450012	0.000474504
816.027	0.00158	0.000292835	0.000262684	0.000295626	0.000393241	0.000535581
816.776	0.0026	0.000146423	0.000272798	0.000267922	0.000407822	0.000267801
817.525	0.00286	0.000343335	0.000314753	0.00031566	0.000556195	0.000568139
818.274	0.00234	0.000196517	0.000233914	0.000260386	0.000439829	0.00035942
819.023	0.00131	0.00014787	0.000255086	0.000289228	0.000382432	0.000210347
819.772	0.00286	0.000271978	0.000276391	0.000243369	0.000354166	0.000301476
820.521	0.00183	0.000272426	0.000205071	0.000300024	0.000413873	0.000241577
821.27	0.00286	0.000298156	0.000246883	0.000300998	0.00034107	0.000393837
822.019	0.00208	9.97068e-05	0.000247682	0.000169859	0.000327296	0.000243145
822.767	0.00234	0.000249674	0.000237749	0.000302464	0.000357633	0.000365313
823.516	0.0013	0.000200382	0.000248885	0.000293955	0.000284037	0.000366489
824.265	0.00392	0.000275973	0.00028045	0.000246944	0.000419261	0.000550626
825.014	0.00129	0.000176182	0.000229247	0.000247735	0.000300432	0.000276195
825.762	0.0034	0.000277304	0.000250492	0.00028631	0.000376147	0.000399593
826.511	0.00261	0.000151977	0.000220224	0.000230139	0.000377938	0.000247075
827.259	0.00261	7.61107e-05	0.000168059	0.000211299	0.000302836	0.00030934
828.008	0.00261	0.000228341	0.000168066	0.000249727	0.000317991	0.000340287
828.756	0.00208	0.000203295	0.000189377	0.000259748	0.000348834	0.000185909
829.505	0.00208	0.000152716	0.000252907	0.000231257	0.000364583	0.000372412
830.253	0.00288	0.00015296	0.000263866	0.000241277	0.000334735	0.000528427
831.002	0.00234	0	0	0	0	0
831.75	0.00234	0	0	0	0	0
832.499	0.00234	0	0	0	0	0
833.247	0.00234	0	0	0	0	0
833.995	0.00234	0	0	0	0	0
834.744	0.00234	0	0	0	0	0
835.492	0.00234	0	0	0	0	0
836.24	0.00234	0	0	0	0	0
836.988	0.00234	0	0	0	0	0
837.737	0.00234	0	0	0	0	0
838.485	0.00234	0	0	0	0	0
839.233	0.00234	0	0	0	0	0
839.981	0.00234	0	0	0	0	0
840.729	0.00234	0	0	0	0	0
841.477	0.00234	0	0	0	0	0
842.225	0.00234	0	0	0	0	0
842.973	0.00234	0	0	0	0	0
843.721	0.00234	0	0	0	0	0
844.469	0.00234	0	0	0	0	0
845.217	0.00234	0	0	0	0	0
845.965	0.00234	0	0	0	0	0
846.713	0.00234	0	0	0	0	0
847.461	0.00234	0	0	0	0	0
848.208	0.00234	0	0	0	0	0
848.956	0.00234	0	0	0	0	0
849.704	0.00234	0	0	0	0	0
850.452	0.00234	0	0	0	0	0
851.199	0.00234	0	0	0	0	0
851.947	0.00234	0	0	0	0	0
852.695	0.00234	0	0	0	0	0
853.442	0.00234	0	0	0	0	0
854.19	0.00234	0	0	0	0	0
854.938	0.00234	0	0	0	0	0
855.685	0.00234	0	0	0	0	0
856.433	0.00234	0	0	0	0	0
857.18	0.00234	0	0	0	0	0
857.928	0.00234	0	0	0	0	0
858.675	0.00234	0	0	0	0	0
859.423	0.00234	0	0	0	0	0
860.17	0.00234	0	0	0	0	0
860.917	0.00234	0	0	0	0	0
861.665	0.00234	0	0	0	0	0
862.412	0.00234	0	0	0	0	0
863.159	0.00234	0	0	0	0	0
863.907	0.00234	0	0	0	0	0
864.654	0.00234	0	0	0	0	0
865.401	0.00234	0	0	0	0	0
866.148	0.00234	0	0	0	0	0
866.896	0.00234	0	0	0	0	0
867.643	0.00234	0	0	0	0	0
868.39	0.00234	0	0	0	0	0
869.137	0.00234	0	0	0	0	0
869.884	0.00234	0	0	0	0	0
870.631	0.00234	0	0	0	0	0
871.378	0.00234	0	0	0	0	0
872.125	0.00234	0	0	0	0	0
872.872	0.00234	0	0	0	0	0
873.619	0.00234	0	0	0	0	0
874.366	0.00234	0	0	0	0	0
875.113	0.00234	0	0	0	0	0
875.86	0.00234	0	0	0	0	0
876.607	0.00234	0	0	0	0	0
877.354	0.00234	0	0	0	0	0
878.1	0.00234	0	0	0	0	0
878.847	0.00234	0	0	0	0	0
879.594	0.00234	0	0	0	0	0
880.341	0.00234	0	0	0	0	0
881.088	0.00234	0	0	0	0	0
881.834	0.00234	0	0	0	0	0
882.581	0.00234	0	0	0	0	0
883.328	0.00234	0	0	0	0	0
884.074	0.00234	0	0	0	0	0
884.821	0.00234	0	0	0	0	0
885.568	0.00234	0	0	0	0	0
886.314	0.00234	0	0	0	0	0
887.061	0.00234	0	0	0	0	0
887.807	0.00234	0	0	0	0	0
888.554	0.00234	0	0	0	0	0
889.3	0.00234	0	0	0	0	0
890.047	0.00234	0	0	0	0	0
890.793	0.00234	0	0	0	0	0
891.54	0.00234	0	0	0	0	0
892.286	0.00234	0	0	0	0	0
893.032	0.00234	0	0	0	0	0
893.779	0.00234	0	0	0	0	0
894.525	0.00234	0	0	0	0	0
895.271	0.00234	0	0	0	0	0
896.018	0.00234	0	0	0	0	0
896.764	0.00234	0	0	0	0	0
897.51	0.00234	0	0	0	0	0
898.257	0.00234	0	0	0	0	0
899.003	0.00234	0	0	0	0	0
899.749	0.00234	0	0	0	0	0
900.495	0.00234	0	0	0	0	0
901.241	0.00234	0	0	0	0	0
901.988	0.00234	0	0	0	0	0
902.734	0.00234	0	0	0	0	0
903.48	0.00234	0	0	0	0	0
904.226	0.00234	0	0	0	0	0
904.972	0.00234	0	0	0	0	0
905.718	0.00234	0	0	0	0	0
906.464	0.00234	0	0	0	0	0
907.21	0.00234	0	0	0	0	0
907.956	0.00234	0	0	0	0	0
908.702	0.00234	0	0	0	0	0
909.448	0.00234	0	0	0	0	0
910.194	0.00234	0	0	0	0	0
910.94	0.00234	0	0	0	0	0
911.686	0.00234	0	0	0	0	0
912.432	0.00234	0	0	0	0	0
913.177	0.00234	0	0	0	0	0
913.923	0.00234	0	0	0	0	0
914.669	0.00234	0	0	0	0	0
915.415	0.00234	0	0	0	0	0
916.161	0.00234	0	0	0	0	0
916.906	0.00234	0	0	0	0	0
917.652	0.00234	0	0	0	0	0
918.398	0.00234	0	0	0	0	0
919.144	0.00234	0	0	0	0	0
919.889	0.00234	0	0	0	0	0
920.635	0.00234	0	0	0	0	0
921.381	0.00234	0	0	0	0	0
922.126	0.00234	0	0	0	0	0
922.872	0.00234	0	0	0	0	0
923.618	0.00234	0	0	0	0	0
924.363	0.00234	0	0	0	0	0
925.109	0.00234	0	0	0	0	0
925.854	0.00234	0	0	0	0	0
926.6	0.00234	0	0	0	0	0
927.345	0.00234	0	0	0	0	0
928.091	0.00234	0	0	0	0	0
928.836	0.00234	0	0	0	0	0
929.582	0.00234	0	0	0	0	0
930.327	0.00234	0	0	0	0	0
931.073	0.00234	0	0	0	0	0
931.818	0.00234	0	0	0	0	0
932.564	0.00234	0	0	0	0	0
933.309	0.00234	0	0	0	0	0
934.054	0.00234	0	0	0	0	0
934.8	0.00234	0	0	0	0	0
935.545	0.00234	0	0	0	0	0
936.29	0.00234	0	0	0	0	0
937.036	0.00234	0	0	0	0	0
937.781	0.00234	0	0	0	0	0
938.526	0.00234	0	0	0	0	0
939.272	0.00234	0	0	0	0	0
940.017	0.00234	0	0	0	0	0
940.762	0.00234	0	0	0	0	0
941.507	0.00234	0	0	0	0	0
942.252	0.00234	0	0	0	0	0
942.998	0.00234	0	0	0	0	0
943.743	0.00234	0	0	0	0	0
944.488	0.00234	0	0	0	0	0
945.233	0.00234	0	0	0	0	0
945.978	0.00234	0	0	0	0	0
946.723	0.00234	0	0	0	0	0
947.469	0.00234	0	0	0	0	0
948.214	0.00234	0	0	0	0	0
948.959	0.00234	0	0	0	0	0
949.704	0.00234	0	0	0	0	0
950.449	0.00234	0	0	0	0	0
951.194	0.00234	0	0	0	0	0
951.939	0.00234	0	0	0	0	0
952.684	0.00234	0	0	0	0	0
953.429	0.00234	0	0	0	0	0
954.174	0.00234	0	0	0	0	0
954.919	0.00234	0	0	0	0	0
955.664	0.00234	0	0	0	0	0
956.409	0.00234	0	0	0	0	0
957.154	0.00234	0	0	0	0	0
957.899	0.00234	0	0	0	0	0
958.643	0.00234	0	0	0	0	0
959.388	0.00234	0	0	0	0	0
960.133	0.00234	0	0	0	0	0
960.878	0.00234	0	0	0	0	0
961.623	0.00234	0	0	0	0	0
962.368	0.00234	0	0	0	0	0
963.113	0.00234	0	0	0	0	0
963.857	0.00234	0	0	0	0	0
964.602	0.00234	0	0	0	0	0
965.347	0.00234	0	0	0	0	0
966.092	0.00234	0	0	0	0	0
966.836	0.00234	0	0	0	0	0
967.581	0.00234	0	0	0	0	0
968.326	0.00234	0	0	0	0	0
969.071	0.00234	0	0	0	0	0
969.815	0.00234	0	0	0	0	0
970.56	0.00234	0	0	0	0	0
971.305	0.00234	0	0	0	0	0
972.049	0.00234	0	0	0	0	0
972.794	0.00234	0	0	0	0	0
973.539	0.00234	0	0	0	0	0
974.283	0.00234	0	0	0	0	0
975.028	0.00234	0	0	0	0	0
975.773	0.00234	0	0	0	0	0
976.517	0.00234	0	0	0	0	0
977.262	0.00234	0	0	0	0	0
978.006	0.00234	0	0	0	0	0
978.751	0.00234	0	0	0	0	0
979.496	0.00234	0	0	0	0	0
980.24	0.00234	0	0	0	0	0
980.985	0.00234	0	0	0	0	0
981.729	0.00234	0	0	0	0	0
982.474	0.00234	0	0	0	0	0
983.218	0.00234	0	0	0	0	0
983.963	0.00234	0	0	0	0	0
984.707	0.00234	0	0	0	0	0
985.452	0.00234	0	0	0	0	0
986.196	0.00234	0	0	0	0	0
986.941	0.00234	0	0	0	0	0
987.685	0.00234	0	0	0	0	0
988.43	0.00234	0	0	0	0	0
989.174	0.00234	0	0	0	0	0
989.918	0.00234	0	0	0	0	0
990.663	0.00234	0	0	0	0	0
991.407	0.00234	0	0	0	0	0
992.152	0.00234	0	0	0	0	0
992.896	0.00234	0	0	0	0	0
993.641	0.00234	0	0	0	0	0
994.385	0.00234	0	0	0	0	0
995.129	0.00234	0	0	0	0	0
995.874	0.00234	0	0	0	0	0

## Sheet: Fig_3i
Wavelength (nm)	Time (s)
	0.247	5.526	10.824	16.142	21.473	26.798	32.133	37.461	42.814	48.212	53.576	58.946	64.31	69.684	75.071	80.464	85.878	91.305	96.721	102.149	107.598	113.061	118.519	124	129.483	134.954	140.447	145.935	151.413	156.933	162.437	167.989	173.499	179.045	184.579	190.133	195.688	201.224	206.783	212.336	217.922	223.483	229.106	234.673	240.269	245.846	251.466	257.078	262.706
204.845	5.05211e-05	0.000419933	0.000384553	0.000465176	0.00106	0.000904689	0.00133	0.00158	0.00235	0.00118	0.00154	0.00211	0.00131	0.00178	0.002	0.00192	0.00194	0.00203	0.00255	0.00243	0.00315	0.0028	0.00191	0.00278	0.00401	0.00231	0.0036	0.00179	0.00303	0.00371	0.00231	0.00262	0.00323	0.00328	0.00411	0.00281	0.00277	0.00356	0.00292	0.00365	0.00306	0.00377	0.00374	0.00409	0.00485	0.00487	0.00412	0.00358	0.00384
205.647	5.05211e-05	0.000419933	0.000384553	0.000465176	0.00106	0.000904689	0.00133	0.00158	0.00235	0.00118	0.00154	0.00211	0.00131	0.00178	0.002	0.00192	0.00194	0.00203	0.00255	0.00243	0.00315	0.0028	0.00191	0.00278	0.00401	0.00231	0.0036	0.00179	0.00303	0.00371	0.00231	0.00262	0.00323	0.00328	0.00411	0.00281	0.00277	0.00356	0.00292	0.00365	0.00306	0.00377	0.00374	0.00409	0.00485	0.00487	0.00412	0.00358	0.00384
206.449	5.05211e-05	0.000419933	0.000384553	0.000465176	0.00106	0.000904689	0.00133	0.00158	0.00235	0.00118	0.00154	0.00211	0.00131	0.00178	0.002	0.00192	0.00194	0.00203	0.00255	0.00243	0.00315	0.0028	0.00191	0.00278	0.00401	0.00231	0.0036	0.00179	0.00303	0.00371	0.00231	0.00262	0.00323	0.00328	0.00411	0.00281	0.00277	0.00356	0.00292	0.00365	0.00306	0.00377	0.00374	0.00409	0.00485	0.00487	0.00412	0.00358	0.00384
207.251	5.05211e-05	0.000419933	0.000384553	0.000465176	0.00106	0.000904689	0.00133	0.00158	0.00235	0.00118	0.00154	0.00211	0.00131	0.00178	0.002	0.00192	0.00194	0.00203	0.00255	0.00243	0.00315	0.0028	0.00191	0.00278	0.00401	0.00231	0.0036	0.00179	0.00303	0.00371	0.00231	0.00262	0.00323	0.00328	0.00411	0.00281	0.00277	0.00356	0.00292	0.00365	0.00306	0.00377	0.00374	0.00409	0.00485	0.00487	0.00412	0.00358	0.00384
208.053	5.05211e-05	0.000419933	0.000384553	0.000465176	0.00106	0.000904689	0.00133	0.00158	0.00235	0.00118	0.00154	0.00211	0.00131	0.00178	0.002	0.00192	0.00194	0.00203	0.00255	0.00243	0.00315	0.0028	0.00191	0.00278	0.00401	0.00231	0.0036	0.00179	0.00303	0.00371	0.00231	0.00262	0.00323	0.00328	0.00411	0.00281	0.00277	0.00356	0.00292	0.00365	0.00306	0.00377	0.00374	0.00409	0.00485	0.00487	0.00412	0.00358	0.00384
208.855	5.05211e-05	0.000419933	0.000384553	0.000465176	0.00106	0.000904689	0.00133	0.00158	0.00235	0.00118	0.00154	0.00211	0.00131	0.00178	0.002	0.00192	0.00194	0.00203	0.00255	0.00243	0.00315	0.0028	0.00191	0.00278	0.00401	0.00231	0.0036	0.00179	0.00303	0.00371	0.00231	0.00262	0.00323	0.00328	0.00411	0.00281	0.00277	0.00356	0.00292	0.00365	0.00306	0.00377	0.00374	0.00409	0.00485	0.00487	0.00412	0.00358	0.00384
209.657	5.05211e-05	0.000419933	0.000384553	0.000465176	0.00106	0.000904689	0.00133	0.00158	0.00235	0.00118	0.00154	0.00211	0.00131	0.00178	0.002	0.00192	0.00194	0.00203	0.00255	0.00243	0.00315	0.0028	0.00191	0.00278	0.00401	0.00231	0.0036	0.00179	0.00303	0.00371	0.00231	0.00262	0.00323	0.00328	0.00411	0.00281	0.00277	0.00356	0.00292	0.00365	0.00306	0.00377	0.00374	0.00409	0.00485	0.00487	0.00412	0.00358	0.00384
210.458	5.05211e-05	0.000419933	0.000384553	0.000465176	0.00106	0.000904689	0.00133	0.00158	0.00235	0.00118	0.00154	0.00211	0.00131	0.00178	0.002	0.00192	0.00194	0.00203	0.00255	0.00243	0.00315	0.0028	0.00191	0.00278	0.00401	0.00231	0.0036	0.00179	0.00303	0.00371	0.00231	0.00262	0.00323	0.00328	0.00411	0.00281	0.00277	0.00356	0.00292	0.00365	0.00306	0.00377	0.00374	0.00409	0.00485	0.00487	0.00412	0.00358	0.00384
211.26	5.05211e-05	0.000419933	0.000384553	0.000465176	0.00106	0.000904689	0.00133	0.00158	0.00235	0.00118	0.00154	0.00211	0.00131	0.00178	0.002	0.00192	0.00194	0.00203	0.00255	0.00243	0.00315	0.0028	0.00191	0.00278	0.00401	0.00231	0.0036	0.00179	0.00303	0.00371	0.00231	0.00262	0.00323	0.00328	0.00411	0.00281	0.00277	0.00356	0.00292	0.00365	0.00306	0.00377	0.00374	0.00409	0.00485	0.00487	0.00412	0.00358	0.00384
212.061	5.05211e-05	0.000419933	0.000384553	0.000465176	0.00106	0.000904689	0.00133	0.00158	0.00235	0.00118	0.00154	0.00211	0.00131	0.00178	0.002	0.00192	0.00194	0.00203	0.00255	0.00243	0.00315	0.0028	0.00191	0.00278	0.00401	0.00231	0.0036	0.00179	0.00303	0.00371	0.00231	0.00262	0.00323	0.00328	0.00411	0.00281	0.00277	0.00356	0.00292	0.00365	0.00306	0.00377	0.00374	0.00409	0.00485	0.00487	0.00412	0.00358	0.00384
212.862	5.05211e-05	0.000419933	0.000384553	0.000465176	0.00106	0.000904689	0.00133	0.00158	0.00235	0.00118	0.00154	0.00211	0.00131	0.00178	0.002	0.00192	0.00194	0.00203	0.00255	0.00243	0.00315	0.0028	0.00191	0.00278	0.00401	0.00231	0.0036	0.00179	0.00303	0.00371	0.00231	0.00262	0.00323	0.00328	0.00411	0.00281	0.00277	0.00356	0.00292	0.00365	0.00306	0.00377	0.00374	0.00409	0.00485	0.00487	0.00412	0.00358	0.00384
213.664	5.05211e-05	0.000419933	0.000384553	0.000465176	0.00106	0.000904689	0.00133	0.00158	0.00235	0.00118	0.00154	0.00211	0.00131	0.00178	0.002	0.00192	0.00194	0.00203	0.00255	0.00243	0.00315	0.0028	0.00191	0.00278	0.00401	0.00231	0.0036	0.00179	0.00303	0.00371	0.00231	0.00262	0.00323	0.00328	0.00411	0.00281	0.00277	0.00356	0.00292	0.00365	0.00306	0.00377	0.00374	0.00409	0.00485	0.00487	0.00412	0.00358	0.00384
214.465	5.05211e-05	0.000419933	0.000384553	0.000465176	0.00106	0.000904689	0.00133	0.00158	0.00235	0.00118	0.00154	0.00211	0.00131	0.00178	0.002	0.00192	0.00194	0.00203	0.00255	0.00243	0.00315	0.0028	0.00191	0.00278	0.00401	0.00231	0.0036	0.00179	0.00303	0.00371	0.00231	0.00262	0.00323	0.00328	0.00411	0.00281	0.00277	0.00356	0.00292	0.00365	0.00306	0.00377	0.00374	0.00409	0.00485	0.00487	0.00412	0.00358	0.00384
215.266	5.05211e-05	0.000419933	0.000384553	0.000465176	0.00106	0.000904689	0.00133	0.00158	0.00235	0.00118	0.00154	0.00211	0.00131	0.00178	0.002	0.00192	0.00194	0.00203	0.00255	0.00243	0.00315	0.0028	0.00191	0.00278	0.00401	0.00231	0.0036	0.00179	0.00303	0.00371	0.00231	0.00262	0.00323	0.00328	0.00411	0.00281	0.00277	0.00356	0.00292	0.00365	0.00306	0.00377	0.00374	0.00409	0.00485	0.00487	0.00412	0.00358	0.00384
216.066	5.05211e-05	0.000419933	0.000384553	0.000465176	0.00106	0.000904689	0.00133	0.00158	0.00235	0.00118	0.00154	0.00211	0.00131	0.00178	0.002	0.00192	0.00194	0.00203	0.00255	0.00243	0.00315	0.0028	0.00191	0.00278	0.00401	0.00231	0.0036	0.00179	0.00303	0.00371	0.00231	0.00262	0.00323	0.00328	0.00411	0.00281	0.00277	0.00356	0.00292	0.00365	0.00306	0.00377	0.00374	0.00409	0.00485	0.00487	0.00412	0.00358	0.00384
216.867	5.05211e-05	0.000419933	0.000384553	0.000465176	0.00106	0.000904689	0.00133	0.00158	0.00235	0.00118	0.00154	0.00211	0.00131	0.00178	0.002	0.00192	0.00194	0.00203	0.00255	0.00243	0.00315	0.0028	0.00191	0.00278	0.00401	0.00231	0.0036	0.00179	0.00303	0.00371	0.00231	0.00262	0.00323	0.00328	0.00411	0.00281	0.00277	0.00356	0.00292	0.00365	0.00306	0.00377	0.00374	0.00409	0.00485	0.00487	0.00412	0.00358	0.00384
217.668	5.05211e-05	0.000419933	0.000384553	0.000465176	0.00106	0.000904689	0.00133	0.00158	0.00235	0.00118	0.00154	0.00211	0.00131	0.00178	0.002	0.00192	0.00194	0.00203	0.00255	0.00243	0.00315	0.0028	0.00191	0.00278	0.00401	0.00231	0.0036	0.00179	0.00303	0.00371	0.00231	0.00262	0.00323	0.00328	0.00411	0.00281	0.00277	0.00356	0.00292	0.00365	0.00306	0.00377	0.00374	0.00409	0.00485	0.00487	0.00412	0.00358	0.00384
218.469	5.05211e-05	0.000419933	0.000384553	0.000465176	0.00106	0.000904689	0.00133	0.00158	0.00235	0.00118	0.00154	0.00211	0.00131	0.00178	0.002	0.00192	0.00194	0.00203	0.00255	0.00243	0.00315	0.0028	0.00191	0.00278	0.00401	0.00231	0.0036	0.00179	0.00303	0.00371	0.00231	0.00262	0.00323	0.00328	0.00411	0.00281	0.00277	0.00356	0.00292	0.00365	0.00306	0.00377	0.00374	0.00409	0.00485	0.00487	0.00412	0.00358	0.00384
219.269	5.05211e-05	0.000419933	0.000384553	0.000465176	0.00106	0.000904689	0.00133	0.00158	0.00235	0.00118	0.00154	0.00211	0.00131	0.00178	0.002	0.00192	0.00194	0.00203	0.00255	0.00243	0.00315	0.0028	0.00191	0.00278	0.00401	0.00231	0.0036	0.00179	0.00303	0.00371	0.00231	0.00262	0.00323	0.00328	0.00411	0.00281	0.00277	0.00356	0.00292	0.00365	0.00306	0.00377	0.00374	0.00409	0.00485	0.00487	0.00412	0.00358	0.00384
220.069	5.05211e-05	0.000419933	0.000384553	0.000465176	0.00106	0.000904689	0.00133	0.00158	0.00235	0.00118	0.00154	0.00211	0.00131	0.00178	0.002	0.00192	0.00194	0.00203	0.00255	0.00243	0.00315	0.0028	0.00191	0.00278	0.00401	0.00231	0.0036	0.00179	0.00303	0.00371	0.00231	0.00262	0.00323	0.00328	0.00411	0.00281	0.00277	0.00356	0.00292	0.00365	0.00306	0.00377	0.00374	0.00409	0.00485	0.00487	0.00412	0.00358	0.00384
220.87	5.05211e-05	0.000419933	0.000384553	0.000465176	0.00106	0.000904689	0.00133	0.00158	0.00235	0.00118	0.00154	0.00211	0.00131	0.00178	0.002	0.00192	0.00194	0.00203	0.00255	0.00243	0.00315	0.0028	0.00191	0.00278	0.00401	0.00231	0.0036	0.00179	0.00303	0.00371	0.00231	0.00262	0.00323	0.00328	0.00411	0.00281	0.00277	0.00356	0.00292	0.00365	0.00306	0.00377	0.00374	0.00409	0.00485	0.00487	0.00412	0.00358	0.00384
221.67	5.05211e-05	0.000419933	0.000384553	0.000465176	0.00106	0.000904689	0.00133	0.00158	0.00235	0.00118	0.00154	0.00211	0.00131	0.00178	0.002	0.00192	0.00194	0.00203	0.00255	0.00243	0.00315	0.0028	0.00191	0.00278	0.00401	0.00231	0.0036	0.00179	0.00303	0.00371	0.00231	0.00262	0.00323	0.00328	0.00411	0.00281	0.00277	0.00356	0.00292	0.00365	0.00306	0.00377	0.00374	0.00409	0.00485	0.00487	0.00412	0.00358	0.00384
222.47	5.05211e-05	0.000419933	0.000384553	0.000465176	0.00106	0.000904689	0.00133	0.00158	0.00235	0.00118	0.00154	0.00211	0.00131	0.00178	0.002	0.00192	0.00194	0.00203	0.00255	0.00243	0.00315	0.0028	0.00191	0.00278	0.00401	0.00231	0.0036	0.00179	0.00303	0.00371	0.00231	0.00262	0.00323	0.00328	0.00411	0.00281	0.00277	0.00356	0.00292	0.00365	0.00306	0.00377	0.00374	0.00409	0.00485	0.00487	0.00412	0.00358	0.00384
223.27	5.05211e-05	0.000419933	0.000384553	0.000465176	0.00106	0.000904689	0.00133	0.00158	0.00235	0.00118	0.00154	0.00211	0.00131	0.00178	0.002	0.00192	0.00194	0.00203	0.00255	0.00243	0.00315	0.0028	0.00191	0.00278	0.00401	0.00231	0.0036	0.00179	0.00303	0.00371	0.00231	0.00262	0.00323	0.00328	0.00411	0.00281	0.00277	0.00356	0.00292	0.00365	0.00306	0.00377	0.00374	0.00409	0.00485	0.00487	0.00412	0.00358	0.00384
224.07	5.05211e-05	0.000419933	0.000384553	0.000465176	0.00106	0.000904689	0.00133	0.00158	0.00235	0.00118	0.00154	0.00211	0.00131	0.00178	0.002	0.00192	0.00194	0.00203	0.00255	0.00243	0.00315	0.0028	0.00191	0.00278	0.00401	0.00231	0.0036	0.00179	0.00303	0.00371	0.00231	0.00262	0.00323	0.00328	0.00411	0.00281	0.00277	0.00356	0.00292	0.00365	0.00306	0.00377	0.00374	0.00409	0.00485	0.00487	0.00412	0.00358	0.00384
224.869	5.05211e-05	0.000419933	0.000384553	0.000465176	0.00106	0.000904689	0.00133	0.00158	0.00235	0.00118	0.00154	0.00211	0.00131	0.00178	0.002	0.00192	0.00194	0.00203	0.00255	0.00243	0.00315	0.0028	0.00191	0.00278	0.00401	0.00231	0.0036	0.00179	0.00303	0.00371	0.00231	0.00262	0.00323	0.00328	0.00411	0.00281	0.00277	0.00356	0.00292	0.00365	0.00306	0.00377	0.00374	0.00409	0.00485	0.00487	0.00412	0.00358	0.00384
225.669	5.05211e-05	0.000419933	0.000384553	0.000465176	0.00106	0.000904689	0.00133	0.00158	0.00235	0.00118	0.00154	0.00211	0.00131	0.00178	0.002	0.00192	0.00194	0.00203	0.00255	0.00243	0.00315	0.0028	0.00191	0.00278	0.00401	0.00231	0.0036	0.00179	0.00303	0.00371	0.00231	0.00262	0.00323	0.00328	0.00411	0.00281	0.00277	0.00356	0.00292	0.00365	0.00306	0.00377	0.00374	0.00409	0.00485	0.00487	0.00412	0.00358	0.00384
226.469	5.05211e-05	0.000419933	0.000384553	0.000465176	0.00106	0.000904689	0.00133	0.00158	0.00235	0.00118	0.00154	0.00211	0.00131	0.00178	0.002	0.00192	0.00194	0.00203	0.00255	0.00243	0.00315	0.0028	0.00191	0.00278	0.00401	0.00231	0.0036	0.00179	0.00303	0.00371	0.00231	0.00262	0.00323	0.00328	0.00411	0.00281	0.00277	0.00356	0.00292	0.00365	0.00306	0.00377	0.00374	0.00409	0.00485	0.00487	0.00412	0.00358	0.00384
227.268	5.05211e-05	0.000419933	0.000384553	0.000465176	0.00106	0.000904689	0.00133	0.00158	0.00235	0.00118	0.00154	0.00211	0.00131	0.00178	0.002	0.00192	0.00194	0.00203	0.00255	0.00243	0.00315	0.0028	0.00191	0.00278	0.00401	0.00231	0.0036	0.00179	0.00303	0.00371	0.00231	0.00262	0.00323	0.00328	0.00411	0.00281	0.00277	0.00356	0.00292	0.00365	0.00306	0.00377	0.00374	0.00409	0.00485	0.00487	0.00412	0.00358	0.00384
228.068	5.05211e-05	0.000419933	0.000384553	0.000465176	0.00106	0.000904689	0.00133	0.00158	0.00235	0.00118	0.00154	0.00211	0.00131	0.00178	0.002	0.00192	0.00194	0.00203	0.00255	0.00243	0.00315	0.0028	0.00191	0.00278	0.00401	0.00231	0.0036	0.00179	0.00303	0.00371	0.00231	0.00262	0.00323	0.00328	0.00411	0.00281	0.00277	0.00356	0.00292	0.00365	0.00306	0.00377	0.00374	0.00409	0.00485	0.00487	0.00412	0.00358	0.00384
228.867	5.05211e-05	0.000419933	0.000384553	0.000465176	0.00106	0.000904689	0.00133	0.00158	0.00235	0.00118	0.00154	0.00211	0.00131	0.00178	0.002	0.00192	0.00194	0.00203	0.00255	0.00243	0.00315	0.0028	0.00191	0.00278	0.00401	0.00231	0.0036	0.00179	0.00303	0.00371	0.00231	0.00262	0.00323	0.00328	0.00411	0.00281	0.00277	0.00356	0.00292	0.00365	0.00306	0.00377	0.00374	0.00409	0.00485	0.00487	0.00412	0.00358	0.00384
229.666	5.05211e-05	0.000419933	0.000384553	0.000465176	0.00106	0.000904689	0.00133	0.00158	0.00235	0.00118	0.00154	0.00211	0.00131	0.00178	0.002	0.00192	0.00194	0.00203	0.00255	0.00243	0.00315	0.0028	0.00191	0.00278	0.00401	0.00231	0.0036	0.00179	0.00303	0.00371	0.00231	0.00262	0.00323	0.00328	0.00411	0.00281	0.00277	0.00356	0.00292	0.00365	0.00306	0.00377	0.00374	0.00409	0.00485	0.00487	0.00412	0.00358	0.00384
230.465	5.05211e-05	0.000419933	0.000384553	0.000465176	0.00106	0.000904689	0.00133	0.00158	0.00235	0.00118	0.00154	0.00211	0.00131	0.00178	0.002	0.00192	0.00194	0.00203	0.00255	0.00243	0.00315	0.0028	0.00191	0.00278	0.00401	0.00231	0.0036	0.00179	0.00303	0.00371	0.00231	0.00262	0.00323	0.00328	0.00411	0.00281	0.00277	0.00356	0.00292	0.00365	0.00306	0.00377	0.00374	0.00409	0.00485	0.00487	0.00412	0.00358	0.00384
231.264	5.05211e-05	0.000419933	0.000384553	0.000465176	0.00106	0.000904689	0.00133	0.00158	0.00235	0.00118	0.00154	0.00211	0.00131	0.00178	0.002	0.00192	0.00194	0.00203	0.00255	0.00243	0.00315	0.0028	0.00191	0.00278	0.00401	0.00231	0.0036	0.00179	0.00303	0.00371	0.00231	0.00262	0.00323	0.00328	0.00411	0.00281	0.00277	0.00356	0.00292	0.00365	0.00306	0.00377	0.00374	0.00409	0.00485	0.00487	0.00412	0.00358	0.00384
232.063	5.05211e-05	0.000419933	0.000384553	0.000465176	0.00106	0.000904689	0.00133	0.00158	0.00235	0.00118	0.00154	0.00211	0.00131	0.00178	0.002	0.00192	0.00194	0.00203	0.00255	0.00243	0.00315	0.0028	0.00191	0.00278	0.00401	0.00231	0.0036	0.00179	0.00303	0.00371	0.00231	0.00262	0.00323	0.00328	0.00411	0.00281	0.00277	0.00356	0.00292	0.00365	0.00306	0.00377	0.00374	0.00409	0.00485	0.00487	0.00412	0.00358	0.00384
232.862	5.05211e-05	0.000419933	0.000384553	0.000465176	0.00106	0.000904689	0.00133	0.00158	0.00235	0.00118	0.00154	0.00211	0.00131	0.00178	0.002	0.00192	0.00194	0.00203	0.00255	0.00243	0.00315	0.0028	0.00191	0.00278	0.00401	0.00231	0.0036	0.00179	0.00303	0.00371	0.00231	0.00262	0.00323	0.00328	0.00411	0.00281	0.00277	0.00356	0.00292	0.00365	0.00306	0.00377	0.00374	0.00409	0.00485	0.00487	0.00412	0.00358	0.00384
233.66	5.05211e-05	0.000419933	0.000384553	0.000465176	0.00106	0.000904689	0.00133	0.00158	0.00235	0.00118	0.00154	0.00211	0.00131	0.00178	0.002	0.00192	0.00194	0.00203	0.00255	0.00243	0.00315	0.0028	0.00191	0.00278	0.00401	0.00231	0.0036	0.00179	0.00303	0.00371	0.00231	0.00262	0.00323	0.00328	0.00411	0.00281	0.00277	0.00356	0.00292	0.00365	0.00306	0.00377	0.00374	0.00409	0.00485	0.00487	0.00412	0.00358	0.00384
234.459	5.05211e-05	0.000419933	0.000384553	0.000465176	0.00106	0.000904689	0.00133	0.00158	0.00235	0.00118	0.00154	0.00211	0.00131	0.00178	0.002	0.00192	0.00194	0.00203	0.00255	0.00243	0.00315	0.0028	0.00191	0.00278	0.00401	0.00231	0.0036	0.00179	0.00303	0.00371	0.00231	0.00262	0.00323	0.00328	0.00411	0.00281	0.00277	0.00356	0.00292	0.00365	0.00306	0.00377	0.00374	0.00409	0.00485	0.00487	0.00412	0.00358	0.00384
235.257	5.05211e-05	0.000419933	0.000384553	0.000465176	0.00106	0.000904689	0.00133	0.00158	0.00235	0.00118	0.00154	0.00211	0.00131	0.00178	0.002	0.00192	0.00194	0.00203	0.00255	0.00243	0.00315	0.0028	0.00191	0.00278	0.00401	0.00231	0.0036	0.00179	0.00303	0.00371	0.00231	0.00262	0.00323	0.00328	0.00411	0.00281	0.00277	0.00356	0.00292	0.00365	0.00306	0.00377	0.00374	0.00409	0.00485	0.00487	0.00412	0.00358	0.00384
236.056	5.05211e-05	0.000419933	0.000384553	0.000465176	0.00106	0.000904689	0.00133	0.00158	0.00235	0.00118	0.00154	0.00211	0.00131	0.00178	0.002	0.00192	0.00194	0.00203	0.00255	0.00243	0.00315	0.0028	0.00191	0.00278	0.00401	0.00231	0.0036	0.00179	0.00303	0.00371	0.00231	0.00262	0.00323	0.00328	0.00411	0.00281	0.00277	0.00356	0.00292	0.00365	0.00306	0.00377	0.00374	0.00409	0.00485	0.00487	0.00412	0.00358	0.00384
236.854	5.05211e-05	0.000419933	0.000384553	0.000465176	0.00106	0.000904689	0.00133	0.00158	0.00235	0.00118	0.00154	0.00211	0.00131	0.00178	0.002	0.00192	0.00194	0.00203	0.00255	0.00243	0.00315	0.0028	0.00191	0.00278	0.00401	0.00231	0.0036	0.00179	0.00303	0.00371	0.00231	0.00262	0.00323	0.00328	0.00411	0.00281	0.00277	0.00356	0.00292	0.00365	0.00306	0.00377	0.00374	0.00409	0.00485	0.00487	0.00412	0.00358	0.00384
237.652	5.05211e-05	0.000419933	0.000384553	0.000465176	0.00106	0.000904689	0.00133	0.00158	0.00235	0.00118	0.00154	0.00211	0.00131	0.00178	0.002	0.00192	0.00194	0.00203	0.00255	0.00243	0.00315	0.0028	0.00191	0.00278	0.00401	0.00231	0.0036	0.00179	0.00303	0.00371	0.00231	0.00262	0.00323	0.00328	0.00411	0.00281	0.00277	0.00356	0.00292	0.00365	0.00306	0.00377	0.00374	0.00409	0.00485	0.00487	0.00412	0.00358	0.00384
238.45	5.05211e-05	0.000419933	0.000384553	0.000465176	0.00106	0.000904689	0.00133	0.00158	0.00235	0.00118	0.00154	0.00211	0.00131	0.00178	0.002	0.00192	0.00194	0.00203	0.00255	0.00243	0.00315	0.0028	0.00191	0.00278	0.00401	0.00231	0.0036	0.00179	0.00303	0.00371	0.00231	0.00262	0.00323	0.00328	0.00411	0.00281	0.00277	0.00356	0.00292	0.00365	0.00306	0.00377	0.00374	0.00409	0.00485	0.00487	0.00412	0.00358	0.00384
239.248	5.05211e-05	0.000419933	0.000384553	0.000465176	0.00106	0.000904689	0.00133	0.00158	0.00235	0.00118	0.00154	0.00211	0.00131	0.00178	0.002	0.00192	0.00194	0.00203	0.00255	0.00243	0.00315	0.0028	0.00191	0.00278	0.00401	0.00231	0.0036	0.00179	0.00303	0.00371	0.00231	0.00262	0.00323	0.00328	0.00411	0.00281	0.00277	0.00356	0.00292	0.00365	0.00306	0.00377	0.00374	0.00409	0.00485	0.00487	0.00412	0.00358	0.00384
240.046	5.05211e-05	0.000419933	0.000384553	0.000465176	0.00106	0.000904689	0.00133	0.00158	0.00235	0.00118	0.00154	0.00211	0.00131	0.00178	0.002	0.00192	0.00194	0.00203	0.00255	0.00243	0.00315	0.0028	0.00191	0.00278	0.00401	0.00231	0.0036	0.00179	0.00303	0.00371	0.00231	0.00262	0.00323	0.00328	0.00411	0.00281	0.00277	0.00356	0.00292	0.00365	0.00306	0.00377	0.00374	0.00409	0.00485	0.00487	0.00412	0.00358	0.00384
240.844	5.05211e-05	0.000419933	0.000384553	0.000465176	0.00106	0.000904689	0.00133	0.00158	0.00235	0.00118	0.00154	0.00211	0.00131	0.00178	0.002	0.00192	0.00194	0.00203	0.00255	0.00243	0.00315	0.0028	0.00191	0.00278	0.00401	0.00231	0.0036	0.00179	0.00303	0.00371	0.00231	0.00262	0.00323	0.00328	0.00411	0.00281	0.00277	0.00356	0.00292	0.00365	0.00306	0.00377	0.00374	0.00409	0.00485	0.00487	0.00412	0.00358	0.00384
241.642	5.05211e-05	0.000419933	0.000384553	0.000465176	0.00106	0.000904689	0.00133	0.00158	0.00235	0.00118	0.00154	0.00211	0.00131	0.00178	0.002	0.00192	0.00194	0.00203	0.00255	0.00243	0.00315	0.0028	0.00191	0.00278	0.00401	0.00231	0.0036	0.00179	0.00303	0.00371	0.00231	0.00262	0.00323	0.00328	0.00411	0.00281	0.00277	0.00356	0.00292	0.00365	0.00306	0.00377	0.00374	0.00409	0.00485	0.00487	0.00412	0.00358	0.00384
242.439	5.05211e-05	0.000419933	0.000384553	0.000465176	0.00106	0.000904689	0.00133	0.00158	0.00235	0.00118	0.00154	0.00211	0.00131	0.00178	0.002	0.00192	0.00194	0.00203	0.00255	0.00243	0.00315	0.0028	0.00191	0.00278	0.00401	0.00231	0.0036	0.00179	0.00303	0.00371	0.00231	0.00262	0.00323	0.00328	0.00411	0.00281	0.00277	0.00356	0.00292	0.00365	0.00306	0.00377	0.00374	0.00409	0.00485	0.00487	0.00412	0.00358	0.00384
243.237	5.05211e-05	0.000419933	0.000384553	0.000465176	0.00106	0.000904689	0.00133	0.00158	0.00235	0.00118	0.00154	0.00211	0.00131	0.00178	0.002	0.00192	0.00194	0.00203	0.00255	0.00243	0.00315	0.0028	0.00191	0.00278	0.00401	0.00231	0.0036	0.00179	0.00303	0.00371	0.00231	0.00262	0.00323	0.00328	0.00411	0.00281	0.00277	0.00356	0.00292	0.00365	0.00306	0.00377	0.00374	0.00409	0.00485	0.00487	0.00412	0.00358	0.00384
244.034	5.05211e-05	0.000419933	0.000384553	0.000465176	0.00106	0.000904689	0.00133	0.00158	0.00235	0.00118	0.00154	0.00211	0.00131	0.00178	0.002	0.00192	0.00194	0.00203	0.00255	0.00243	0.00315	0.0028	0.00191	0.00278	0.00401	0.00231	0.0036	0.00179	0.00303	0.00371	0.00231	0.00262	0.00323	0.00328	0.00411	0.00281	0.00277	0.00356	0.00292	0.00365	0.00306	0.00377	0.00374	0.00409	0.00485	0.00487	0.00412	0.00358	0.00384
244.831	5.05211e-05	0.000419933	0.000384553	0.000465176	0.00106	0.000904689	0.00133	0.00158	0.00235	0.00118	0.00154	0.00211	0.00131	0.00178	0.002	0.00192	0.00194	0.00203	0.00255	0.00243	0.00315	0.0028	0.00191	0.00278	0.00401	0.00231	0.0036	0.00179	0.00303	0.00371	0.00231	0.00262	0.00323	0.00328	0.00411	0.00281	0.00277	0.00356	0.00292	0.00365	0.00306	0.00377	0.00374	0.00409	0.00485	0.00487	0.00412	0.00358	0.00384
245.628	5.05211e-05	0.000419933	0.000384553	0.000465176	0.00106	0.000904689	0.00133	0.00158	0.00235	0.00118	0.00154	0.00211	0.00131	0.00178	0.002	0.00192	0.00194	0.00203	0.00255	0.00243	0.00315	0.0028	0.00191	0.00278	0.00401	0.00231	0.0036	0.00179	0.00303	0.00371	0.00231	0.00262	0.00323	0.00328	0.00411	0.00281	0.00277	0.00356	0.00292	0.00365	0.00306	0.00377	0.00374	0.00409	0.00485	0.00487	0.00412	0.00358	0.00384
246.426	5.05211e-05	0.000419933	0.000384553	0.000465176	0.00106	0.000904689	0.00133	0.00158	0.00235	0.00118	0.00154	0.00211	0.00131	0.00178	0.002	0.00192	0.00194	0.00203	0.00255	0.00243	0.00315	0.0028	0.00191	0.00278	0.00401	0.00231	0.0036	0.00179	0.00303	0.00371	0.00231	0.00262	0.00323	0.00328	0.00411	0.00281	0.00277	0.00356	0.00292	0.00365	0.00306	0.00377	0.00374	0.00409	0.00485	0.00487	0.00412	0.00358	0.00384
247.223	5.05211e-05	0.000419933	0.000384553	0.000465176	0.00106	0.000904689	0.00133	0.00158	0.00235	0.00118	0.00154	0.00211	0.00131	0.00178	0.002	0.00192	0.00194	0.00203	0.00255	0.00243	0.00315	0.0028	0.00191	0.00278	0.00401	0.00231	0.0036	0.00179	0.00303	0.00371	0.00231	0.00262	0.00323	0.00328	0.00411	0.00281	0.00277	0.00356	0.00292	0.00365	0.00306	0.00377	0.00374	0.00409	0.00485	0.00487	0.00412	0.00358	0.00384
248.019	5.05211e-05	0.000419933	0.000384553	0.000465176	0.00106	0.000904689	0.00133	0.00158	0.00235	0.00118	0.00154	0.00211	0.00131	0.00178	0.002	0.00192	0.00194	0.00203	0.00255	0.00243	0.00315	0.0028	0.00191	0.00278	0.00401	0.00231	0.0036	0.00179	0.00303	0.00371	0.00231	0.00262	0.00323	0.00328	0.00411	0.00281	0.00277	0.00356	0.00292	0.00365	0.00306	0.00377	0.00374	0.00409	0.00485	0.00487	0.00412	0.00358	0.00384
248.816	5.05211e-05	0.000419933	0.000384553	0.000465176	0.00106	0.000904689	0.00133	0.00158	0.00235	0.00118	0.00154	0.00211	0.00131	0.00178	0.002	0.00192	0.00194	0.00203	0.00255	0.00243	0.00315	0.0028	0.00191	0.00278	0.00401	0.00231	0.0036	0.00179	0.00303	0.00371	0.00231	0.00262	0.00323	0.00328	0.00411	0.00281	0.00277	0.00356	0.00292	0.00365	0.00306	0.00377	0.00374	0.00409	0.00485	0.00487	0.00412	0.00358	0.00384
249.613	5.05211e-05	0.000419933	0.000384553	0.000465176	0.00106	0.000904689	0.00133	0.00158	0.00235	0.00118	0.00154	0.00211	0.00131	0.00178	0.002	0.00192	0.00194	0.00203	0.00255	0.00243	0.00315	0.0028	0.00191	0.00278	0.00401	0.00231	0.0036	0.00179	0.00303	0.00371	0.00231	0.00262	0.00323	0.00328	0.00411	0.00281	0.00277	0.00356	0.00292	0.00365	0.00306	0.00377	0.00374	0.00409	0.00485	0.00487	0.00412	0.00358	0.00384
250.41	5.05211e-05	0.000419933	0.000384553	0.000465176	0.00106	0.000904689	0.00133	0.00158	0.00235	0.00118	0.00154	0.00211	0.00131	0.00178	0.002	0.00192	0.00194	0.00203	0.00255	0.00243	0.00315	0.0028	0.00191	0.00278	0.00401	0.00231	0.0036	0.00179	0.00303	0.00371	0.00231	0.00262	0.00323	0.00328	0.00411	0.00281	0.00277	0.00356	0.00292	0.00365	0.00306	0.00377	0.00374	0.00409	0.00485	0.00487	0.00412	0.00358	0.00384
251.206	5.05211e-05	0.000419933	0.000384553	0.000465176	0.00106	0.000904689	0.00133	0.00158	0.00235	0.00118	0.00154	0.00211	0.00131	0.00178	0.002	0.00192	0.00194	0.00203	0.00255	0.00243	0.00315	0.0028	0.00191	0.00278	0.00401	0.00231	0.0036	0.00179	0.00303	0.00371	0.00231	0.00262	0.00323	0.00328	0.00411	0.00281	0.00277	0.00356	0.00292	0.00365	0.00306	0.00377	0.00374	0.00409	0.00485	0.00487	0.00412	0.00358	0.00384
252.002	5.05211e-05	0.000419933	0.000384553	0.000465176	0.00106	0.000904689	0.00133	0.00158	0.00235	0.00118	0.00154	0.00211	0.00131	0.00178	0.002	0.00192	0.00194	0.00203	0.00255	0.00243	0.00315	0.0028	0.00191	0.00278	0.00401	0.00231	0.0036	0.00179	0.00303	0.00371	0.00231	0.00262	0.00323	0.00328	0.00411	0.00281	0.00277	0.00356	0.00292	0.00365	0.00306	0.00377	0.00374	0.00409	0.00485	0.00487	0.00412	0.00358	0.00384
252.799	5.05211e-05	0.000419933	0.000384553	0.000465176	0.00106	0.000904689	0.00133	0.00158	0.00235	0.00118	0.00154	0.00211	0.00131	0.00178	0.002	0.00192	0.00194	0.00203	0.00255	0.00243	0.00315	0.0028	0.00191	0.00278	0.00401	0.00231	0.0036	0.00179	0.00303	0.00371	0.00231	0.00262	0.00323	0.00328	0.00411	0.00281	0.00277	0.00356	0.00292	0.00365	0.00306	0.00377	0.00374	0.00409	0.00485	0.00487	0.00412	0.00358	0.00384
253.595	5.05211e-05	0.000419933	0.000384553	0.000465176	0.00106	0.000904689	0.00133	0.00158	0.00235	0.00118	0.00154	0.00211	0.00131	0.00178	0.002	0.00192	0.00194	0.00203	0.00255	0.00243	0.00315	0.0028	0.00191	0.00278	0.00401	0.00231	0.0036	0.00179	0.00303	0.00371	0.00231	0.00262	0.00323	0.00328	0.00411	0.00281	0.00277	0.00356	0.00292	0.00365	0.00306	0.00377	0.00374	0.00409	0.00485	0.00487	0.00412	0.00358	0.00384
254.391	5.05211e-05	0.000419933	0.000384553	0.000465176	0.00106	0.000904689	0.00133	0.00158	0.00235	0.00118	0.00154	0.00211	0.00131	0.00178	0.002	0.00192	0.00194	0.00203	0.00255	0.00243	0.00315	0.0028	0.00191	0.00278	0.00401	0.00231	0.0036	0.00179	0.00303	0.00371	0.00231	0.00262	0.00323	0.00328	0.00411	0.00281	0.00277	0.00356	0.00292	0.00365	0.00306	0.00377	0.00374	0.00409	0.00485	0.00487	0.00412	0.00358	0.00384
255.187	5.05211e-05	0.000419933	0.000384553	0.000465176	0.00106	0.000904689	0.00133	0.00158	0.00235	0.00118	0.00154	0.00211	0.00131	0.00178	0.002	0.00192	0.00194	0.00203	0.00255	0.00243	0.00315	0.0028	0.00191	0.00278	0.00401	0.00231	0.0036	0.00179	0.00303	0.00371	0.00231	0.00262	0.00323	0.00328	0.00411	0.00281	0.00277	0.00356	0.00292	0.00365	0.00306	0.00377	0.00374	0.00409	0.00485	0.00487	0.00412	0.00358	0.00384
255.983	5.05211e-05	0.000419933	0.000384553	0.000465176	0.00106	0.000904689	0.00133	0.00158	0.00235	0.00118	0.00154	0.00211	0.00131	0.00178	0.002	0.00192	0.00194	0.00203	0.00255	0.00243	0.00315	0.0028	0.00191	0.00278	0.00401	0.00231	0.0036	0.00179	0.00303	0.00371	0.00231	0.00262	0.00323	0.00328	0.00411	0.00281	0.00277	0.00356	0.00292	0.00365	0.00306	0.00377	0.00374	0.00409	0.00485	0.00487	0.00412	0.00358	0.00384
256.779	5.05211e-05	0.000419933	0.000384553	0.000465176	0.00106	0.000904689	0.00133	0.00158	0.00235	0.00118	0.00154	0.00211	0.00131	0.00178	0.002	0.00192	0.00194	0.00203	0.00255	0.00243	0.00315	0.0028	0.00191	0.00278	0.00401	0.00231	0.0036	0.00179	0.00303	0.00371	0.00231	0.00262	0.00323	0.00328	0.00411	0.00281	0.00277	0.00356	0.00292	0.00365	0.00306	0.00377	0.00374	0.00409	0.00485	0.00487	0.00412	0.00358	0.00384
257.575	5.05211e-05	0.000419933	0.000384553	0.000465176	0.00106	0.000904689	0.00133	0.00158	0.00235	0.00118	0.00154	0.00211	0.00131	0.00178	0.002	0.00192	0.00194	0.00203	0.00255	0.00243	0.00315	0.0028	0.00191	0.00278	0.00401	0.00231	0.0036	0.00179	0.00303	0.00371	0.00231	0.00262	0.00323	0.00328	0.00411	0.00281	0.00277	0.00356	0.00292	0.00365	0.00306	0.00377	0.00374	0.00409	0.00485	0.00487	0.00412	0.00358	0.00384
258.37	5.05211e-05	0.000419933	0.000384553	0.000465176	0.00106	0.000904689	0.00133	0.00158	0.00235	0.00118	0.00154	0.00211	0.00131	0.00178	0.002	0.00192	0.00194	0.00203	0.00255	0.00243	0.00315	0.0028	0.00191	0.00278	0.00401	0.00231	0.0036	0.00179	0.00303	0.00371	0.00231	0.00262	0.00323	0.00328	0.00411	0.00281	0.00277	0.00356	0.00292	0.00365	0.00306	0.00377	0.00374	0.00409	0.00485	0.00487	0.00412	0.00358	0.00384
259.166	5.05211e-05	0.000419933	0.000384553	0.000465176	0.00106	0.000904689	0.00133	0.00158	0.00235	0.00118	0.00154	0.00211	0.00131	0.00178	0.002	0.00192	0.00194	0.00203	0.00255	0.00243	0.00315	0.0028	0.00191	0.00278	0.00401	0.00231	0.0036	0.00179	0.00303	0.00371	0.00231	0.00262	0.00323	0.00328	0.00411	0.00281	0.00277	0.00356	0.00292	0.00365	0.00306	0.00377	0.00374	0.00409	0.00485	0.00487	0.00412	0.00358	0.00384
259.961	5.05211e-05	0.000419933	0.000384553	0.000465176	0.00106	0.000904689	0.00133	0.00158	0.00235	0.00118	0.00154	0.00211	0.00131	0.00178	0.002	0.00192	0.00194	0.00203	0.00255	0.00243	0.00315	0.0028	0.00191	0.00278	0.00401	0.00231	0.0036	0.00179	0.00303	0.00371	0.00231	0.00262	0.00323	0.00328	0.00411	0.00281	0.00277	0.00356	0.00292	0.00365	0.00306	0.00377	0.00374	0.00409	0.00485	0.00487	0.00412	0.00358	0.00384
260.757	5.05211e-05	0.000419933	0.000384553	0.000465176	0.00106	0.000904689	0.00133	0.00158	0.00235	0.00118	0.00154	0.00211	0.00131	0.00178	0.002	0.00192	0.00194	0.00203	0.00255	0.00243	0.00315	0.0028	0.00191	0.00278	0.00401	0.00231	0.0036	0.00179	0.00303	0.00371	0.00231	0.00262	0.00323	0.00328	0.00411	0.00281	0.00277	0.00356	0.00292	0.00365	0.00306	0.00377	0.00374	0.00409	0.00485	0.00487	0.00412	0.00358	0.00384
261.552	5.05211e-05	0.000419933	0.000384553	0.000465176	0.00106	0.000904689	0.00133	0.00158	0.00235	0.00118	0.00154	0.00211	0.00131	0.00178	0.002	0.00192	0.00194	0.00203	0.00255	0.00243	0.00315	0.0028	0.00191	0.00278	0.00401	0.00231	0.0036	0.00179	0.00303	0.00371	0.00231	0.00262	0.00323	0.00328	0.00411	0.00281	0.00277	0.00356	0.00292	0.00365	0.00306	0.00377	0.00374	0.00409	0.00485	0.00487	0.00412	0.00358	0.00384
262.347	5.05211e-05	0.000419933	0.000384553	0.000465176	0.00106	0.000904689	0.00133	0.00158	0.00235	0.00118	0.00154	0.00211	0.00131	0.00178	0.002	0.00192	0.00194	0.00203	0.00255	0.00243	0.00315	0.0028	0.00191	0.00278	0.00401	0.00231	0.0036	0.00179	0.00303	0.00371	0.00231	0.00262	0.00323	0.00328	0.00411	0.00281	0.00277	0.00356	0.00292	0.00365	0.00306	0.00377	0.00374	0.00409	0.00485	0.00487	0.00412	0.00358	0.00384
263.142	5.05211e-05	0.000419933	0.000384553	0.000465176	0.00106	0.000904689	0.00133	0.00158	0.00235	0.00118	0.00154	0.00211	0.00131	0.00178	0.002	0.00192	0.00194	0.00203	0.00255	0.00243	0.00315	0.0028	0.00191	0.00278	0.00401	0.00231	0.0036	0.00179	0.00303	0.00371	0.00231	0.00262	0.00323	0.00328	0.00411	0.00281	0.00277	0.00356	0.00292	0.00365	0.00306	0.00377	0.00374	0.00409	0.00485	0.00487	0.00412	0.00358	0.00384
263.937	5.05211e-05	0.000419933	0.000384553	0.000465176	0.00106	0.000904689	0.00133	0.00158	0.00235	0.00118	0.00154	0.00211	0.00131	0.00178	0.002	0.00192	0.00194	0.00203	0.00255	0.00243	0.00315	0.0028	0.00191	0.00278	0.00401	0.00231	0.0036	0.00179	0.00303	0.00371	0.00231	0.00262	0.00323	0.00328	0.00411	0.00281	0.00277	0.00356	0.00292	0.00365	0.00306	0.00377	0.00374	0.00409	0.00485	0.00487	0.00412	0.00358	0.00384
264.732	5.05211e-05	0.000419933	0.000384553	0.000465176	0.00106	0.000904689	0.00133	0.00158	0.00235	0.00118	0.00154	0.00211	0.00131	0.00178	0.002	0.00192	0.00194	0.00203	0.00255	0.00243	0.00315	0.0028	0.00191	0.00278	0.00401	0.00231	0.0036	0.00179	0.00303	0.00371	0.00231	0.00262	0.00323	0.00328	0.00411	0.00281	0.00277	0.00356	0.00292	0.00365	0.00306	0.00377	0.00374	0.00409	0.00485	0.00487	0.00412	0.00358	0.00384
265.527	5.05211e-05	0.000419933	0.000384553	0.000465176	0.00106	0.000904689	0.00133	0.00158	0.00235	0.00118	0.00154	0.00211	0.00131	0.00178	0.002	0.00192	0.00194	0.00203	0.00255	0.00243	0.00315	0.0028	0.00191	0.00278	0.00401	0.00231	0.0036	0.00179	0.00303	0.00371	0.00231	0.00262	0.00323	0.00328	0.00411	0.00281	0.00277	0.00356	0.00292	0.00365	0.00306	0.00377	0.00374	0.00409	0.00485	0.00487	0.00412	0.00358	0.00384
266.321	5.05211e-05	0.000419933	0.000384553	0.000465176	0.00106	0.000904689	0.00133	0.00158	0.00235	0.00118	0.00154	0.00211	0.00131	0.00178	0.002	0.00192	0.00194	0.00203	0.00255	0.00243	0.00315	0.0028	0.00191	0.00278	0.00401	0.00231	0.0036	0.00179	0.00303	0.00371	0.00231	0.00262	0.00323	0.00328	0.00411	0.00281	0.00277	0.00356	0.00292	0.00365	0.00306	0.00377	0.00374	0.00409	0.00485	0.00487	0.00412	0.00358	0.00384
267.116	5.05211e-05	0.000419933	0.000384553	0.000465176	0.00106	0.000904689	0.00133	0.00158	0.00235	0.00118	0.00154	0.00211	0.00131	0.00178	0.002	0.00192	0.00194	0.00203	0.00255	0.00243	0.00315	0.0028	0.00191	0.00278	0.00401	0.00231	0.0036	0.00179	0.00303	0.00371	0.00231	0.00262	0.00323	0.00328	0.00411	0.00281	0.00277	0.00356	0.00292	0.00365	0.00306	0.00377	0.00374	0.00409	0.00485	0.00487	0.00412	0.00358	0.00384
267.91	5.05211e-05	0.000419933	0.000384553	0.000465176	0.00106	0.000904689	0.00133	0.00158	0.00235	0.00118	0.00154	0.00211	0.00131	0.00178	0.002	0.00192	0.00194	0.00203	0.00255	0.00243	0.00315	0.0028	0.00191	0.00278	0.00401	0.00231	0.0036	0.00179	0.00303	0.00371	0.00231	0.00262	0.00323	0.00328	0.00411	0.00281	0.00277	0.00356	0.00292	0.00365	0.00306	0.00377	0.00374	0.00409	0.00485	0.00487	0.00412	0.00358	0.00384
268.705	5.05211e-05	0.000419933	0.000384553	0.000465176	0.00106	0.000904689	0.00133	0.00158	0.00235	0.00118	0.00154	0.00211	0.00131	0.00178	0.002	0.00192	0.00194	0.00203	0.00255	0.00243	0.00315	0.0028	0.00191	0.00278	0.00401	0.00231	0.0036	0.00179	0.00303	0.00371	0.00231	0.00262	0.00323	0.00328	0.00411	0.00281	0.00277	0.00356	0.00292	0.00365	0.00306	0.00377	0.00374	0.00409	0.00485	0.00487	0.00412	0.00358	0.00384
269.499	5.05211e-05	0.000419933	0.000384553	0.000465176	0.00106	0.000904689	0.00133	0.00158	0.00235	0.00118	0.00154	0.00211	0.00131	0.00178	0.002	0.00192	0.00194	0.00203	0.00255	0.00243	0.00315	0.0028	0.00191	0.00278	0.00401	0.00231	0.0036	0.00179	0.00303	0.00371	0.00231	0.00262	0.00323	0.00328	0.00411	0.00281	0.00277	0.00356	0.00292	0.00365	0.00306	0.00377	0.00374	0.00409	0.00485	0.00487	0.00412	0.00358	0.00384
270.293	5.05211e-05	0.000419933	0.000384553	0.000465176	0.00106	0.000904689	0.00133	0.00158	0.00235	0.00118	0.00154	0.00211	0.00131	0.00178	0.002	0.00192	0.00194	0.00203	0.00255	0.00243	0.00315	0.0028	0.00191	0.00278	0.00401	0.00231	0.0036	0.00179	0.00303	0.00371	0.00231	0.00262	0.00323	0.00328	0.00411	0.00281	0.00277	0.00356	0.00292	0.00365	0.00306	0.00377	0.00374	0.00409	0.00485	0.00487	0.00412	0.00358	0.00384
271.087	5.05211e-05	0.000419933	0.000384553	0.000465176	0.00106	0.000904689	0.00133	0.00158	0.00235	0.00118	0.00154	0.00211	0.00131	0.00178	0.002	0.00192	0.00194	0.00203	0.00255	0.00243	0.00315	0.0028	0.00191	0.00278	0.00401	0.00231	0.0036	0.00179	0.00303	0.00371	0.00231	0.00262	0.00323	0.00328	0.00411	0.00281	0.00277	0.00356	0.00292	0.00365	0.00306	0.00377	0.00374	0.00409	0.00485	0.00487	0.00412	0.00358	0.00384
271.881	5.05211e-05	0.000419933	0.000384553	0.000465176	0.00106	0.000904689	0.00133	0.00158	0.00235	0.00118	0.00154	0.00211	0.00131	0.00178	0.002	0.00192	0.00194	0.00203	0.00255	0.00243	0.00315	0.0028	0.00191	0.00278	0.00401	0.00231	0.0036	0.00179	0.00303	0.00371	0.00231	0.00262	0.00323	0.00328	0.00411	0.00281	0.00277	0.00356	0.00292	0.00365	0.00306	0.00377	0.00374	0.00409	0.00485	0.00487	0.00412	0.00358	0.00384
272.675	5.05211e-05	0.000419933	0.000384553	0.000465176	0.00106	0.000904689	0.00133	0.00158	0.00235	0.00118	0.00154	0.00211	0.00131	0.00178	0.002	0.00192	0.00194	0.00203	0.00255	0.00243	0.00315	0.0028	0.00191	0.00278	0.00401	0.00231	0.0036	0.00179	0.00303	0.00371	0.00231	0.00262	0.00323	0.00328	0.00411	0.00281	0.00277	0.00356	0.00292	0.00365	0.00306	0.00377	0.00374	0.00409	0.00485	0.00487	0.00412	0.00358	0.00384
273.469	5.05211e-05	0.000419933	0.000384553	0.000465176	0.00106	0.000904689	0.00133	0.00158	0.00235	0.00118	0.00154	0.00211	0.00131	0.00178	0.002	0.00192	0.00194	0.00203	0.00255	0.00243	0.00315	0.0028	0.00191	0.00278	0.00401	0.00231	0.0036	0.00179	0.00303	0.00371	0.00231	0.00262	0.00323	0.00328	0.00411	0.00281	0.00277	0.00356	0.00292	0.00365	0.00306	0.00377	0.00374	0.00409	0.00485	0.00487	0.00412	0.00358	0.00384
274.263	5.05211e-05	0.000419933	0.000384553	0.000465176	0.00106	0.000904689	0.00133	0.00158	0.00235	0.00118	0.00154	0.00211	0.00131	0.00178	0.002	0.00192	0.00194	0.00203	0.00255	0.00243	0.00315	0.0028	0.00191	0.00278	0.00401	0.00231	0.0036	0.00179	0.00303	0.00371	0.00231	0.00262	0.00323	0.00328	0.00411	0.00281	0.00277	0.00356	0.00292	0.00365	0.00306	0.00377	0.00374	0.00409	0.00485	0.00487	0.00412	0.00358	0.00384
275.056	5.05211e-05	0.000419933	0.000384553	0.000465176	0.00106	0.000904689	0.00133	0.00158	0.00235	0.00118	0.00154	0.00211	0.00131	0.00178	0.002	0.00192	0.00194	0.00203	0.00255	0.00243	0.00315	0.0028	0.00191	0.00278	0.00401	0.00231	0.0036	0.00179	0.00303	0.00371	0.00231	0.00262	0.00323	0.00328	0.00411	0.00281	0.00277	0.00356	0.00292	0.00365	0.00306	0.00377	0.00374	0.00409	0.00485	0.00487	0.00412	0.00358	0.00384
275.85	5.05211e-05	0.000419933	0.000384553	0.000465176	0.00106	0.000904689	0.00133	0.00158	0.00235	0.00118	0.00154	0.00211	0.00131	0.00178	0.002	0.00192	0.00194	0.00203	0.00255	0.00243	0.00315	0.0028	0.00191	0.00278	0.00401	0.00231	0.0036	0.00179	0.00303	0.00371	0.00231	0.00262	0.00323	0.00328	0.00411	0.00281	0.00277	0.00356	0.00292	0.00365	0.00306	0.00377	0.00374	0.00409	0.00485	0.00487	0.00412	0.00358	0.00384
276.643	5.05211e-05	0.000419933	0.000384553	0.000465176	0.00106	0.000904689	0.00133	0.00158	0.00235	0.00118	0.00154	0.00211	0.00131	0.00178	0.002	0.00192	0.00194	0.00203	0.00255	0.00243	0.00315	0.0028	0.00191	0.00278	0.00401	0.00231	0.0036	0.00179	0.00303	0.00371	0.00231	0.00262	0.00323	0.00328	0.00411	0.00281	0.00277	0.00356	0.00292	0.00365	0.00306	0.00377	0.00374	0.00409	0.00485	0.00487	0.00412	0.00358	0.00384
277.437	5.05211e-05	0.000419933	0.000384553	0.000465176	0.00106	0.000904689	0.00133	0.00158	0.00235	0.00118	0.00154	0.00211	0.00131	0.00178	0.002	0.00192	0.00194	0.00203	0.00255	0.00243	0.00315	0.0028	0.00191	0.00278	0.00401	0.00231	0.0036	0.00179	0.00303	0.00371	0.00231	0.00262	0.00323	0.00328	0.00411	0.00281	0.00277	0.00356	0.00292	0.00365	0.00306	0.00377	0.00374	0.00409	0.00485	0.00487	0.00412	0.00358	0.00384
278.23	5.05211e-05	0.000419933	0.000384553	0.000465176	0.00106	0.000904689	0.00133	0.00158	0.00235	0.00118	0.00154	0.00211	0.00131	0.00178	0.002	0.00192	0.00194	0.00203	0.00255	0.00243	0.00315	0.0028	0.00191	0.00278	0.00401	0.00231	0.0036	0.00179	0.00303	0.00371	0.00231	0.00262	0.00323	0.00328	0.00411	0.00281	0.00277	0.00356	0.00292	0.00365	0.00306	0.00377	0.00374	0.00409	0.00485	0.00487	0.00412	0.00358	0.00384
279.023	5.05211e-05	0.000419933	0.000384553	0.000465176	0.00106	0.000904689	0.00133	0.00158	0.00235	0.00118	0.00154	0.00211	0.00131	0.00178	0.002	0.00192	0.00194	0.00203	0.00255	0.00243	0.00315	0.0028	0.00191	0.00278	0.00401	0.00231	0.0036	0.00179	0.00303	0.00371	0.00231	0.00262	0.00323	0.00328	0.00411	0.00281	0.00277	0.00356	0.00292	0.00365	0.00306	0.00377	0.00374	0.00409	0.00485	0.00487	0.00412	0.00358	0.00384
279.816	5.05211e-05	0.000419933	0.000384553	0.000465176	0.00106	0.000904689	0.00133	0.00158	0.00235	0.00118	0.00154	0.00211	0.00131	0.00178	0.002	0.00192	0.00194	0.00203	0.00255	0.00243	0.00315	0.0028	0.00191	0.00278	0.00401	0.00231	0.0036	0.00179	0.00303	0.00371	0.00231	0.00262	0.00323	0.00328	0.00411	0.00281	0.00277	0.00356	0.00292	0.00365	0.00306	0.00377	0.00374	0.00409	0.00485	0.00487	0.00412	0.00358	0.00384
280.609	5.05211e-05	0.000419933	0.000384553	0.000465176	0.00106	0.000904689	0.00133	0.00158	0.00235	0.00118	0.00154	0.00211	0.00131	0.00178	0.002	0.00192	0.00194	0.00203	0.00255	0.00243	0.00315	0.0028	0.00191	0.00278	0.00401	0.00231	0.0036	0.00179	0.00303	0.00371	0.00231	0.00262	0.00323	0.00328	0.00411	0.00281	0.00277	0.00356	0.00292	0.00365	0.00306	0.00377	0.00374	0.00409	0.00485	0.00487	0.00412	0.00358	0.00384
281.402	5.05211e-05	0.000419933	0.000384553	0.000465176	0.00106	0.000904689	0.00133	0.00158	0.00235	0.00118	0.00154	0.00211	0.00131	0.00178	0.002	0.00192	0.00194	0.00203	0.00255	0.00243	0.00315	0.0028	0.00191	0.00278	0.00401	0.00231	0.0036	0.00179	0.00303	0.00371	0.00231	0.00262	0.00323	0.00328	0.00411	0.00281	0.00277	0.00356	0.00292	0.00365	0.00306	0.00377	0.00374	0.00409	0.00485	0.00487	0.00412	0.00358	0.00384
282.195	5.05211e-05	0.000419933	0.000384553	0.000465176	0.00106	0.000904689	0.00133	0.00158	0.00235	0.00118	0.00154	0.00211	0.00131	0.00178	0.002	0.00192	0.00194	0.00203	0.00255	0.00243	0.00315	0.0028	0.00191	0.00278	0.00401	0.00231	0.0036	0.00179	0.00303	0.00371	0.00231	0.00262	0.00323	0.00328	0.00411	0.00281	0.00277	0.00356	0.00292	0.00365	0.00306	0.00377	0.00374	0.00409	0.00485	0.00487	0.00412	0.00358	0.00384
282.987	5.05211e-05	0.000419933	0.000384553	0.000465176	0.00106	0.000904689	0.00133	0.00158	0.00235	0.00118	0.00154	0.00211	0.00131	0.00178	0.002	0.00192	0.00194	0.00203	0.00255	0.00243	0.00315	0.0028	0.00191	0.00278	0.00401	0.00231	0.0036	0.00179	0.00303	0.00371	0.00231	0.00262	0.00323	0.00328	0.00411	0.00281	0.00277	0.00356	0.00292	0.00365	0.00306	0.00377	0.00374	0.00409	0.00485	0.00487	0.00412	0.00358	0.00384
283.78	5.05211e-05	0.000419933	0.000384553	0.000465176	0.00106	0.000904689	0.00133	0.00158	0.00235	0.00118	0.00154	0.00211	0.00131	0.00178	0.002	0.00192	0.00194	0.00203	0.00255	0.00243	0.00315	0.0028	0.00191	0.00278	0.00401	0.00231	0.0036	0.00179	0.00303	0.00371	0.00231	0.00262	0.00323	0.00328	0.00411	0.00281	0.00277	0.00356	0.00292	0.00365	0.00306	0.00377	0.00374	0.00409	0.00485	0.00487	0.00412	0.00358	0.00384
284.572	5.05211e-05	0.000419933	0.000384553	0.000465176	0.00106	0.000904689	0.00133	0.00158	0.00235	0.00118	0.00154	0.00211	0.00131	0.00178	0.002	0.00192	0.00194	0.00203	0.00255	0.00243	0.00315	0.0028	0.00191	0.00278	0.00401	0.00231	0.0036	0.00179	0.00303	0.00371	0.00231	0.00262	0.00323	0.00328	0.00411	0.00281	0.00277	0.00356	0.00292	0.00365	0.00306	0.00377	0.00374	0.00409	0.00485	0.00487	0.00412	0.00358	0.00384
285.365	5.05211e-05	0.000419933	0.000384553	0.000465176	0.00106	0.000904689	0.00133	0.00158	0.00235	0.00118	0.00154	0.00211	0.00131	0.00178	0.002	0.00192	0.00194	0.00203	0.00255	0.00243	0.00315	0.0028	0.00191	0.00278	0.00401	0.00231	0.0036	0.00179	0.00303	0.00371	0.00231	0.00262	0.00323	0.00328	0.00411	0.00281	0.00277	0.00356	0.00292	0.00365	0.00306	0.00377	0.00374	0.00409	0.00485	0.00487	0.00412	0.00358	0.00384
286.157	5.05211e-05	0.000419933	0.000384553	0.000465176	0.00106	0.000904689	0.00133	0.00158	0.00235	0.00118	0.00154	0.00211	0.00131	0.00178	0.002	0.00192	0.00194	0.00203	0.00255	0.00243	0.00315	0.0028	0.00191	0.00278	0.00401	0.00231	0.0036	0.00179	0.00303	0.00371	0.00231	0.00262	0.00323	0.00328	0.00411	0.00281	0.00277	0.00356	0.00292	0.00365	0.00306	0.00377	0.00374	0.00409	0.00485	0.00487	0.00412	0.00358	0.00384
286.949	5.05211e-05	0.000419933	0.000384553	0.000465176	0.00106	0.000904689	0.00133	0.00158	0.00235	0.00118	0.00154	0.00211	0.00131	0.00178	0.002	0.00192	0.00194	0.00203	0.00255	0.00243	0.00315	0.0028	0.00191	0.00278	0.00401	0.00231	0.0036	0.00179	0.00303	0.00371	0.00231	0.00262	0.00323	0.00328	0.00411	0.00281	0.00277	0.00356	0.00292	0.00365	0.00306	0.00377	0.00374	0.00409	0.00485	0.00487	0.00412	0.00358	0.00384
287.742	5.05211e-05	0.000419933	0.000384553	0.000465176	0.00106	0.000904689	0.00133	0.00158	0.00235	0.00118	0.00154	0.00211	0.00131	0.00178	0.002	0.00192	0.00194	0.00203	0.00255	0.00243	0.00315	0.0028	0.00191	0.00278	0.00401	0.00231	0.0036	0.00179	0.00303	0.00371	0.00231	0.00262	0.00323	0.00328	0.00411	0.00281	0.00277	0.00356	0.00292	0.00365	0.00306	0.00377	0.00374	0.00409	0.00485	0.00487	0.00412	0.00358	0.00384
288.534	5.05211e-05	0.000419933	0.000384553	0.000465176	0.00106	0.000904689	0.00133	0.00158	0.00235	0.00118	0.00154	0.00211	0.00131	0.00178	0.002	0.00192	0.00194	0.00203	0.00255	0.00243	0.00315	0.0028	0.00191	0.00278	0.00401	0.00231	0.0036	0.00179	0.00303	0.00371	0.00231	0.00262	0.00323	0.00328	0.00411	0.00281	0.00277	0.00356	0.00292	0.00365	0.00306	0.00377	0.00374	0.00409	0.00485	0.00487	0.00412	0.00358	0.00384
289.325	5.05211e-05	0.000419933	0.000384553	0.000465176	0.00106	0.000904689	0.00133	0.00158	0.00235	0.00118	0.00154	0.00211	0.00131	0.00178	0.002	0.00192	0.00194	0.00203	0.00255	0.00243	0.00315	0.0028	0.00191	0.00278	0.00401	0.00231	0.0036	0.00179	0.00303	0.00371	0.00231	0.00262	0.00323	0.00328	0.00411	0.00281	0.00277	0.00356	0.00292	0.00365	0.00306	0.00377	0.00374	0.00409	0.00485	0.00487	0.00412	0.00358	0.00384
290.117	5.05211e-05	0.000419933	0.000384553	0.000465176	0.00106	0.000904689	0.00133	0.00158	0.00235	0.00118	0.00154	0.00211	0.00131	0.00178	0.002	0.00192	0.00194	0.00203	0.00255	0.00243	0.00315	0.0028	0.00191	0.00278	0.00401	0.00231	0.0036	0.00179	0.00303	0.00371	0.00231	0.00262	0.00323	0.00328	0.00411	0.00281	0.00277	0.00356	0.00292	0.00365	0.00306	0.00377	0.00374	0.00409	0.00485	0.00487	0.00412	0.00358	0.00384
290.909	5.05211e-05	0.000419933	0.000384553	0.000465176	0.00106	0.000904689	0.00133	0.00158	0.00235	0.00118	0.00154	0.00211	0.00131	0.00178	0.002	0.00192	0.00194	0.00203	0.00255	0.00243	0.00315	0.0028	0.00191	0.00278	0.00401	0.00231	0.0036	0.00179	0.00303	0.00371	0.00231	0.00262	0.00323	0.00328	0.00411	0.00281	0.00277	0.00356	0.00292	0.00365	0.00306	0.00377	0.00374	0.00409	0.00485	0.00487	0.00412	0.00358	0.00384
291.701	5.05211e-05	0.000419933	0.000384553	0.000465176	0.00106	0.000904689	0.00133	0.00158	0.00235	0.00118	0.00154	0.00211	0.00131	0.00178	0.002	0.00192	0.00194	0.00203	0.00255	0.00243	0.00315	0.0028	0.00191	0.00278	0.00401	0.00231	0.0036	0.00179	0.00303	0.00371	0.00231	0.00262	0.00323	0.00328	0.00411	0.00281	0.00277	0.00356	0.00292	0.00365	0.00306	0.00377	0.00374	0.00409	0.00485	0.00487	0.00412	0.00358	0.00384
292.492	5.05211e-05	0.000419933	0.000384553	0.000465176	0.00106	0.000904689	0.00133	0.00158	0.00235	0.00118	0.00154	0.00211	0.00131	0.00178	0.002	0.00192	0.00194	0.00203	0.00255	0.00243	0.00315	0.0028	0.00191	0.00278	0.00401	0.00231	0.0036	0.00179	0.00303	0.00371	0.00231	0.00262	0.00323	0.00328	0.00411	0.00281	0.00277	0.00356	0.00292	0.00365	0.00306	0.00377	0.00374	0.00409	0.00485	0.00487	0.00412	0.00358	0.00384
293.284	5.05211e-05	0.000419933	0.000384553	0.000465176	0.00106	0.000904689	0.00133	0.00158	0.00235	0.00118	0.00154	0.00211	0.00131	0.00178	0.002	0.00192	0.00194	0.00203	0.00255	0.00243	0.00315	0.0028	0.00191	0.00278	0.00401	0.00231	0.0036	0.00179	0.00303	0.00371	0.00231	0.00262	0.00323	0.00328	0.00411	0.00281	0.00277	0.00356	0.00292	0.00365	0.00306	0.00377	0.00374	0.00409	0.00485	0.00487	0.00412	0.00358	0.00384
294.075	5.05211e-05	0.000419933	0.000384553	0.000465176	0.00106	0.000904689	0.00133	0.00158	0.00235	0.00118	0.00154	0.00211	0.00131	0.00178	0.002	0.00192	0.00194	0.00203	0.00255	0.00243	0.00315	0.0028	0.00191	0.00278	0.00401	0.00231	0.0036	0.00179	0.00303	0.00371	0.00231	0.00262	0.00323	0.00328	0.00411	0.00281	0.00277	0.00356	0.00292	0.00365	0.00306	0.00377	0.00374	0.00409	0.00485	0.00487	0.00412	0.00358	0.00384
294.866	5.05211e-05	0.000419933	0.000384553	0.000465176	0.00106	0.000904689	0.00133	0.00158	0.00235	0.00118	0.00154	0.00211	0.00131	0.00178	0.002	0.00192	0.00194	0.00203	0.00255	0.00243	0.00315	0.0028	0.00191	0.00278	0.00401	0.00231	0.0036	0.00179	0.00303	0.00371	0.00231	0.00262	0.00323	0.00328	0.00411	0.00281	0.00277	0.00356	0.00292	0.00365	0.00306	0.00377	0.00374	0.00409	0.00485	0.00487	0.00412	0.00358	0.00384
295.658	5.05211e-05	0.000419933	0.000384553	0.000465176	0.00106	0.000904689	0.00133	0.00158	0.00235	0.00118	0.00154	0.00211	0.00131	0.00178	0.002	0.00192	0.00194	0.00203	0.00255	0.00243	0.00315	0.0028	0.00191	0.00278	0.00401	0.00231	0.0036	0.00179	0.00303	0.00371	0.00231	0.00262	0.00323	0.00328	0.00411	0.00281	0.00277	0.00356	0.00292	0.00365	0.00306	0.00377	0.00374	0.00409	0.00485	0.00487	0.00412	0.00358	0.00384
296.449	5.05211e-05	0.000419933	0.000384553	0.000465176	0.00106	0.000904689	0.00133	0.00158	0.00235	0.00118	0.00154	0.00211	0.00131	0.00178	0.002	0.00192	0.00194	0.00203	0.00255	0.00243	0.00315	0.0028	0.00191	0.00278	0.00401	0.00231	0.0036	0.00179	0.00303	0.00371	0.00231	0.00262	0.00323	0.00328	0.00411	0.00281	0.00277	0.00356	0.00292	0.00365	0.00306	0.00377	0.00374	0.00409	0.00485	0.00487	0.00412	0.00358	0.00384
297.24	5.05211e-05	0.000419933	0.000384553	0.000465176	0.00106	0.000904689	0.00133	0.00158	0.00235	0.00118	0.00154	0.00211	0.00131	0.00178	0.002	0.00192	0.00194	0.00203	0.00255	0.00243	0.00315	0.0028	0.00191	0.00278	0.00401	0.00231	0.0036	0.00179	0.00303	0.00371	0.00231	0.00262	0.00323	0.00328	0.00411	0.00281	0.00277	0.00356	0.00292	0.00365	0.00306	0.00377	0.00374	0.00409	0.00485	0.00487	0.00412	0.00358	0.00384
298.031	5.05211e-05	0.000419933	0.000384553	0.000465176	0.00106	0.000904689	0.00133	0.00158	0.00235	0.00118	0.00154	0.00211	0.00131	0.00178	0.002	0.00192	0.00194	0.00203	0.00255	0.00243	0.00315	0.0028	0.00191	0.00278	0.00401	0.00231	0.0036	0.00179	0.00303	0.00371	0.00231	0.00262	0.00323	0.00328	0.00411	0.00281	0.00277	0.00356	0.00292	0.00365	0.00306	0.00377	0.00374	0.00409	0.00485	0.00487	0.00412	0.00358	0.00384
298.822	5.05211e-05	0.000419933	0.000384553	0.000465176	0.00106	0.000904689	0.00133	0.00158	0.00235	0.00118	0.00154	0.00211	0.00131	0.00178	0.002	0.00192	0.00194	0.00203	0.00255	0.00243	0.00315	0.0028	0.00191	0.00278	0.00401	0.00231	0.0036	0.00179	0.00303	0.00371	0.00231	0.00262	0.00323	0.00328	0.00411	0.00281	0.00277	0.00356	0.00292	0.00365	0.00306	0.00377	0.00374	0.00409	0.00485	0.00487	0.00412	0.00358	0.00384
299.612	5.05211e-05	0.000419933	0.000384553	0.000465176	0.00106	0.000904689	0.00133	0.00158	0.00235	0.00118	0.00154	0.00211	0.00131	0.00178	0.002	0.00192	0.00194	0.00203	0.00255	0.00243	0.00315	0.0028	0.00191	0.00278	0.00401	0.00231	0.0036	0.00179	0.00303	0.00371	0.00231	0.00262	0.00323	0.00328	0.00411	0.00281	0.00277	0.00356	0.00292	0.00365	0.00306	0.00377	0.00374	0.00409	0.00485	0.00487	0.00412	0.00358	0.00384
300.403	5.05211e-05	0.000419933	0.000384553	0.000465176	0.00106	0.000904689	0.00133	0.00158	0.00235	0.00118	0.00154	0.00211	0.00131	0.00178	0.002	0.00192	0.00194	0.00203	0.00255	0.00243	0.00315	0.0028	0.00191	0.00278	0.00401	0.00231	0.0036	0.00179	0.00303	0.00371	0.00231	0.00262	0.00323	0.00328	0.00411	0.00281	0.00277	0.00356	0.00292	0.00365	0.00306	0.00377	0.00374	0.00409	0.00485	0.00487	0.00412	0.00358	0.00384
301.193	5.05211e-05	0.000419933	0.000384553	0.000465176	0.00106	0.000904689	0.00133	0.00158	0.00235	0.00118	0.00154	0.00211	0.00131	0.00178	0.002	0.00192	0.00194	0.00203	0.00255	0.00243	0.00315	0.0028	0.00191	0.00278	0.00401	0.00231	0.0036	0.00179	0.00303	0.00371	0.00231	0.00262	0.00323	0.00328	0.00411	0.00281	0.00277	0.00356	0.00292	0.00365	0.00306	0.00377	0.00374	0.00409	0.00485	0.00487	0.00412	0.00358	0.00384
301.984	5.05211e-05	0.000419933	0.000384553	0.000465176	0.00106	0.000904689	0.00133	0.00158	0.00235	0.00118	0.00154	0.00211	0.00131	0.00178	0.002	0.00192	0.00194	0.00203	0.00255	0.00243	0.00315	0.0028	0.00191	0.00278	0.00401	0.00231	0.0036	0.00179	0.00303	0.00371	0.00231	0.00262	0.00323	0.00328	0.00411	0.00281	0.00277	0.00356	0.00292	0.00365	0.00306	0.00377	0.00374	0.00409	0.00485	0.00487	0.00412	0.00358	0.00384
302.774	5.05211e-05	0.000419933	0.000384553	0.000465176	0.00106	0.000904689	0.00133	0.00158	0.00235	0.00118	0.00154	0.00211	0.00131	0.00178	0.002	0.00192	0.00194	0.00203	0.00255	0.00243	0.00315	0.0028	0.00191	0.00278	0.00401	0.00231	0.0036	0.00179	0.00303	0.00371	0.00231	0.00262	0.00323	0.00328	0.00411	0.00281	0.00277	0.00356	0.00292	0.00365	0.00306	0.00377	0.00374	0.00409	0.00485	0.00487	0.00412	0.00358	0.00384
303.565	5.05211e-05	0.000419933	0.000384553	0.000465176	0.00106	0.000904689	0.00133	0.00158	0.00235	0.00118	0.00154	0.00211	0.00131	0.00178	0.002	0.00192	0.00194	0.00203	0.00255	0.00243	0.00315	0.0028	0.00191	0.00278	0.00401	0.00231	0.0036	0.00179	0.00303	0.00371	0.00231	0.00262	0.00323	0.00328	0.00411	0.00281	0.00277	0.00356	0.00292	0.00365	0.00306	0.00377	0.00374	0.00409	0.00485	0.00487	0.00412	0.00358	0.00384
304.355	5.05211e-05	0.000419933	0.000384553	0.000465176	0.00106	0.000904689	0.00133	0.00158	0.00235	0.00118	0.00154	0.00211	0.00131	0.00178	0.002	0.00192	0.00194	0.00203	0.00255	0.00243	0.00315	0.0028	0.00191	0.00278	0.00401	0.00231	0.0036	0.00179	0.00303	0.00371	0.00231	0.00262	0.00323	0.00328	0.00411	0.00281	0.00277	0.00356	0.00292	0.00365	0.00306	0.00377	0.00374	0.00409	0.00485	0.00487	0.00412	0.00358	0.00384
305.145	5.05211e-05	0.000419933	0.000384553	0.000465176	0.00106	0.000904689	0.00133	0.00158	0.00235	0.00118	0.00154	0.00211	0.00131	0.00178	0.002	0.00192	0.00194	0.00203	0.00255	0.00243	0.00315	0.0028	0.00191	0.00278	0.00401	0.00231	0.0036	0.00179	0.00303	0.00371	0.00231	0.00262	0.00323	0.00328	0.00411	0.00281	0.00277	0.00356	0.00292	0.00365	0.00306	0.00377	0.00374	0.00409	0.00485	0.00487	0.00412	0.00358	0.00384
305.935	5.05211e-05	0.000419933	0.000384553	0.000465176	0.00106	0.000904689	0.00133	0.00158	0.00235	0.00118	0.00154	0.00211	0.00131	0.00178	0.002	0.00192	0.00194	0.00203	0.00255	0.00243	0.00315	0.0028	0.00191	0.00278	0.00401	0.00231	0.0036	0.00179	0.00303	0.00371	0.00231	0.00262	0.00323	0.00328	0.00411	0.00281	0.00277	0.00356	0.00292	0.00365	0.00306	0.00377	0.00374	0.00409	0.00485	0.00487	0.00412	0.00358	0.00384
306.725	5.05211e-05	0.000419933	0.000384553	0.000465176	0.00106	0.000904689	0.00133	0.00158	0.00235	0.00118	0.00154	0.00211	0.00131	0.00178	0.002	0.00192	0.00194	0.00203	0.00255	0.00243	0.00315	0.0028	0.00191	0.00278	0.00401	0.00231	0.0036	0.00179	0.00303	0.00371	0.00231	0.00262	0.00323	0.00328	0.00411	0.00281	0.00277	0.00356	0.00292	0.00365	0.00306	0.00377	0.00374	0.00409	0.00485	0.00487	0.00412	0.00358	0.00384
307.515	5.05211e-05	0.000419933	0.000384553	0.000465176	0.00106	0.000904689	0.00133	0.00158	0.00235	0.00118	0.00154	0.00211	0.00131	0.00178	0.002	0.00192	0.00194	0.00203	0.00255	0.00243	0.00315	0.0028	0.00191	0.00278	0.00401	0.00231	0.0036	0.00179	0.00303	0.00371	0.00231	0.00262	0.00323	0.00328	0.00411	0.00281	0.00277	0.00356	0.00292	0.00365	0.00306	0.00377	0.00374	0.00409	0.00485	0.00487	0.00412	0.00358	0.00384
308.304	5.05211e-05	0.000419933	0.000384553	0.000465176	0.00106	0.000904689	0.00133	0.00158	0.00235	0.00118	0.00154	0.00211	0.00131	0.00178	0.002	0.00192	0.00194	0.00203	0.00255	0.00243	0.00315	0.0028	0.00191	0.00278	0.00401	0.00231	0.0036	0.00179	0.00303	0.00371	0.00231	0.00262	0.00323	0.00328	0.00411	0.00281	0.00277	0.00356	0.00292	0.00365	0.00306	0.00377	0.00374	0.00409	0.00485	0.00487	0.00412	0.00358	0.00384
309.094	5.05211e-05	0.000419933	0.000384553	0.000465176	0.00106	0.000904689	0.00133	0.00158	0.00235	0.00118	0.00154	0.00211	0.00131	0.00178	0.002	0.00192	0.00194	0.00203	0.00255	0.00243	0.00315	0.0028	0.00191	0.00278	0.00401	0.00231	0.0036	0.00179	0.00303	0.00371	0.00231	0.00262	0.00323	0.00328	0.00411	0.00281	0.00277	0.00356	0.00292	0.00365	0.00306	0.00377	0.00374	0.00409	0.00485	0.00487	0.00412	0.00358	0.00384
309.883	5.05211e-05	0.000419933	0.000384553	0.000465176	0.00106	0.000904689	0.00133	0.00158	0.00235	0.00118	0.00154	0.00211	0.00131	0.00178	0.002	0.00192	0.00194	0.00203	0.00255	0.00243	0.00315	0.0028	0.00191	0.00278	0.00401	0.00231	0.0036	0.00179	0.00303	0.00371	0.00231	0.00262	0.00323	0.00328	0.00411	0.00281	0.00277	0.00356	0.00292	0.00365	0.00306	0.00377	0.00374	0.00409	0.00485	0.00487	0.00412	0.00358	0.00384
310.673	5.05211e-05	0.000419933	0.000384553	0.000465176	0.00106	0.000904689	0.00133	0.00158	0.00235	0.00118	0.00154	0.00211	0.00131	0.00178	0.002	0.00192	0.00194	0.00203	0.00255	0.00243	0.00315	0.0028	0.00191	0.00278	0.00401	0.00231	0.0036	0.00179	0.00303	0.00371	0.00231	0.00262	0.00323	0.00328	0.00411	0.00281	0.00277	0.00356	0.00292	0.00365	0.00306	0.00377	0.00374	0.00409	0.00485	0.00487	0.00412	0.00358	0.00384
311.462	5.05211e-05	0.000419933	0.000384553	0.000465176	0.00106	0.000904689	0.00133	0.00158	0.00235	0.00118	0.00154	0.00211	0.00131	0.00178	0.002	0.00192	0.00194	0.00203	0.00255	0.00243	0.00315	0.0028	0.00191	0.00278	0.00401	0.00231	0.0036	0.00179	0.00303	0.00371	0.00231	0.00262	0.00323	0.00328	0.00411	0.00281	0.00277	0.00356	0.00292	0.00365	0.00306	0.00377	0.00374	0.00409	0.00485	0.00487	0.00412	0.00358	0.00384
312.252	5.05211e-05	0.000419933	0.000384553	0.000465176	0.00106	0.000904689	0.00133	0.00158	0.00235	0.00118	0.00154	0.00211	0.00131	0.00178	0.002	0.00192	0.00194	0.00203	0.00255	0.00243	0.00315	0.0028	0.00191	0.00278	0.00401	0.00231	0.0036	0.00179	0.00303	0.00371	0.00231	0.00262	0.00323	0.00328	0.00411	0.00281	0.00277	0.00356	0.00292	0.00365	0.00306	0.00377	0.00374	0.00409	0.00485	0.00487	0.00412	0.00358	0.00384
313.041	5.05211e-05	0.000419933	0.000384553	0.000465176	0.00106	0.000904689	0.00133	0.00158	0.00235	0.00118	0.00154	0.00211	0.00131	0.00178	0.002	0.00192	0.00194	0.00203	0.00255	0.00243	0.00315	0.0028	0.00191	0.00278	0.00401	0.00231	0.0036	0.00179	0.00303	0.00371	0.00231	0.00262	0.00323	0.00328	0.00411	0.00281	0.00277	0.00356	0.00292	0.00365	0.00306	0.00377	0.00374	0.00409	0.00485	0.00487	0.00412	0.00358	0.00384
313.83	5.05211e-05	0.000419933	0.000384553	0.000465176	0.00106	0.000904689	0.00133	0.00158	0.00235	0.00118	0.00154	0.00211	0.00131	0.00178	0.002	0.00192	0.00194	0.00203	0.00255	0.00243	0.00315	0.0028	0.00191	0.00278	0.00401	0.00231	0.0036	0.00179	0.00303	0.00371	0.00231	0.00262	0.00323	0.00328	0.00411	0.00281	0.00277	0.00356	0.00292	0.00365	0.00306	0.00377	0.00374	0.00409	0.00485	0.00487	0.00412	0.00358	0.00384
314.619	5.05211e-05	0.000419933	0.000384553	0.000465176	0.00106	0.000904689	0.00133	0.00158	0.00235	0.00118	0.00154	0.00211	0.00131	0.00178	0.002	0.00192	0.00194	0.00203	0.00255	0.00243	0.00315	0.0028	0.00191	0.00278	0.00401	0.00231	0.0036	0.00179	0.00303	0.00371	0.00231	0.00262	0.00323	0.00328	0.00411	0.00281	0.00277	0.00356	0.00292	0.00365	0.00306	0.00377	0.00374	0.00409	0.00485	0.00487	0.00412	0.00358	0.00384
315.408	5.05211e-05	0.000419933	0.000384553	0.000465176	0.00106	0.000904689	0.00133	0.00158	0.00235	0.00118	0.00154	0.00211	0.00131	0.00178	0.002	0.00192	0.00194	0.00203	0.00255	0.00243	0.00315	0.0028	0.00191	0.00278	0.00401	0.00231	0.0036	0.00179	0.00303	0.00371	0.00231	0.00262	0.00323	0.00328	0.00411	0.00281	0.00277	0.00356	0.00292	0.00365	0.00306	0.00377	0.00374	0.00409	0.00485	0.00487	0.00412	0.00358	0.00384
316.197	5.05211e-05	0.000419933	0.000384553	0.000465176	0.00106	0.000904689	0.00133	0.00158	0.00235	0.00118	0.00154	0.00211	0.00131	0.00178	0.002	0.00192	0.00194	0.00203	0.00255	0.00243	0.00315	0.0028	0.00191	0.00278	0.00401	0.00231	0.0036	0.00179	0.00303	0.00371	0.00231	0.00262	0.00323	0.00328	0.00411	0.00281	0.00277	0.00356	0.00292	0.00365	0.00306	0.00377	0.00374	0.00409	0.00485	0.00487	0.00412	0.00358	0.00384
316.985	5.05211e-05	0.000419933	0.000384553	0.000465176	0.00106	0.000904689	0.00133	0.00158	0.00235	0.00118	0.00154	0.00211	0.00131	0.00178	0.002	0.00192	0.00194	0.00203	0.00255	0.00243	0.00315	0.0028	0.00191	0.00278	0.00401	0.00231	0.0036	0.00179	0.00303	0.00371	0.00231	0.00262	0.00323	0.00328	0.00411	0.00281	0.00277	0.00356	0.00292	0.00365	0.00306	0.00377	0.00374	0.00409	0.00485	0.00487	0.00412	0.00358	0.00384
317.774	5.05211e-05	0.000419933	0.000384553	0.000465176	0.00106	0.000904689	0.00133	0.00158	0.00235	0.00118	0.00154	0.00211	0.00131	0.00178	0.002	0.00192	0.00194	0.00203	0.00255	0.00243	0.00315	0.0028	0.00191	0.00278	0.00401	0.00231	0.0036	0.00179	0.00303	0.00371	0.00231	0.00262	0.00323	0.00328	0.00411	0.00281	0.00277	0.00356	0.00292	0.00365	0.00306	0.00377	0.00374	0.00409	0.00485	0.00487	0.00412	0.00358	0.00384
318.563	5.05211e-05	0.000419933	0.000384553	0.000465176	0.00106	0.000904689	0.00133	0.00158	0.00235	0.00118	0.00154	0.00211	0.00131	0.00178	0.002	0.00192	0.00194	0.00203	0.00255	0.00243	0.00315	0.0028	0.00191	0.00278	0.00401	0.00231	0.0036	0.00179	0.00303	0.00371	0.00231	0.00262	0.00323	0.00328	0.00411	0.00281	0.00277	0.00356	0.00292	0.00365	0.00306	0.00377	0.00374	0.00409	0.00485	0.00487	0.00412	0.00358	0.00384
319.351	5.05211e-05	0.000419933	0.000384553	0.000465176	0.00106	0.000904689	0.00133	0.00158	0.00235	0.00118	0.00154	0.00211	0.00131	0.00178	0.002	0.00192	0.00194	0.00203	0.00255	0.00243	0.00315	0.0028	0.00191	0.00278	0.00401	0.00231	0.0036	0.00179	0.00303	0.00371	0.00231	0.00262	0.00323	0.00328	0.00411	0.00281	0.00277	0.00356	0.00292	0.00365	0.00306	0.00377	0.00374	0.00409	0.00485	0.00487	0.00412	0.00358	0.00384
320.139	5.05211e-05	0.000419933	0.000384553	0.000465176	0.00106	0.000904689	0.00133	0.00158	0.00235	0.00118	0.00154	0.00211	0.00131	0.00178	0.002	0.00192	0.00194	0.00203	0.00255	0.00243	0.00315	0.0028	0.00191	0.00278	0.00401	0.00231	0.0036	0.00179	0.00303	0.00371	0.00231	0.00262	0.00323	0.00328	0.00411	0.00281	0.00277	0.00356	0.00292	0.00365	0.00306	0.00377	0.00374	0.00409	0.00485	0.00487	0.00412	0.00358	0.00384
320.928	5.05211e-05	0.000419933	0.000384553	0.000465176	0.00106	0.000904689	0.00133	0.00158	0.00235	0.00118	0.00154	0.00211	0.00131	0.00178	0.002	0.00192	0.00194	0.00203	0.00255	0.00243	0.00315	0.0028	0.00191	0.00278	0.00401	0.00231	0.0036	0.00179	0.00303	0.00371	0.00231	0.00262	0.00323	0.00328	0.00411	0.00281	0.00277	0.00356	0.00292	0.00365	0.00306	0.00377	0.00374	0.00409	0.00485	0.00487	0.00412	0.00358	0.00384
321.716	5.05211e-05	0.000419933	0.000384553	0.000465176	0.00106	0.000904689	0.00133	0.00158	0.00235	0.00118	0.00154	0.00211	0.00131	0.00178	0.002	0.00192	0.00194	0.00203	0.00255	0.00243	0.00315	0.0028	0.00191	0.00278	0.00401	0.00231	0.0036	0.00179	0.00303	0.00371	0.00231	0.00262	0.00323	0.00328	0.00411	0.00281	0.00277	0.00356	0.00292	0.00365	0.00306	0.00377	0.00374	0.00409	0.00485	0.00487	0.00412	0.00358	0.00384
322.504	5.05211e-05	0.000419933	0.000384553	0.000465176	0.00106	0.000904689	0.00133	0.00158	0.00235	0.00118	0.00154	0.00211	0.00131	0.00178	0.002	0.00192	0.00194	0.00203	0.00255	0.00243	0.00315	0.0028	0.00191	0.00278	0.00401	0.00231	0.0036	0.00179	0.00303	0.00371	0.00231	0.00262	0.00323	0.00328	0.00411	0.00281	0.00277	0.00356	0.00292	0.00365	0.00306	0.00377	0.00374	0.00409	0.00485	0.00487	0.00412	0.00358	0.00384
323.292	5.05211e-05	0.000419933	0.000384553	0.000465176	0.00106	0.000904689	0.00133	0.00158	0.00235	0.00118	0.00154	0.00211	0.00131	0.00178	0.002	0.00192	0.00194	0.00203	0.00255	0.00243	0.00315	0.0028	0.00191	0.00278	0.00401	0.00231	0.0036	0.00179	0.00303	0.00371	0.00231	0.00262	0.00323	0.00328	0.00411	0.00281	0.00277	0.00356	0.00292	0.00365	0.00306	0.00377	0.00374	0.00409	0.00485	0.00487	0.00412	0.00358	0.00384
324.08	5.05211e-05	0.000419933	0.000384553	0.000465176	0.00106	0.000904689	0.00133	0.00158	0.00235	0.00118	0.00154	0.00211	0.00131	0.00178	0.002	0.00192	0.00194	0.00203	0.00255	0.00243	0.00315	0.0028	0.00191	0.00278	0.00401	0.00231	0.0036	0.00179	0.00303	0.00371	0.00231	0.00262	0.00323	0.00328	0.00411	0.00281	0.00277	0.00356	0.00292	0.00365	0.00306	0.00377	0.00374	0.00409	0.00485	0.00487	0.00412	0.00358	0.00384
324.868	5.05211e-05	0.000419933	0.000384553	0.000465176	0.00106	0.000904689	0.00133	0.00158	0.00235	0.00118	0.00154	0.00211	0.00131	0.00178	0.002	0.00192	0.00194	0.00203	0.00255	0.00243	0.00315	0.0028	0.00191	0.00278	0.00401	0.00231	0.0036	0.00179	0.00303	0.00371	0.00231	0.00262	0.00323	0.00328	0.00411	0.00281	0.00277	0.00356	0.00292	0.00365	0.00306	0.00377	0.00374	0.00409	0.00485	0.00487	0.00412	0.00358	0.00384
325.656	5.05211e-05	0.000419933	0.000384553	0.000465176	0.00106	0.000904689	0.00133	0.00158	0.00235	0.00118	0.00154	0.00211	0.00131	0.00178	0.002	0.00192	0.00194	0.00203	0.00255	0.00243	0.00315	0.0028	0.00191	0.00278	0.00401	0.00231	0.0036	0.00179	0.00303	0.00371	0.00231	0.00262	0.00323	0.00328	0.00411	0.00281	0.00277	0.00356	0.00292	0.00365	0.00306	0.00377	0.00374	0.00409	0.00485	0.00487	0.00412	0.00358	0.00384
326.443	5.05211e-05	0.000419933	0.000384553	0.000465176	0.00106	0.000904689	0.00133	0.00158	0.00235	0.00118	0.00154	0.00211	0.00131	0.00178	0.002	0.00192	0.00194	0.00203	0.00255	0.00243	0.00315	0.0028	0.00191	0.00278	0.00401	0.00231	0.0036	0.00179	0.00303	0.00371	0.00231	0.00262	0.00323	0.00328	0.00411	0.00281	0.00277	0.00356	0.00292	0.00365	0.00306	0.00377	0.00374	0.00409	0.00485	0.00487	0.00412	0.00358	0.00384
327.231	5.05211e-05	0.000419933	0.000384553	0.000465176	0.00106	0.000904689	0.00133	0.00158	0.00235	0.00118	0.00154	0.00211	0.00131	0.00178	0.002	0.00192	0.00194	0.00203	0.00255	0.00243	0.00315	0.0028	0.00191	0.00278	0.00401	0.00231	0.0036	0.00179	0.00303	0.00371	0.00231	0.00262	0.00323	0.00328	0.00411	0.00281	0.00277	0.00356	0.00292	0.00365	0.00306	0.00377	0.00374	0.00409	0.00485	0.00487	0.00412	0.00358	0.00384
328.018	5.05211e-05	0.000419933	0.000384553	0.000465176	0.00106	0.000904689	0.00133	0.00158	0.00235	0.00118	0.00154	0.00211	0.00131	0.00178	0.002	0.00192	0.00194	0.00203	0.00255	0.00243	0.00315	0.0028	0.00191	0.00278	0.00401	0.00231	0.0036	0.00179	0.00303	0.00371	0.00231	0.00262	0.00323	0.00328	0.00411	0.00281	0.00277	0.00356	0.00292	0.00365	0.00306	0.00377	0.00374	0.00409	0.00485	0.00487	0.00412	0.00358	0.00384
328.806	5.05211e-05	0.000419933	0.000384553	0.000465176	0.00106	0.000904689	0.00133	0.00158	0.00235	0.00118	0.00154	0.00211	0.00131	0.00178	0.002	0.00192	0.00194	0.00203	0.00255	0.00243	0.00315	0.0028	0.00191	0.00278	0.00401	0.00231	0.0036	0.00179	0.00303	0.00371	0.00231	0.00262	0.00323	0.00328	0.00411	0.00281	0.00277	0.00356	0.00292	0.00365	0.00306	0.00377	0.00374	0.00409	0.00485	0.00487	0.00412	0.00358	0.00384
329.593	5.05211e-05	0.000419933	0.000384553	0.000465176	0.00106	0.000904689	0.00133	0.00158	0.00235	0.00118	0.00154	0.00211	0.00131	0.00178	0.002	0.00192	0.00194	0.00203	0.00255	0.00243	0.00315	0.0028	0.00191	0.00278	0.00401	0.00231	0.0036	0.00179	0.00303	0.00371	0.00231	0.00262	0.00323	0.00328	0.00411	0.00281	0.00277	0.00356	0.00292	0.00365	0.00306	0.00377	0.00374	0.00409	0.00485	0.00487	0.00412	0.00358	0.00384
330.38	5.05211e-05	0.000419933	0.000384553	0.000465176	0.00106	0.000904689	0.00133	0.00158	0.00235	0.00118	0.00154	0.00211	0.00131	0.00178	0.002	0.00192	0.00194	0.00203	0.00255	0.00243	0.00315	0.0028	0.00191	0.00278	0.00401	0.00231	0.0036	0.00179	0.00303	0.00371	0.00231	0.00262	0.00323	0.00328	0.00411	0.00281	0.00277	0.00356	0.00292	0.00365	0.00306	0.00377	0.00374	0.00409	0.00485	0.00487	0.00412	0.00358	0.00384
331.167	5.05211e-05	0.000419933	0.000384553	0.000465176	0.00106	0.000904689	0.00133	0.00158	0.00235	0.00118	0.00154	0.00211	0.00131	0.00178	0.002	0.00192	0.00194	0.00203	0.00255	0.00243	0.00315	0.0028	0.00191	0.00278	0.00401	0.00231	0.0036	0.00179	0.00303	0.00371	0.00231	0.00262	0.00323	0.00328	0.00411	0.00281	0.00277	0.00356	0.00292	0.00365	0.00306	0.00377	0.00374	0.00409	0.00485	0.00487	0.00412	0.00358	0.00384
331.954	5.05211e-05	0.000419933	0.000384553	0.000465176	0.00106	0.000904689	0.00133	0.00158	0.00235	0.00118	0.00154	0.00211	0.00131	0.00178	0.002	0.00192	0.00194	0.00203	0.00255	0.00243	0.00315	0.0028	0.00191	0.00278	0.00401	0.00231	0.0036	0.00179	0.00303	0.00371	0.00231	0.00262	0.00323	0.00328	0.00411	0.00281	0.00277	0.00356	0.00292	0.00365	0.00306	0.00377	0.00374	0.00409	0.00485	0.00487	0.00412	0.00358	0.00384
332.741	5.05211e-05	0.000419933	0.000384553	0.000465176	0.00106	0.000904689	0.00133	0.00158	0.00235	0.00118	0.00154	0.00211	0.00131	0.00178	0.002	0.00192	0.00194	0.00203	0.00255	0.00243	0.00315	0.0028	0.00191	0.00278	0.00401	0.00231	0.0036	0.00179	0.00303	0.00371	0.00231	0.00262	0.00323	0.00328	0.00411	0.00281	0.00277	0.00356	0.00292	0.00365	0.00306	0.00377	0.00374	0.00409	0.00485	0.00487	0.00412	0.00358	0.00384
333.528	5.05211e-05	0.000419933	0.000384553	0.000465176	0.00106	0.000904689	0.00133	0.00158	0.00235	0.00118	0.00154	0.00211	0.00131	0.00178	0.002	0.00192	0.00194	0.00203	0.00255	0.00243	0.00315	0.0028	0.00191	0.00278	0.00401	0.00231	0.0036	0.00179	0.00303	0.00371	0.00231	0.00262	0.00323	0.00328	0.00411	0.00281	0.00277	0.00356	0.00292	0.00365	0.00306	0.00377	0.00374	0.00409	0.00485	0.00487	0.00412	0.00358	0.00384
334.315	5.05211e-05	0.000419933	0.000384553	0.000465176	0.00106	0.000904689	0.00133	0.00158	0.00235	0.00118	0.00154	0.00211	0.00131	0.00178	0.002	0.00192	0.00194	0.00203	0.00255	0.00243	0.00315	0.0028	0.00191	0.00278	0.00401	0.00231	0.0036	0.00179	0.00303	0.00371	0.00231	0.00262	0.00323	0.00328	0.00411	0.00281	0.00277	0.00356	0.00292	0.00365	0.00306	0.00377	0.00374	0.00409	0.00485	0.00487	0.00412	0.00358	0.00384
335.102	5.05211e-05	0.000419933	0.000384553	0.000465176	0.00106	0.000904689	0.00133	0.00158	0.00235	0.00118	0.00154	0.00211	0.00131	0.00178	0.002	0.00192	0.00194	0.00203	0.00255	0.00243	0.00315	0.0028	0.00191	0.00278	0.00401	0.00231	0.0036	0.00179	0.00303	0.00371	0.00231	0.00262	0.00323	0.00328	0.00411	0.00281	0.00277	0.00356	0.00292	0.00365	0.00306	0.00377	0.00374	0.00409	0.00485	0.00487	0.00412	0.00358	0.00384
335.888	5.05211e-05	0.000419933	0.000384553	0.000465176	0.00106	0.000904689	0.00133	0.00158	0.00235	0.00118	0.00154	0.00211	0.00131	0.00178	0.002	0.00192	0.00194	0.00203	0.00255	0.00243	0.00315	0.0028	0.00191	0.00278	0.00401	0.00231	0.0036	0.00179	0.00303	0.00371	0.00231	0.00262	0.00323	0.00328	0.00411	0.00281	0.00277	0.00356	0.00292	0.00365	0.00306	0.00377	0.00374	0.00409	0.00485	0.00487	0.00412	0.00358	0.00384
336.675	5.05211e-05	0.000419933	0.000384553	0.000465176	0.00106	0.000904689	0.00133	0.00158	0.00235	0.00118	0.00154	0.00211	0.00131	0.00178	0.002	0.00192	0.00194	0.00203	0.00255	0.00243	0.00315	0.0028	0.00191	0.00278	0.00401	0.00231	0.0036	0.00179	0.00303	0.00371	0.00231	0.00262	0.00323	0.00328	0.00411	0.00281	0.00277	0.00356	0.00292	0.00365	0.00306	0.00377	0.00374	0.00409	0.00485	0.00487	0.00412	0.00358	0.00384
337.461	5.05211e-05	0.000419933	0.000384553	0.000465176	0.00106	0.000904689	0.00133	0.00158	0.00235	0.00118	0.00154	0.00211	0.00131	0.00178	0.002	0.00192	0.00194	0.00203	0.00255	0.00243	0.00315	0.0028	0.00191	0.00278	0.00401	0.00231	0.0036	0.00179	0.00303	0.00371	0.00231	0.00262	0.00323	0.00328	0.00411	0.00281	0.00277	0.00356	0.00292	0.00365	0.00306	0.00377	0.00374	0.00409	0.00485	0.00487	0.00412	0.00358	0.00384
338.248	5.05211e-05	0.000419933	0.000384553	0.000465176	0.00106	0.000904689	0.00133	0.00158	0.00235	0.00118	0.00154	0.00211	0.00131	0.00178	0.002	0.00192	0.00194	0.00203	0.00255	0.00243	0.00315	0.0028	0.00191	0.00278	0.00401	0.00231	0.0036	0.00179	0.00303	0.00371	0.00231	0.00262	0.00323	0.00328	0.00411	0.00281	0.00277	0.00356	0.00292	0.00365	0.00306	0.00377	0.00374	0.00409	0.00485	0.00487	0.00412	0.00358	0.00384
339.034	5.05211e-05	0.000419933	0.000384553	0.000465176	0.00106	0.000904689	0.00133	0.00158	0.00235	0.00118	0.00154	0.00211	0.00131	0.00178	0.002	0.00192	0.00194	0.00203	0.00255	0.00243	0.00315	0.0028	0.00191	0.00278	0.00401	0.00231	0.0036	0.00179	0.00303	0.00371	0.00231	0.00262	0.00323	0.00328	0.00411	0.00281	0.00277	0.00356	0.00292	0.00365	0.00306	0.00377	0.00374	0.00409	0.00485	0.00487	0.00412	0.00358	0.00384
339.82	5.05211e-05	0.000419933	0.000384553	0.000465176	0.00106	0.000904689	0.00133	0.00158	0.00235	0.00118	0.00154	0.00211	0.00131	0.00178	0.002	0.00192	0.00194	0.00203	0.00255	0.00243	0.00315	0.0028	0.00191	0.00278	0.00401	0.00231	0.0036	0.00179	0.00303	0.00371	0.00231	0.00262	0.00323	0.00328	0.00411	0.00281	0.00277	0.00356	0.00292	0.00365	0.00306	0.00377	0.00374	0.00409	0.00485	0.00487	0.00412	0.00358	0.00384
340.606	5.05211e-05	0.000419933	0.000384553	0.000465176	0.00106	0.000904689	0.00133	0.00158	0.00235	0.00118	0.00154	0.00211	0.00131	0.00178	0.002	0.00192	0.00194	0.00203	0.00255	0.00243	0.00315	0.0028	0.00191	0.00278	0.00401	0.00231	0.0036	0.00179	0.00303	0.00371	0.00231	0.00262	0.00323	0.00328	0.00411	0.00281	0.00277	0.00356	0.00292	0.00365	0.00306	0.00377	0.00374	0.00409	0.00485	0.00487	0.00412	0.00358	0.00384
341.392	5.05211e-05	0.000419933	0.000384553	0.000465176	0.00106	0.000904689	0.00133	0.00158	0.00235	0.00118	0.00154	0.00211	0.00131	0.00178	0.002	0.00192	0.00194	0.00203	0.00255	0.00243	0.00315	0.0028	0.00191	0.00278	0.00401	0.00231	0.0036	0.00179	0.00303	0.00371	0.00231	0.00262	0.00323	0.00328	0.00411	0.00281	0.00277	0.00356	0.00292	0.00365	0.00306	0.00377	0.00374	0.00409	0.00485	0.00487	0.00412	0.00358	0.00384
342.178	5.05211e-05	0.000419933	0.000384553	0.000465176	0.00106	0.000904689	0.00133	0.00158	0.00235	0.00118	0.00154	0.00211	0.00131	0.00178	0.002	0.00192	0.00194	0.00203	0.00255	0.00243	0.00315	0.0028	0.00191	0.00278	0.00401	0.00231	0.0036	0.00179	0.00303	0.00371	0.00231	0.00262	0.00323	0.00328	0.00411	0.00281	0.00277	0.00356	0.00292	0.00365	0.00306	0.00377	0.00374	0.00409	0.00485	0.00487	0.00412	0.00358	0.00384
342.964	5.05211e-05	0.000419933	0.000384553	0.000465176	0.00106	0.000904689	0.00133	0.00158	0.00235	0.00118	0.00154	0.00211	0.00131	0.00178	0.002	0.00192	0.00194	0.00203	0.00255	0.00243	0.00315	0.0028	0.00191	0.00278	0.00401	0.00231	0.0036	0.00179	0.00303	0.00371	0.00231	0.00262	0.00323	0.00328	0.00411	0.00281	0.00277	0.00356	0.00292	0.00365	0.00306	0.00377	0.00374	0.00409	0.00485	0.00487	0.00412	0.00358	0.00384
343.749	5.05211e-05	0.000419933	0.000384553	0.000465176	0.00106	0.000904689	0.00133	0.00158	0.00235	0.00118	0.00154	0.00211	0.00131	0.00178	0.002	0.00192	0.00194	0.00203	0.00255	0.00243	0.00315	0.0028	0.00191	0.00278	0.00401	0.00231	0.0036	0.00179	0.00303	0.00371	0.00231	0.00262	0.00323	0.00328	0.00411	0.00281	0.00277	0.00356	0.00292	0.00365	0.00306	0.00377	0.00374	0.00409	0.00485	0.00487	0.00412	0.00358	0.00384
344.535	5.05211e-05	0.000419933	0.000384553	0.000465176	0.00106	0.000904689	0.00133	0.00158	0.00235	0.00118	0.00154	0.00211	0.00131	0.00178	0.002	0.00192	0.00194	0.00203	0.00255	0.00243	0.00315	0.0028	0.00191	0.00278	0.00401	0.00231	0.0036	0.00179	0.00303	0.00371	0.00231	0.00262	0.00323	0.00328	0.00411	0.00281	0.00277	0.00356	0.00292	0.00365	0.00306	0.00377	0.00374	0.00409	0.00485	0.00487	0.00412	0.00358	0.00384
345.321	5.05211e-05	0.000419933	0.000384553	0.000465176	0.00106	0.000904689	0.00133	0.00158	0.00235	0.00118	0.00154	0.00211	0.00131	0.00178	0.002	0.00192	0.00194	0.00203	0.00255	0.00243	0.00315	0.0028	0.00191	0.00278	0.00401	0.00231	0.0036	0.00179	0.00303	0.00371	0.00231	0.00262	0.00323	0.00328	0.00411	0.00281	0.00277	0.00356	0.00292	0.00365	0.00306	0.00377	0.00374	0.00409	0.00485	0.00487	0.00412	0.00358	0.00384
346.106	5.05211e-05	0.000419933	0.000384553	0.000465176	0.00106	0.000904689	0.00133	0.00158	0.00235	0.00118	0.00154	0.00211	0.00131	0.00178	0.002	0.00192	0.00194	0.00203	0.00255	0.00243	0.00315	0.0028	0.00191	0.00278	0.00401	0.00231	0.0036	0.00179	0.00303	0.00371	0.00231	0.00262	0.00323	0.00328	0.00411	0.00281	0.00277	0.00356	0.00292	0.00365	0.00306	0.00377	0.00374	0.00409	0.00485	0.00487	0.00412	0.00358	0.00384
346.892	5.05211e-05	0.000419933	0.000384553	0.000465176	0.00106	0.000904689	0.00133	0.00158	0.00235	0.00118	0.00154	0.00211	0.00131	0.00178	0.002	0.00192	0.00194	0.00203	0.00255	0.00243	0.00315	0.0028	0.00191	0.00278	0.00401	0.00231	0.0036	0.00179	0.00303	0.00371	0.00231	0.00262	0.00323	0.00328	0.00411	0.00281	0.00277	0.00356	0.00292	0.00365	0.00306	0.00377	0.00374	0.00409	0.00485	0.00487	0.00412	0.00358	0.00384
347.677	5.05211e-05	0.000419933	0.000384553	0.000465176	0.00106	0.000904689	0.00133	0.00158	0.00235	0.00118	0.00154	0.00211	0.00131	0.00178	0.002	0.00192	0.00194	0.00203	0.00255	0.00243	0.00315	0.0028	0.00191	0.00278	0.00401	0.00231	0.0036	0.00179	0.00303	0.00371	0.00231	0.00262	0.00323	0.00328	0.00411	0.00281	0.00277	0.00356	0.00292	0.00365	0.00306	0.00377	0.00374	0.00409	0.00485	0.00487	0.00412	0.00358	0.00384
348.462	5.05211e-05	0.000419933	0.000384553	0.000465176	0.00106	0.000904689	0.00133	0.00158	0.00235	0.00118	0.00154	0.00211	0.00131	0.00178	0.002	0.00192	0.00194	0.00203	0.00255	0.00243	0.00315	0.0028	0.00191	0.00278	0.00401	0.00231	0.0036	0.00179	0.00303	0.00371	0.00231	0.00262	0.00323	0.00328	0.00411	0.00281	0.00277	0.00356	0.00292	0.00365	0.00306	0.00377	0.00374	0.00409	0.00485	0.00487	0.00412	0.00358	0.00384
349.247	5.05211e-05	0.000419933	0.000384553	0.000465176	0.00106	0.000904689	0.00133	0.00158	0.00235	0.00118	0.00154	0.00211	0.00131	0.00178	0.002	0.00192	0.00194	0.00203	0.00255	0.00243	0.00315	0.0028	0.00191	0.00278	0.00401	0.00231	0.0036	0.00179	0.00303	0.00371	0.00231	0.00262	0.00323	0.00328	0.00411	0.00281	0.00277	0.00356	0.00292	0.00365	0.00306	0.00377	0.00374	0.00409	0.00485	0.00487	0.00412	0.00358	0.00384
350.032	5.05211e-05	0.000419933	0.000384553	0.000465176	0.00106	0.000904689	0.00133	0.00158	0.00235	0.00118	0.00154	0.00211	0.00131	0.00178	0.002	0.00192	0.00194	0.00203	0.00255	0.00243	0.00315	0.0028	0.00191	0.00278	0.00401	0.00231	0.0036	0.00179	0.00303	0.00371	0.00231	0.00262	0.00323	0.00328	0.00411	0.00281	0.00277	0.00356	0.00292	0.00365	0.00306	0.00377	0.00374	0.00409	0.00485	0.00487	0.00412	0.00358	0.00384
350.817	5.05211e-05	0.000419933	0.000384553	0.000465176	0.00106	0.000904689	0.00133	0.00158	0.00235	0.00118	0.00154	0.00211	0.00131	0.00178	0.002	0.00192	0.00194	0.00203	0.00255	0.00243	0.00315	0.0028	0.00191	0.00278	0.00401	0.00231	0.0036	0.00179	0.00303	0.00371	0.00231	0.00262	0.00323	0.00328	0.00411	0.00281	0.00277	0.00356	0.00292	0.00365	0.00306	0.00377	0.00374	0.00409	0.00485	0.00487	0.00412	0.00358	0.00384
351.602	5.05211e-05	0.000419933	0.000384553	0.000465176	0.00106	0.000904689	0.00133	0.00158	0.00235	0.00118	0.00154	0.00211	0.00131	0.00178	0.002	0.00192	0.00194	0.00203	0.00255	0.00243	0.00315	0.0028	0.00191	0.00278	0.00401	0.00231	0.0036	0.00179	0.00303	0.00371	0.00231	0.00262	0.00323	0.00328	0.00411	0.00281	0.00277	0.00356	0.00292	0.00365	0.00306	0.00377	0.00374	0.00409	0.00485	0.00487	0.00412	0.00358	0.00384
352.387	5.05211e-05	0.000419933	0.000384553	0.000465176	0.00106	0.000904689	0.00133	0.00158	0.00235	0.00118	0.00154	0.00211	0.00131	0.00178	0.002	0.00192	0.00194	0.00203	0.00255	0.00243	0.00315	0.0028	0.00191	0.00278	0.00401	0.00231	0.0036	0.00179	0.00303	0.00371	0.00231	0.00262	0.00323	0.00328	0.00411	0.00281	0.00277	0.00356	0.00292	0.00365	0.00306	0.00377	0.00374	0.00409	0.00485	0.00487	0.00412	0.00358	0.00384
353.171	5.05211e-05	0.000419933	0.000384553	0.000465176	0.00106	0.000904689	0.00133	0.00158	0.00235	0.00118	0.00154	0.00211	0.00131	0.00178	0.002	0.00192	0.00194	0.00203	0.00255	0.00243	0.00315	0.0028	0.00191	0.00278	0.00401	0.00231	0.0036	0.00179	0.00303	0.00371	0.00231	0.00262	0.00323	0.00328	0.00411	0.00281	0.00277	0.00356	0.00292	0.00365	0.00306	0.00377	0.00374	0.00409	0.00485	0.00487	0.00412	0.00358	0.00384
353.956	5.05211e-05	0.000419933	0.000384553	0.000465176	0.00106	0.000904689	0.00133	0.00158	0.00235	0.00118	0.00154	0.00211	0.00131	0.00178	0.002	0.00192	0.00194	0.00203	0.00255	0.00243	0.00315	0.0028	0.00191	0.00278	0.00401	0.00231	0.0036	0.00179	0.00303	0.00371	0.00231	0.00262	0.00323	0.00328	0.00411	0.00281	0.00277	0.00356	0.00292	0.00365	0.00306	0.00377	0.00374	0.00409	0.00485	0.00487	0.00412	0.00358	0.00384
354.741	5.05211e-05	0.000419933	0.000384553	0.000465176	0.00106	0.000904689	0.00133	0.00158	0.00235	0.00118	0.00154	0.00211	0.00131	0.00178	0.002	0.00192	0.00194	0.00203	0.00255	0.00243	0.00315	0.0028	0.00191	0.00278	0.00401	0.00231	0.0036	0.00179	0.00303	0.00371	0.00231	0.00262	0.00323	0.00328	0.00411	0.00281	0.00277	0.00356	0.00292	0.00365	0.00306	0.00377	0.00374	0.00409	0.00485	0.00487	0.00412	0.00358	0.00384
355.525	5.05211e-05	0.000419933	0.000384553	0.000465176	0.00106	0.000904689	0.00133	0.00158	0.00235	0.00118	0.00154	0.00211	0.00131	0.00178	0.002	0.00192	0.00194	0.00203	0.00255	0.00243	0.00315	0.0028	0.00191	0.00278	0.00401	0.00231	0.0036	0.00179	0.00303	0.00371	0.00231	0.00262	0.00323	0.00328	0.00411	0.00281	0.00277	0.00356	0.00292	0.00365	0.00306	0.00377	0.00374	0.00409	0.00485	0.00487	0.00412	0.00358	0.00384
356.309	5.05211e-05	0.000419933	0.000384553	0.000465176	0.00106	0.000904689	0.00133	0.00158	0.00235	0.00118	0.00154	0.00211	0.00131	0.00178	0.002	0.00192	0.00194	0.00203	0.00255	0.00243	0.00315	0.0028	0.00191	0.00278	0.00401	0.00231	0.0036	0.00179	0.00303	0.00371	0.00231	0.00262	0.00323	0.00328	0.00411	0.00281	0.00277	0.00356	0.00292	0.00365	0.00306	0.00377	0.00374	0.00409	0.00485	0.00487	0.00412	0.00358	0.00384
357.094	5.05211e-05	0.000419933	0.000384553	0.000465176	0.00106	0.000904689	0.00133	0.00158	0.00235	0.00118	0.00154	0.00211	0.00131	0.00178	0.002	0.00192	0.00194	0.00203	0.00255	0.00243	0.00315	0.0028	0.00191	0.00278	0.00401	0.00231	0.0036	0.00179	0.00303	0.00371	0.00231	0.00262	0.00323	0.00328	0.00411	0.00281	0.00277	0.00356	0.00292	0.00365	0.00306	0.00377	0.00374	0.00409	0.00485	0.00487	0.00412	0.00358	0.00384
357.878	5.05211e-05	0.000419933	0.000384553	0.000465176	0.00106	0.000904689	0.00133	0.00158	0.00235	0.00118	0.00154	0.00211	0.00131	0.00178	0.002	0.00192	0.00194	0.00203	0.00255	0.00243	0.00315	0.0028	0.00191	0.00278	0.00401	0.00231	0.0036	0.00179	0.00303	0.00371	0.00231	0.00262	0.00323	0.00328	0.00411	0.00281	0.00277	0.00356	0.00292	0.00365	0.00306	0.00377	0.00374	0.00409	0.00485	0.00487	0.00412	0.00358	0.00384
358.662	5.05211e-05	0.000419933	0.000384553	0.000465176	0.00106	0.000904689	0.00133	0.00158	0.00235	0.00118	0.00154	0.00211	0.00131	0.00178	0.002	0.00192	0.00194	0.00203	0.00255	0.00243	0.00315	0.0028	0.00191	0.00278	0.00401	0.00231	0.0036	0.00179	0.00303	0.00371	0.00231	0.00262	0.00323	0.00328	0.00411	0.00281	0.00277	0.00356	0.00292	0.00365	0.00306	0.00377	0.00374	0.00409	0.00485	0.00487	0.00412	0.00358	0.00384
359.446	5.05211e-05	0.000419933	0.000384553	0.000465176	0.00106	0.000904689	0.00133	0.00158	0.00235	0.00118	0.00154	0.00211	0.00131	0.00178	0.002	0.00192	0.00194	0.00203	0.00255	0.00243	0.00315	0.0028	0.00191	0.00278	0.00401	0.00231	0.0036	0.00179	0.00303	0.00371	0.00231	0.00262	0.00323	0.00328	0.00411	0.00281	0.00277	0.00356	0.00292	0.00365	0.00306	0.00377	0.00374	0.00409	0.00485	0.00487	0.00412	0.00358	0.00384
360.23	5.05211e-05	0.000419933	0.000384553	0.000465176	0.00106	0.000904689	0.00133	0.00158	0.00235	0.00118	0.00154	0.00211	0.00131	0.00178	0.002	0.00192	0.00194	0.00203	0.00255	0.00243	0.00315	0.0028	0.00191	0.00278	0.00401	0.00231	0.0036	0.00179	0.00303	0.00371	0.00231	0.00262	0.00323	0.00328	0.00411	0.00281	0.00277	0.00356	0.00292	0.00365	0.00306	0.00377	0.00374	0.00409	0.00485	0.00487	0.00412	0.00358	0.00384
361.014	5.05211e-05	0.000419933	0.000384553	0.000465176	0.00106	0.000904689	0.00133	0.00158	0.00235	0.00118	0.00154	0.00211	0.00131	0.00178	0.002	0.00192	0.00194	0.00203	0.00255	0.00243	0.00315	0.0028	0.00191	0.00278	0.00401	0.00231	0.0036	0.00179	0.00303	0.00371	0.00231	0.00262	0.00323	0.00328	0.00411	0.00281	0.00277	0.00356	0.00292	0.00365	0.00306	0.00377	0.00374	0.00409	0.00485	0.00487	0.00412	0.00358	0.00384
361.798	5.05211e-05	0.000419933	0.000384553	0.000465176	0.00106	0.000904689	0.00133	0.00158	0.00235	0.00118	0.00154	0.00211	0.00131	0.00178	0.002	0.00192	0.00194	0.00203	0.00255	0.00243	0.00315	0.0028	0.00191	0.00278	0.00401	0.00231	0.0036	0.00179	0.00303	0.00371	0.00231	0.00262	0.00323	0.00328	0.00411	0.00281	0.00277	0.00356	0.00292	0.00365	0.00306	0.00377	0.00374	0.00409	0.00485	0.00487	0.00412	0.00358	0.00384
362.581	5.05211e-05	0.000419933	0.000384553	0.000465176	0.00106	0.000904689	0.00133	0.00158	0.00235	0.00118	0.00154	0.00211	0.00131	0.00178	0.002	0.00192	0.00194	0.00203	0.00255	0.00243	0.00315	0.0028	0.00191	0.00278	0.00401	0.00231	0.0036	0.00179	0.00303	0.00371	0.00231	0.00262	0.00323	0.00328	0.00411	0.00281	0.00277	0.00356	0.00292	0.00365	0.00306	0.00377	0.00374	0.00409	0.00485	0.00487	0.00412	0.00358	0.00384
363.365	5.05211e-05	0.000419933	0.000384553	0.000465176	0.00106	0.000904689	0.00133	0.00158	0.00235	0.00118	0.00154	0.00211	0.00131	0.00178	0.002	0.00192	0.00194	0.00203	0.00255	0.00243	0.00315	0.0028	0.00191	0.00278	0.00401	0.00231	0.0036	0.00179	0.00303	0.00371	0.00231	0.00262	0.00323	0.00328	0.00411	0.00281	0.00277	0.00356	0.00292	0.00365	0.00306	0.00377	0.00374	0.00409	0.00485	0.00487	0.00412	0.00358	0.00384
364.148	5.05211e-05	0.000419933	0.000384553	0.000465176	0.00106	0.000904689	0.00133	0.00158	0.00235	0.00118	0.00154	0.00211	0.00131	0.00178	0.002	0.00192	0.00194	0.00203	0.00255	0.00243	0.00315	0.0028	0.00191	0.00278	0.00401	0.00231	0.0036	0.00179	0.00303	0.00371	0.00231	0.00262	0.00323	0.00328	0.00411	0.00281	0.00277	0.00356	0.00292	0.00365	0.00306	0.00377	0.00374	0.00409	0.00485	0.00487	0.00412	0.00358	0.00384
364.932	5.05211e-05	0.000419933	0.000384553	0.000465176	0.00106	0.000904689	0.00133	0.00158	0.00235	0.00118	0.00154	0.00211	0.00131	0.00178	0.002	0.00192	0.00194	0.00203	0.00255	0.00243	0.00315	0.0028	0.00191	0.00278	0.00401	0.00231	0.0036	0.00179	0.00303	0.00371	0.00231	0.00262	0.00323	0.00328	0.00411	0.00281	0.00277	0.00356	0.00292	0.00365	0.00306	0.00377	0.00374	0.00409	0.00485	0.00487	0.00412	0.00358	0.00384
365.715	5.05211e-05	0.000419933	0.000384553	0.000465176	0.00106	0.000904689	0.00133	0.00158	0.00235	0.00118	0.00154	0.00211	0.00131	0.00178	0.002	0.00192	0.00194	0.00203	0.00255	0.00243	0.00315	0.0028	0.00191	0.00278	0.00401	0.00231	0.0036	0.00179	0.00303	0.00371	0.00231	0.00262	0.00323	0.00328	0.00411	0.00281	0.00277	0.00356	0.00292	0.00365	0.00306	0.00377	0.00374	0.00409	0.00485	0.00487	0.00412	0.00358	0.00384
366.498	5.05211e-05	0.000419933	0.000384553	0.000465176	0.00106	0.000904689	0.00133	0.00158	0.00235	0.00118	0.00154	0.00211	0.00131	0.00178	0.002	0.00192	0.00194	0.00203	0.00255	0.00243	0.00315	0.0028	0.00191	0.00278	0.00401	0.00231	0.0036	0.00179	0.00303	0.00371	0.00231	0.00262	0.00323	0.00328	0.00411	0.00281	0.00277	0.00356	0.00292	0.00365	0.00306	0.00377	0.00374	0.00409	0.00485	0.00487	0.00412	0.00358	0.00384
367.281	0.000271157	0.000558287	7.5304e-06	5.49403e-06	0	0.000313373	0.000689224	0.00124	0.00272	0.00233	0.00114	0.00128	0.00174	0	0.002	0.000986647	0.00384	0.000575405	0.00156	0.00243	0.00366	0.0028	0.00245	0.000600447	0.00401	0.00175	0.00246	0.00121	0.000653843	0.0013	0.00107	0.00262	0.00323	0.000686247	0.00411	0.00281	0.00209	0.00426	0.00151	0.00148	0.00233	0.00303	0.00147	0.00409	0.00406	0.00408	0.00412	0.00276	0.00216
368.065	0.000538218	0.0011	0.00131	0.00227	0.00237	0.00294	0.00228	0.00192	0.00344	0.00231	0.00193	0.00293	0.00216	0.00396	0.00333	0.00514	0.00287	0.00538	0.00498	0.00293	0.00467	0.00332	0.0035	0.00493	0.00292	0.00563	0.0053	0.00294	0.00478	0.00548	0.00473	0.00324	0.0051	0.00519	0.00669	0.00544	0.00411	0.00219	0.00569	0.00436	0.0045	0.00377	0.00597	0.00484	0.00639	0.00487	0.00333	0.00519	0.00302
368.848	0.00071843	0.000838757	0.000764994	0.00139	0.00214	0.0021	0.00263	0.00298	0.00347	0.00234	0.00276	0.00295	0.00349	0.00268	0.00336	0.00145	0.00242	0.00203	0.00455	0.00345	0.00575	0.00493	0.00245	0.00389	0.00626	0.00231	0.00245	0.00297	0.00303	0.00492	0.00418	0.00452	0.00515	0.00393	0.00676	0.00551	0.0062	0.00638	0.00506	0.00583	0.00454	0.00528	0.00298	0.00641	0.00882	0.00809	0.00576	0.00523	0.00469
369.63	0.000447012	0.00127	0.00135	0.00188	0.00216	0.00212	0.00364	0.003	0.00386	0.00236	0.00278	0.00424	0.00264	0.00315	0.00292	0.00192	0.00438	0.00253	0.00408	0.00191	0.00579	0.00388	0.00301	0.00391	0.00516	0.00462	0.00537	0.00418	0.00242	0.00556	0.00358	0.00455	0.00323	0.00128	0.00613	0.00212	0.00417	0.00284	0.00292	0.00735	0.00682	0.00454	0.0053	0.00803	0.00566	0.00569	0.00579	0.00442	0.00729
370.413	0.000387477	0.00155	0.00134	0.000699185	0.00242	0.00181	0.00394	0.00334	0.00198	0.00313	0.00113	0.00296	0.00263	0.00314	0.00245	0.00287	0.00242	0.00203	0.00457	0.00449	0.00315	0.00334	0.00246	0.00278	0.00458	0.00632	0.00477	0.00357	0.00182	0.00493	0.00608	0.00262	0.00517	0.0046	0.00678	0.00281	0.00416	0.00356	0.00508	0.00658	0.00381	0.00681	0.00683	0.00643	0.00565	0.000819362	0	0.00692	0.00726
371.196	0.000453935	0.00114	0.000384553	0.00119	0.00218	0.00214	0.002	0.00339	0.00274	0.00278	0.0028	0.00341	0.00266	0.00271	0.00388	0.00339	0.00293	0.00356	0.00359	0.00349	0.00476	0.00556	0.00247	0.00335	0.00459	0.00349	0.00541	0.0024	0.00552	0.00497	0.00424	0.00589	0.00456	0.00599	0.00753	0.00351	0.00348	0.00429	0.00513	0.0044	0.00459	0.00611	0.00374	0.00489	0.00567	0.0057	0.00328	0.00615	0.00209
371.979	0.000453978	0.000853638	0.00157	0.00070534	0.0019	0.00245	0.00267	0.0023	0.00504	0.00319	0.00238	0.00384	0.00311	0.00364	0.00247	0.00339	0.00293	0.00203	0.00566	0.00243	0.0053	0.0039	0.00303	0.00507	0.00518	0.00231	0.0036	0.00119	0.00365	0.00811	0.00424	0.00458	0.0039	0.00599	0.00548	0.00491	0.00206	0.00502	0.00587	0.0044	0.00306	0.00533	0.00612	0.00649	0.00485	0.00487	0.00835	0.001	0.00384
372.761	0.000679219	0.00114	0.00117	0.000941486	0.00217	0.00274	0.00133	0.00122	0.0035	0.00118	0.00279	0.0034	0.00265	0.0027	0.00246	0.00386	0.00145	0.00203	0.00358	0.00191	0.00315	0.0028	0.00191	0.00222	0.00343	0.0029	0.00539	0.00179	0.00303	0.00309	0.00487	0.00197	0.00323	0.00328	0.00547	0.0042	0.00418	0.00645	0.00292	0.00738	0.000788835	0.00609	0.00453	0.00488	0.00566	0.00487	0.0058	0.00358	0.00123
373.544	0.000564965	0.000706681	0.000384553	0.000703356	0.00134	0.00121	0.00299	0.00409	0.00159	0.00118	0.00237	0.00254	0.0031	0.00362	0.000123507	0.00289	0.00292	0.00254	0.00306	0.00296	0.00475	0.00335	0.00191	0.00335	0.00459	0.00348	0.00241	0.003	0.00488	0.00496	0.00487	0.00262	0.00389	0.00261	0.00343	0.00281	0.00348	0.00573	0.00292	0.0029	0.00382	0.00223	0.00139	0.0017	0.00566	0.00157	0.00412	0.00613	0.00732
374.326	0.000277233	0.000562097	0.000190851	0.00141	0.00106	0.00060089	0.00166	0.00051705	0.00349	0.00157	0.00195	0.00211	0.00131	0.000864635	0.00107	0	0.00291	0.00153	0.00306	0.00295	0.00156	0.00388	0.00136	0.000540315	0	0	0.00301	0	0.00181	0	0.00104	0.00133	0.00454	0.00328	0.00479	0.00143	0.00207	0.000691022	0.0022	0.000683876	0.00306	0.00224	0.00141	0.000928752	0	0.00487	0.000794068	0.00189	0.00384
375.109	0.000754184	0.00116	0.00159	0.00144	0.00389	0.00248	0.00235	0.00342	0.00314	0.00199	0.00495	0.00432	0.0036	0.00461	0.00535	0.00292	0.00244	0.00359	0.00308	0.00405	0.00424	0.00897	0.00248	0.00336	0.00579	0.00291	0.00544	0.00612	0.00366	0.00627	0.00625	0.00528	0.00593	0.00535	0.00551	0.00281	0.00494	0.0043	0.00367	0.00748	0.00462	0.00536	0.00455	0.00572	0.00652	0.00657	0.00671	0.00532	0.00741
375.891	0.000461035	0.00189	0.00259	0.00193	0.00248	0.00185	0.00338	0.00342	0.00353	0.00322	0.00282	0.00432	0.00498	0.00414	0.00584	0.00341	0.00345	0.00462	0.00255	0.00405	0.00753	0.00729	0.0042	0.00278	0.00698	0.00411	0.00605	0.00179	0.00493	0.00435	0.00231	0.00662	0.00593	0.00741	0.00968	0.00494	0.00566	0.0043	0.00442	0.00671	0.00618	0.00774	0.00535	0.00654	0.00736	0.00657	0.00929	0.00445	0.00473
376.673	0.000511909	0.000709254	0.000975868	0.00215	0.00162	0.00183	0.00234	0.00267	0.00235	0.00279	0.00238	0.00341	0.00311	0.00224	0.00294	0.00241	0.00392	0.00458	0.00359	0.00296	0.00261	0.0039	0.00416	0.0045	0.00518	0.00467	0.00421	0.00484	0.00427	0.00434	0.00489	0.00655	0.00323	0.00396	0.00343	0.00561	0.00348	0.00575	0.00735	0.00591	0.00689	0.00533	0.00849	0.00248	0.00485	0.0057	0.00582	0.00529	0.00559
377.455	0.00064687	0.00162	0.00222	0.0027	0.0025	0.00346	0.00272	0.00308	0.00355	0.00367	0.00284	0.00435	0.00271	0.0037	0.00444	0.00394	0.00296	0.00414	0.00416	0.00462	0.00593	0.00622	0.00482	0.00869	0.00522	0.00475	0.00485	0.0062	0.00817	0.00501	0.00364	0.00465	0.00666	0.00678	0.00695	0.00426	0.00424	0.00658	0.00445	0.00599	0.00623	0.00861	0.00538	0.00824	0.00485	0.00832	0.00412	0.00713	0.00475
378.237	0.000223578	0.00114	0.000187406	0.000705545	0.00106	0.000904689	0.00133	0.00303	0.0012	0.00158	0.00154	0.000379757	0.000858771	0.00224	0.00341	0.00143	0.000447494	0	0.00411	0.000311798	0.00315	0.00114	0.000783677	0.00107	0.00343	0.00114	0	0.00119	0.00179	0.00371	0.00166	0.00197	0.00323	0.00125	0.00206	0.00351	0.00277	0.00137	0.00145	0.00214	0.00306	0.00455	0.00374	0.00248	0.000736311	0.00404	0.00243	0.00529	0.00209
379.019	0.000858207	0.000709346	0.000976056	0.00239	0.00218	0.00121	0.00334	0.00339	0.00428	0.000774619	0.0028	0.00255	0.000407375	0.00503	0.00341	0.00339	0.00442	0.00458	0.00514	0.00243	0.00315	0.00666	0.0036	0.0045	0.00751	0.00584	0.00481	0.00301	0.00552	0.00371	0.00166	0.00393	0.00456	0.00396	0.0048	0.00421	0.00561	0.00575	0.00366	0.00365	0.00536	0.00611	0.00612	0.00248	0.00485	0.0057	0.00412	0.00615	0.00735
379.801	0.000508193	0.000850419	0.000580071	0.000703558	0.00217	0.00121	0	0.00122	0.0035	0.00277	0.00321	0.00254	0.00176	0.00178	0.002	0.00144	0.00194	0.00254	0.00409	0.00296	0.00422	0.0017	0.00191	0.00392	0.00459	0.00406	0.0036	0.000586795	0.000565468	0.00558	0.00103	0.00132	0.00455	0.00328	0.00207	0.00142	0.00065789	0.00501	0	0.00365	0.00382	0.003	0.00374	0.00568	0.00485	0.00322	0.0016	0.00272	0.0021
380.583	0.000461296	0.00116	0.000785657	0.0012	0.00135	0.00153	0.00235	0.00195	0.00314	0.00118	0.00239	0.00167	0.00223	0.0032	0.00296	0.00142	0.00143	0.00255	0.00308	0.00243	0.00425	0.00111	0.00191	0.00278	0.00282	0.00291	0.00483	0.00179	0.00113	0.00307	0.00428	0.00395	0.00391	0.00328	0.00481	0.00281	0.00277	0.00208	0.00517	0.00365	0.00306	0.00456	0.00616	0	0.00234	0.00572	0.00498	0.0062	0.00563
381.364	0.000627622	0.00129	0.000779014	0.00215	0.00273	0.00245	0.002	0.00303	0.00312	0.00158	0.00238	0.00211	0.00221	0.00178	0.00294	0.00143	0.00392	0.00254	0.00462	0.00349	0.00261	0.00611	0.00304	0.00221	0.00518	0.00408	0.00541	0.00057622	0.00365	0.00308	0.00295	0.00262	0.00323	0.00328	0.0048	0.00421	0.00206	0.00429	0.00292	0.00516	0.00383	0.00221	0.00612	0.00409	0.00567	0.00487	0.00328	0.00444	0.00121
382.146	0.000512251	0.000854236	0.000779055	0.000465176	0.00162	0.00028596	0.00267	0.0023	0.00389	0.000774449	0.00112	0.00298	0.00221	0.000382729	0.002	0.00241	0.00243	0.00203	0.00359	0.00243	0.0053	0.00225	0.00416	0.00221	0.00343	0.00231	0.0012	0.0024	0.00303	0.00434	0.00166	0.00131	0.00323	0.0026	0	0.00281	0.00277	0.00356	0.0044	0.00289	0.00306	0.00377	0.00295	0.00409	0.00403	0.00154	0.00243	0.00358	0.00209
382.927	0.000339133	0.00114	0.000581825	0.00119	0.0019	0.00214	0.00167	0.000858878	0.00312	0.00238	0.00112	0.00341	0.00312	0.00224	0.00436	0.00192	0.00243	0.00407	0.00255	0.00349	0.00315	0.00446	0.00247	0.00221	0.00518	0.00113	0.0024	0.00362	0.00365	0.00182	0.00554	0	0.00323	0.00396	0.00754	0.00281	0.00348	0.00429	0.00219	0.00516	0	0.00299	0.00295	0.00569	0.00485	0.00487	0.00328	0.000997724	0.00384
383.709	0.000275564	0.00056105	0	0.000230744	0.00106	0	0.00166	0.000172592	0.00123	0	0.000721935	0	0.00131	0.00178	0.00153	0.000491058	0	0.00352	0.00103	0.0014	0	0.00172	0.00191	0	0.0023	0.00231	0.00302	1.32055e-05	0	0.00248	0.00105	0.00134	0	0.0013	0.00211	0.00144	0	0	0.00149	0.00438	0.000824421	0.00453	0.00374	0.0033	0.00405	0	0.000818569	0.00358	0.000419092
384.49	0.000223724	0.00070956	0.00117	0.00167	0.00162	0.00245	0.00267	0.00447	0.00351	0.00158	0.00406	0.00255	0.00176	0.00271	0.00105	0.00241	0.00293	0.00203	0.00203	0.00508	0.00423	0.00335	0.00416	0.00507	0.00576	0.00467	0.003	0.00301	0.00428	0.00497	0.00295	0.00328	0.00523	0.00396	0.00548	0	0.00206	0.00502	0.0044	0.0044	0.00536	0.00533	0.00295	0.0065	0.0065	0.00404	0.00582	0.0053	0.0056
385.271	0.00050853	0.00171	0.00117	0.000465176	0.00217	0.00213	0.00233	0.00445	0.00312	0.00317	0.00237	0.0034	0.00221	0.00316	0.00246	0.00386	0.00194	0.00355	0.00409	0.00348	0.00368	0.00335	0.00359	0.00278	0.00575	0.00582	0.0036	0.003	0.00303	0.00184	0.00487	0.00587	0.00587	0.00732	0.00887	0.0042	0.00348	0.00573	0.00658	0.0044	0.0061	0.00532	0.00374	0.00568	0.0073	0.009	0.0058	0.00358	0.00297
386.053	0.000504664	0.00142	0.00116	0.00141	0.00243	0.00243	0.00133	0.00265	0.00349	0.00276	0.00237	0.00467	0.0022	0.00315	0.00478	0.00288	0.00291	0.00354	0.00357	0.00504	0.0058	0.00443	0.00413	0.00391	0.00573	0.00347	0.00479	0.00359	0.00487	0.00309	0.00167	0.00455	0.00715	0.00728	0.00681	0.00281	0.00347	0.00284	0.00292	0.00662	0.00683	0.00531	0.00764	0.00804	0.00809	0.00897	0.00329	0.00442	0.00902
386.834	0.000277616	0.000704741	0.000578583	0.000701745	0.00134	0.00182	0.00133	0.000870757	0.00387	0.00197	0.00278	0.00169	0.00442	0.00224	0.00107	0.00385	0.00291	0.00454	0	0.00243	0.00315	0.00171	0.00191	0.00447	0.00459	0.00173	0.00183	0.000595979	0.0012	0.00371	0.00294	0.00198	0.00519	0.00328	0.00344	0.00143	0.00277	0.00212	2.22445e-05	0.00365	0.00156	0.003	0.00608	0.0033	0.00323	0.00487	0.00329	0.000194633	0.00298
387.615	0.0004377	0.000974875	0.0019	0.00185	0.0024	0.00239	0.00294	0.00297	0.00493	0.00195	0.000735748	0.00294	0.00261	0.00445	0.00335	0.00427	0.00289	0.0035	0.00255	0.00294	0.00367	0.00333	0.00353	0.00662	0.00625	0.004	0.00245	0.00179	0.00482	0.00552	0.00293	0.00451	0.00578	0.00458	0.00346	0.00617	0.00482	0.00496	0.00434	0.00582	0.006	0.00676	0.00602	0.00717	0.00564	0.00487	0.00331	0.00687	0.00384
388.396	0.000217941	0	0.00115	0.000697715	0.000525632	7.3023e-06	0.00166	0.00088287	0.00124	0.000787765	0.000728542	0.00127	0.000436873	0.00178	0.00108	0.000502606	0.0029	0.00154	0.00205	0.00141	0.00263	0.00173	0.00354	0.00168	0.00627	0.00288	0.00477	0.000616388	0.00303	0.00432	0.000432967	0.000720568	0.00516	0	0.00279	0.000771924	2.23722e-05	0.00356	0.000784768	0	0.000842505	0	0.00145	0.00331	7.45438e-05	0.00246	0.00248	0.00191	0.00214
389.176	0.000552833	0.000979903	0.000956787	0.00186	0.00214	0.003	0.00328	0.00368	0.00421	0.0039	0.00398	0.00505	0.00349	0.00403	0.00337	0.00192	0.00386	0.00695	0.00405	0.00448	0.00575	0.00494	0.00354	0.0061	0.00853	0.00459	0.00767	0.00415	0.00423	0.00493	0.00418	0.00389	0.00516	0.00853	0.00544	0.00688	0.00483	0.00427	0.00506	0.00729	0.00306	0.00754	0.00987	0.00642	0.00564	0.00809	0.00822	0.00773	0.00469
389.957	0.000497067	0.000419933	0.00153	0	0.0016	0.0015	0.00198	0.00123	0.00235	0.00273	0.00113	0.00127	0	0.00133	0.00291	0.00239	0.00242	0.00253	0.00255	0.00294	0.00367	0.0012	0.00518	0.00334	0.00514	0.00345	0.00302	0.00297	0.00363	0.0031	0.00168	0.00452	0.00131	0.00525	0.00478	0.00416	0.00346	0.00285	0.0015	0.00292	0.00232	0.00302	0.00681	0.00253	0.00326	0.00487	0.0074	0.00358	0.00384
390.738	0.000489279	0.00166	0.00151	0.000922238	0.00291	0.0012	0.00197	0.00227	0.00491	0.00271	0.00354	0.00376	0.00174	0.0031	0.00244	0.00425	0.00477	0.00397	0.00452	0.00545	0.00571	0.00332	0.00351	0.00496	0.00623	0.00455	0.00703	0.00469	0.00481	0.0055	0.00599	0.00387	0.00449	0.00586	0.00476	0.00414	0.00615	0.00495	0.00362	0.00651	0.00743	0.00748	0.00751	0.00638	0.00954	0.00883	0.00412	0.00521	0.00634
391.518	0.000594128	0.000556284	0.00131	0.00205	0.00264	0.00236	0.00101	0.00362	0.00416	0.00345	0.00154	0.00252	0.00174	0.00178	0.00377	0.00238	0.00241	0.00203	0.00206	0.00393	0.00467	0.00436	0.0035	0.00332	0.00621	0.00231	0.00474	0.00294	0.00596	0.0043	0.00352	0.00324	0.00448	0.00392	0.00669	0.00413	0.00143	0.00425	0.00292	0.00436	0.00379	0.00377	0.00449	0.0056	0.00562	0.00487	0.00811	0.00358	0.00549
392.299	0.000485452	0.00124	0.00169	0.00205	0.00133	0.000904689	0.00228	0.0026	0.00416	0.00231	0.00312	0.00334	0.00259	0.00353	0.00244	0.00284	0.00334	0.00347	0.00597	0.00293	0.00518	0.00332	0.0035	0.00332	0.00401	0.00287	0.00417	0.00179	0.0042	0.00608	0.00474	0.00262	0.00448	0.00264	0.00605	0.00215	0.00478	0.00631	0.00501	0.00436	0.00162	0.00671	0.00374	0.00181	0.0064	0.00487	0.00492	0.00439	0.00549
393.079	0.000539869	0.00151	0.000942019	0.00228	0.00264	0.00149	0.00228	0.000900836	0.00344	0.000418639	0.00194	0.00293	0.00259	0.00353	0.00333	0.00284	0.00334	0.00299	0.00402	0.00393	0.00467	0.00488	0.00456	0.00494	0.00346	0.00287	0.00417	0.00179	0.00479	0.00549	0.00352	0.00386	0.00636	0.00583	0.00734	0.00215	0.00411	0.00425	0.00362	0.00294	0.00379	0.00598	0.003	0.00484	0.00485	0.00723	0.00572	0.00439	0.00219
393.86	0.000648675	0.00151	0.00224	0.00228	0.00211	0.00207	0.00386	0.00294	0.00489	0.00307	0.00312	0.00538	0.00386	0.00353	0.00556	0.0033	0.00521	0.00395	0.00548	0.00543	0.00619	0.00592	0.0035	0.00601	0.00676	0.00453	0.0053	0.00581	0.00596	0.0049	0.00352	0.00386	0.00511	0.00392	0.00799	0.00413	0.00478	0.00769	0.00709	0.00862	0.0074	0.00671	0.00673	0.00711	0.00873	0.0088	0.00732	0.00925	0.00715
394.64	0.000485587	0.000692749	0.000942135	0.00137	0.00211	0.00265	0.00196	0.00294	0.00417	0.00231	0.00154	0.00252	0.000459143	0.00353	0.00289	0.00192	0.00241	0.00299	0.00304	0.00293	0.00416	0.00124	0.00191	0.00386	0.00566	0.00342	0.00191	0.00179	0.00245	0.00549	0.00231	0.00139	0.00511	0.00392	0.00605	0.00347	0.00478	0.00425	0.0064	0.00365	0.00595	9.61948e-05	0.00374	0.0056	0.00407	0.00487	0.00652	0.0052	0.00467
395.42	0.000370975	0.000821825	0.00166	0.00113	0.00235	0.00234	0.00382	0.00225	0.002	0.00267	0.00232	0.00332	0.00173	0.00264	0.00331	0.00283	0.00148	0.00298	0.00495	0.0039	0.00365	0.00536	0.00243	0.00278	0.00563	0.00231	0.00416	0.00179	0.00418	0.00196	0.0041	0.00262	0.00508	0.00202	0.00411	0.0041	0.0054	0.00424	0.00224	0.00365	0.00519	0.00522	0.00594	0.00483	0.00409	0.00487	0.00648	0.00755	0.00628
396.2	0.000373948	0.000825554	0.000753002	0.000914402	0.000543973	0.00206	0.00258	0.00158	0.00343	0.000425158	0.00232	0.00333	0.00215	0.00090934	0.002	0.00284	0.00194	0.00394	0.00158	0.00342	0.00416	0.00486	0.00138	0.00278	0.00619	0.00176	0.0036	0.00179	0.00419	0.00195	0.00231	0.00323	0.00509	0.00265	0.00219	0.0015	0.0041	0.00424	0.00499	0.000828876	0.00306	0.00523	0.003	0.00634	0.00485	0.00565	0.00571	0.00197	0.00302
396.98	5.05211e-05	0.00122	0.00148	0.00136	0.00184	0.00234	0.00257	0.00259	0.00307	0.00229	0.00232	0.00412	0.00173	0.00264	0.00156	0.00373	0.0024	0.00251	0.00351	0.00341	0.00265	0.00382	0.00139	0.0049	0.00401	0.0034	0.0036	0.00292	0.00303	0.00196	0.00231	0.00262	0.00201	0.00391	0.00602	0.0041	0.00343	0.00424	0.00429	0.00295	0.00448	0.00377	0.00668	0.00483	0.00485	0.00564	0.00491	0.00358	0.00303
397.76	0.000368133	0.00148	0.00165	0.00201	0.00234	0.00204	0.00256	0.00291	0.00447	0.00228	0.0027	0.00529	0.00214	0.00519	0.00459	0.00372	0.00285	0.0053	0.00445	0.00437	0.00513	0.00685	0.00346	0.00436	0.00562	0.00501	0.00636	0.00235	0.00474	0.00429	0.00468	0.00262	0.00445	0.00577	0.006	0.00731	0.00538	0.00423	0.00495	0.00503	0.00377	0.0052	0.0052	0.00998	0.00862	0.00564	0.0049	0.00673	0.00787
398.54	0.000103462	0.000552723	0.000203623	0.000906371	0.000298021	0.000620921	0.00164	0.00125	0.00271	0.00155	0	0.000919946	0.00255	0.00178	0.00373	0.00147	0.00103	0.00343	0.00303	0	0.00315	0.00229	0.000876277	0.00331	0.00294	0.00015247	0.00305	0.000118288	0.00189	0.00255	0.00171	0.00322	0.00323	0.00328	0.00411	0.00152	0.00212	0.00289	0.00495	0.00296	0.00166	0.00234	0.00156	0.00409	0.00409	0.00411	0.000236267	0.00279	0.00223
399.32	0.000414282	0.000810966	0.000206955	0.00155	0.00156	0.00146	0.00133	0.000605569	0.0027	0.000452194	0.000406396	0.00328	0.00131	0.00094059	0.002	0.0028	0.000595206	0.00249	0.00442	0.00243	0.00267	0.00429	0.000388227	0.0033	0.00454	0.00231	0.00415	0.00125	0.00303	0.00201	0.00289	0.0038	0.00682	0.000836344	0.00473	0.0047	0.00277	0.00553	0.00292	0.00501	0.00375	0.00307	0.00588	0.00336	0.00855	0.00562	0.00412	0.00125	0.00147
400.1	0.000570233	0.00159	0.00163	0.00198	0.00106	0.00285	0.00284	0.00353	0.00478	0.0019	0.00305	0.00485	0.00294	0.00262	0.0037	0.00236	0.00462	0.00478	0.00582	0.00577	0.00509	0.0033	0.00495	0.00587	0.00611	0.0039	0.00631	0.00399	0.00527	0.00541	0.00638	0.00734	0.00742	0.00511	0.00535	0.00533	0.00469	0.00553	0.00425	0.00501	0.00444	0.00728	0.00374	0.00626	0.00707	0.01012	0.00641	0.00667	0.00463
400.879	0.000662471	0.00157	0.00178	0.00174	0.00377	0.00145	0.00281	0.0035	0.00371	0.00402	0.0034	0.00479	0.0037	0.00466	0.00575	0.00408	0.00545	0.00563	0.00667	0.0043	0.00505	0.00573	0.0044	0.00329	0.0071	0.00595	0.0052	0.00341	0.00688	0.00649	0.00687	0.00552	0.00675	0.00687	0.00896	0.00653	0.0034	0.00743	0.00749	0.00565	0.0078	0.00929	0.00514	0.00906	0.00921	0.01002	0.00861	0.00585	0.00849
401.659	0.000204995	0.00119	0.00109	0.00197	0.00231	0.00201	0.00223	0.00255	0.00304	0.00154	0.00266	0.00289	0.00373	0.00302	0.002	0.00192	0.00282	0.0034	0.00394	0.00385	0.00411	0.00576	0.00291	0.00176	0.00609	0.00441	0.00253	0.00342	0.00414	0.00427	0.000577875	0.00321	0.0056	0.0057	0.00595	0.00343	0.0015	0.00486	0.0049	0.00567	0.00648	0.00447	0.00233	0.0048	0.00632	0.00859	0.00639	0.00511	0.00384
402.438	0.000668482	0.00119	0.00162	0.00218	0.000815471	0.00201	0.00283	0.00319	0.00476	0.00154	0.00341	0.00327	0.00252	0.00261	0.002	0.00454	0.00548	0.00203	0.00486	0.00196	0.00555	0.00477	0.00241	0.00482	0.00818	0.00494	0.00521	0.00397	0.00581	0.00371	0.00461	0.00438	0.00442	0.00509	0.00534	0.00468	0.00341	0.00747	0.00358	0.00903	0.00443	0.00516	0.00586	0.00409	0.00925	0.01008	0.00488	0.00741	0.00306
403.218	0	0.000673374	0.000557214	0.0011	8.94435e-05	9.22952e-05	0.000743166	0	0	0.000472343	0.000437926	0.00135	0.000519575	0.000963878	0.00117	0.00107	0.00107	0.00159	0.00164	0.00011108	0.000792798	0.00135	0.00191	0.00078406	0.00452	0.00128	0.00097394	0.00126	0.000309294	0.00261	0.00231	0.00147	0.00265	0.000904256	0.00291	0.00465	0.00277	0.00164	0.000987381	0.00233	0.00239	0.00172	0.000970129	0.00268	0.00413	0.00268	0.000413901	0.00207	0
403.997	0.000550878	0.00105	0.000897559	0.00172	0.000822515	0.00171	0.00308	0.00252	0.00369	0.00153	0.00372	0.00286	0.00366	0.000971702	0.00363	0.00319	0.00237	0.0038	0.000752276	0.00243	0.00362	0.00519	0.00386	0.00377	0.00553	0.00486	0.00413	0.00338	0.00357	0.00371	0.00231	0.00319	0.00381	0.00387	0.0053	0.00585	0.004	0.00419	0.00484	0.00496	0.00439	0.00377	0.00649	0.00827	0.00699	0.00632	0.00486	0.00432	0.00536
404.776	0.000450848	0.000796481	0.00107	0.000465176	0.00179	0.00359	0.00162	0.00252	0.00335	0.00222	0.00118	0.00286	0.00288	0.00218	0.0024	0.00192	0.00237	0.00248	0.003	0.00105	0.00362	0.00424	0.0024	0.00427	0.00553	0.00282	0.00673	0.00285	0.00303	0.00371	0.00343	0.00205	0.00496	0.00446	0.00411	0.00463	0.00154	0.00546	0.00356	0.0043	0.00306	0.0058	0.00649	0.00548	0.00271	0.00632	0.0078	0.00358	0.00612
405.556	0.000300751	0.000922048	0.00141	0.00109	0.00203	0.00171	0.00133	0.00284	0.00302	0.00222	0.00336	0.00324	0.00288	0.00137	0.00363	0.00447	0.00323	0.0038	0.00345	0.00473	0.00549	0.00328	0.00142	0.00526	0.00553	0.0018	0.00465	0.000209919	0.00465	0.00535	0.00455	0.00376	0.00438	0.00504	0.0059	0.00281	0.004	0.00483	0.00356	0.00234	0.00439	0.00445	0.0058	0.00409	0.00699	0.00415	0.00339	0.00656	0.00536
406.335	0.000496564	0.000792865	0.00123	0.0017	0.0025	0.00197	0.0022	0.00282	0.00334	0.00152	0.00226	0.0036	0.00131	0.00258	0.00402	0.00234	0.00279	0.00247	0.00344	0.00562	0.00361	0.00233	0.00288	0.00524	0.00551	0.00383	0.00619	0.00232	0.00357	0.00317	0.00397	0.00375	0.00323	0.00386	0.00588	0.0016	0.00338	0.00482	0.00356	0.00429	0.0057	0.00176	0.00442	0.00478	0.00556	0.00416	0.00485	0.00505	0.00535
407.114	0.00049661	0.00104	0.00106	0.0015	0.0025	0.00197	0.00277	0.00189	0.00301	0.00221	0.00262	0.00323	0.0017	0.00298	0.00362	0.00444	0.00407	0.00335	0.00478	0.00516	0.005	0.00517	0.00336	0.00377	0.00501	0.00231	0.00464	0.00336	0.00517	0.00587	0.00286	0.00487	0.00437	0.00444	0.00411	0.00341	0.00338	0.00795	0.00292	0.00624	0.00504	0.00645	0.00306	0.00478	0.00485	0.0063	0.00485	0.00505	0.00836
407.893	0.000298373	0.000917277	0.000553965	0.00108	0.0025	0.0025	0.00133	0.0022	0.00268	0.00221	0.00262	0.0036	0.0017	0.00338	0.0024	0.00192	0.00364	0.00335	0.00522	0.00334	0.005	0.0047	0.00336	0.00327	0.00602	0.00383	0.00567	0.00232	0.0057	0.00533	0.00342	0.00431	0.00437	0.00328	0.00588	0.00461	0.0046	0.00544	0.00482	0.0043	0.00372	0.00444	0.0051	0.00409	0.00626	0.00773	0.00485	0.00505	0.00836
408.671	9.96057e-05	0.0014	0.000887809	0.000874235	0.00225	0.00196	0.00219	0.0022	0.00399	0.00255	0.0019	0.00359	0.00246	0.00297	0.0028	0.00359	0.00363	0.00247	0.00299	0.00198	0.00498	0.00327	0.00239	0.0023	0.0055	0.000810457	0.00616	0.00231	0.00515	0.00585	0.00286	0.00374	0.0038	0.00443	0.00528	0.00221	0.00459	0.00356	0.00481	0.00557	0.00306	0.00244	0.00576	0.0034	0.00625	0.00416	0.00556	0.00504	0.00459
409.45	0.000294251	0.000786738	0.000717742	0.000465176	0.000828733	0.00143	0.00105	0.00128	0.00138	0.00118	0.000831266	0.00285	0.000165987	0.00139	0	0.0011	0.00152	0.00031526	0.000360644	0.00243	0.0036	0	0.00143	0.00375	0.00401	0.00132	0.00513	0.000765378	0.00356	0.00265	0.00285	0.000407629	0.00211	0.00385	0.0018	0.00281	0.000970587	0.00479	0.00168	0.00237	0.00306	0.0018	0.00307	0.00137	0.00207	0.00347	0.00341	0.0043	0.00236
410.229	0.000487513	0.00115	0.000550494	0.00107	0.00106	0.00143	0.0019	0.00219	0.00365	0.00219	0.00119	0.00321	0.00207	0.00334	0.00239	0.00274	0.00152	0.00246	0.00342	0.00421	0.00496	0.00233	0.0038	0.00326	0.0045	0.00132	0.00613	0.00282	0.00356	0.00424	0.00176	0.00372	0.00435	0.00271	0.00584	0.00281	0.000379643	0.00479	0.00416	0.00555	0.00435	0.00377	0.00774	0.00476	0.00416	0.00557	0.0027	0.00285	0.00236
411.007	0.000385283	0.00102	0.00104	0.000863721	0.00176	0.00193	0.00161	0.00308	0.00299	0.00284	0.00189	0.00391	0.00318	0.00371	0.00356	0.00395	0.00317	0.00161	0.00341	0.00419	0.00538	0.00234	0.00424	0.00373	0.00401	0.00378	0.0046	0.00381	0.00458	0.0058	0.00284	0.00371	0.00268	0.00496	0.00468	0.00571	0.00454	0.00356	0.00415	0.0049	0.00306	0.00442	0.00243	0.00542	0.00621	0.00625	0.00693	0.00358	0.00311
411.786	0.000391847	0.00128	0.00155	0.00189	0.00247	0.00221	0.00247	0.00372	0.00463	0.00322	0.00296	0.00431	0.00322	0.00492	0.00559	0.0044	0.00613	0.00375	0.00562	0.00512	0.00588	0.00607	0.00429	0.0052	0.00697	0.0043	0.00614	0.0054	0.00671	0.00584	0.00394	0.00539	0.00548	0.00614	0.00585	0.00577	0.00698	0.0048	0.00604	0.0062	0.00242	0.00707	0.00642	0.00748	0.00972	0.0098	0.00913	0.00721	0.00755
412.564	0.000384663	0.00162	0.00153	0.00265	0.0029	0.00193	0.00355	0.00308	0.00426	0.00317	0.00467	0.0057	0.00467	0.0037	0.00356	0.00556	0.00481	0.0033	0.00598	0.00506	0.00627	0.00645	0.00424	0.00467	0.00787	0.00426	0.00709	0.00431	0.00612	0.00735	0.00391	0.00587	0.00543	0.00664	0.00865	0.00513	0.00806	0.00779	0.00597	0.00864	0.00877	0.01022	0.00767	0.00541	0.00825	0.0097	0.01043	0.00855	0.00965
413.343	0.000336368	0.000778424	0.00136	0.00166	0.00175	0.00244	0.00216	0.00367	0.00299	0.00284	0.00362	0.00354	0.00355	0.00255	0.00433	0.00394	0.00317	0.00203	0.00469	0.00374	0.00582	0.00417	0.00423	0.0042	0.00546	0.00523	0.00559	0.00179	0.0056	0.00683	0.00444	0.00316	0.00542	0.00552	0.00524	0.0057	0.00395	0.00537	0.00414	0.00302	0.00496	0.00442	0.0044	0.00541	0.00485	0.00694	0.00482	0.00641	0.00457
414.121	0.000525507	0.00137	0.00201	0.00205	0.00267	0.00294	0.00299	0.00307	0.00425	0.00283	0.00327	0.00247	0.00391	0.00331	0.00433	0.00313	0.00275	0.0058	0.00426	0.00374	0.00625	0.00598	0.00515	0.00513	0.00689	0.00473	0.00608	0.0033	0.00457	0.00682	0.0039	0.00532	0.00596	0.00719	0.0075	0.00454	0.00394	0.00657	0.00778	0.00551	0.00622	0.00891	0.00505	0.00541	0.00756	0.00556	0.009	0.00711	0.00601
414.899	0.000662956	0.00137	0.000867567	0.00184	0.00311	0.00267	0.00297	0.00365	0.00486	0.00282	0.0036	0.00388	0.00426	0.0052	0.00354	0.00432	0.00478	0.00536	0.00424	0.00546	0.00535	0.00596	0.00605	0.00651	0.00782	0.0052	0.00753	0.00527	0.00405	0.00679	0.00494	0.00637	0.00594	0.00771	0.00635	0.00853	0.00451	0.00714	0.00473	0.00796	0.00807	0.00696	0.00633	0.00605	0.00955	0.00759	0.00827	0.00638	0.00742
415.677	0.000565545	0.00124	0.0023	0.00222	0.00377	0.00266	0.00351	0.00363	0.00516	0.00346	0.00461	0.00422	0.00351	0.0048	0.00468	0.0047	0.00476	0.00534	0.0055	0.00458	0.00533	0.00728	0.00511	0.0051	0.0078	0.0047	0.00653	0.00575	0.00858	0.00575	0.00598	0.00634	0.00754	0.00658	0.00745	0.00565	0.00565	0.00593	0.0101	0.00426	0.00679	0.0082	0.00631	0.00735	0.00885	0.00758	0.00893	0.00637	0.00954
416.455	0.000650944	0.00123	0.00133	0.0022	0.0024	0.00289	0.00348	0.00245	0.00482	0.00311	0.00557	0.0035	0.00384	0.00364	0.00389	0.00466	0.00393	0.00448	0.0067	0.00455	0.0066	0.00501	0.00461	0.00507	0.00635	0.0042	0.00553	0.00472	0.00502	0.00623	0.00438	0.00419	0.00323	0.00599	0.00795	0.00617	0.00618	0.00648	0.00469	0.00968	0.00429	0.00627	0.00628	0.00537	0.00748	0.00821	0.00684	0.00426	0.00805
417.233	0.000464471	0.000996765	0.00133	0.00142	0.00151	0.0014	0.00213	0.00245	0.00297	0.00278	0.00288	0.0028	0.00275	0.00289	0.00388	0.0027	0.00273	0.00244	0.00462	0.00454	0.00401	0.00676	0.00415	0.00324	0.00541	0.00419	0.00552	0.00325	0.00452	0.00572	0.00385	0.0021	0.00588	0.00328	0.00411	0.00616	0.00334	0.00473	0.00351	0.00305	0.0049	0.00626	0.00627	0.0028	0.00878	0.00554	0.00547	0.00563	0.00594
418.011	0.000188666	0.00099744	0.000699302	0.000657053	0.00173	0.0014	0.00106	0.00274	0.00327	0.0031	0.00255	0.0028	0.00203	0.00215	0.00275	0.0027	0.00194	0.00285	0.00338	0.00116	0.00186	0.00412	0.00191	0.00506	0.00355	0.00231	0.0036	0.00325	0.00402	0.00371	0.00334	0.00262	0.00323	0.00436	0.00466	0.00281	0.00334	0.00414	0.0041	0.00545	0.00429	0.0019	0.00501	0.00537	0.00419	0.00687	0.00412	0.00289	0.00524
418.789	0.00018691	0.000648	0.000384553	0.000275736	0.00128	0.000173629	0.00186	0.0013	0.0008412	0.00149	0.00121	0.00143	0.000954394	0.00288	0.00274	0.00154	0.00194	0.00123	0.00296	0.00118	0.00273	0.00367	0.00191	0.00278	0.00493	0.00138	0.00218	0.00131	0.00254	0.00371	0.00282	0.000556715	0.00323	0.00168	0.00411	0.0017	0.00053195	0.00241	0.00060035	0.000675984	0.000650925	0.005	0	0.00219	0.00355	0.00225	0.00613	0.00155	0.00384
419.567	0.000639044	0.000987692	0.00162	0.00103	0.00237	0.00163	0.00291	0.003	0.00386	0.00149	0.00253	0.00313	0.00344	0.00287	0.00348	0.00346	0.00272	0.00363	0.0058	0.00368	0.00526	0.00497	0.00368	0.00547	0.00538	0.00462	0.00502	0.00418	0.00547	0.00667	0.00332	0.00416	0.0048	0.00647	0.00411	0.00391	0.00389	0.00643	0.00466	0.00601	0.00427	0.00438	0.00436	0.00724	0.00679	0.00618	0.00545	0.00425	0.00728
420.344	0.000770997	0.00087172	0.00162	0.00197	0.00258	0.00211	0.0029	0.00243	0.00415	0.00275	0.00285	0.00414	0.00237	0.00323	0.00347	0.00421	0.0031	0.00402	0.00417	0.0045	0.00399	0.00495	0.00367	0.00368	0.00401	0.00507	0.00689	0.00512	0.00449	0.00567	0.00432	0.00415	0.00427	0.00487	0.00625	0.00664	0.00388	0.00584	0.00407	0.00718	0.00605	0.00682	0.00622	0.00659	0.00678	0.00617	0.00677	0.00626	0.00589
421.122	0.000407256	0.000979174	0.00115	0.00121	0.00171	0.0021	0.00211	0.00298	0.00265	0.00273	0.00219	0.00345	0.00271	0.00286	0.00382	0.00117	0.00232	0.00282	0.00335	0.00366	0.00481	0.00365	0.00365	0.00411	0.00491	0.00322	0.00407	0.00226	0.00351	0.0042	0.0038	0.00313	0.00375	0.00538	0.00464	0.00389	0.00332	0.00413	0.00292	0.00481	0.00602	0.00618	0.00558	0.00471	0.00612	0.00552	0.00347	0.0069	0.00384
421.9	0.000633469	0.000982313	0.000997563	0.00177	0.0015	0.00163	0.00237	0.0027	0.00265	0.00211	0.00219	0.00279	0.00131	0.00178	0.00273	0.00382	0.0031	0.00243	0.00336	0.00408	0.00441	0.00194	0.00235	0.00412	0.00492	0.00323	0.00314	0.00369	0.00352	0.00615	0.00381	0.00466	0.00375	0.00591	0.00518	0.0039	0.00443	0.00356	0.0035	0.00365	0.00366	0.00498	0.00497	0.00721	0.00805	0.00681	0.00478	0.00224	0.00452
422.677	0.00058455	0.00165	0.00115	0.00232	0.00257	0.00329	0.0034	0.0027	0.00561	0.00304	0.00316	0.00512	0.00375	0.00285	0.00345	0.00494	0.00385	0.004	0.00415	0.0057	0.00564	0.00408	0.00408	0.00499	0.00536	0.00413	0.00546	0.00367	0.00495	0.00468	0.0053	0.00565	0.00579	0.00589	0.00834	0.00443	0.00496	0.0075	0.00349	0.00656	0.00602	0.00798	0.00496	0.00842	0.00993	0.00616	0.0087	0.00822	0.00722
423.454	0.000623356	0.00119	0.00114	0.0012	0.00276	0.00114	0.00312	0.00351	0.00265	0.00333	0.00282	0.00311	0.00338	0.00249	0.0038	0.00342	0.00232	0.00203	0.00453	0.00364	0.00356	0.00491	0.00277	0.00453	0.00624	0.00366	0.00406	0.00365	0.00446	0.00467	0.00428	0.00262	0.00526	0.0038	0.00778	0.00441	0.00223	0.00412	0.00461	0.00653	0.00306	0.00377	0.00798	0.00838	0.00673	0.00551	0.00671	0.00555	0.00451
424.232	0.000579935	0.00108	0.00144	0.0012	0.00213	0.00185	0.00287	0.00296	0.00324	0.00272	0.00315	0.0041	0.00235	0.00178	0.00344	0.00379	0.00498	0.00476	0.00414	0.00284	0.00562	0.00491	0.00363	0.00409	0.0058	0.00276	0.00315	0.00505	0.00398	0.00611	0.00379	0.00412	0.00425	0.00535	0.00411	0.00495	0.00549	0.00356	0.00462	0.00711	0.00424	0.00556	0.00556	0.0047	0.00674	0.00806	0.00542	0.00555	0.00585
425.009	0.000572904	0.0014	0.00172	0.00246	0.00316	0.00254	0.00285	0.00349	0.00438	0.00239	0.00407	0.00309	0.00267	0.00494	0.00306	0.0034	0.00419	0.00434	0.00529	0.00563	0.00477	0.0053	0.00531	0.00365	0.00665	0.00187	0.00451	0.00409	0.00725	0.00561	0.00377	0.00509	0.00624	0.00635	0.00515	0.00281	0.00384	0.00576	0.00571	0.00479	0.00538	0.00495	0.00613	0.00833	0.00671	0.00801	0.0054	0.00811	0.00781
425.786	0.00048736	0.00119	0.00173	0.00192	0.00254	0.00208	0.00311	0.0024	0.00294	0.00361	0.00281	0.00507	0.00336	0.00283	0.00307	0.0034	0.00382	0.00473	0.00491	0.00403	0.00519	0.00447	0.00276	0.00668	0.00489	0.00409	0.00588	0.00318	0.00633	0.00609	0.00524	0.00708	0.00625	0.00636	0.00515	0.00334	0.00385	0.00633	0.00683	0.00707	0.00712	0.00613	0.00554	0.00652	0.00672	0.00739	0.00541	0.00618	0.00517
426.563	0.000525138	0.00118	0.00156	0.00172	0.00273	0.00183	0.00284	0.0032	0.00379	0.00208	0.0028	0.00438	0.003	0.00352	0.0027	0.00375	0.00417	0.00241	0.00371	0.00441	0.00436	0.00404	0.00275	0.00407	0.00576	0.00407	0.0045	0.00407	0.00396	0.00606	0.00376	0.00458	0.00472	0.00581	0.00514	0.00333	0.0049	0.00575	0.00458	0.00534	0.00421	0.00844	0.00552	0.00589	0.00485	0.00799	0.00729	0.00615	0.00647
427.34	0.000394551	0.000635663	0.00112	0.00118	0.00231	0.00137	0.00158	0.00266	0.00178	0.00298	0.00279	0.00276	0.00333	0.00282	0.00376	0.00265	0.00305	0.00317	0.00294	0.00322	0.00395	0.00445	0.00149	0.00193	0.00401	0.00231	0.00271	0.00316	0.00164	0.00418	0.00423	0.00311	0.00373	0.00277	0.00462	0.00385	0.00277	0.00356	0.00347	0.00477	0.00135	0.00261	0.00433	0.00229	0.00485	0.00611	0.00412	0.00358	0.00319
428.117	0.000521985	0.00149	0.00185	0.00118	0.00251	0.00205	0.00183	0.00292	0.00378	0.00237	0.00154	0.00437	0.00232	0.00351	0.00305	0.00301	0.00489	0.00241	0.00409	0.00282	0.00515	0.00608	0.00358	0.00491	0.00661	0.00275	0.0045	0.0027	0.00534	0.00464	0.00279	0.00311	0.0052	0.00479	0.00564	0.00437	0.00436	0.00356	0.00402	0.00421	0.0042	0.00667	0.00551	0.00468	0.00668	0.00735	0.00349	0.00421	0.00514
428.894	0.000474246	0.000845059	0.00183	0.0017	0.00209	0.00272	0.00256	0.00344	0.00292	0.00295	0.0037	0.00402	0.00297	0.00417	0.00477	0.0048	0.00413	0.00241	0.00407	0.00321	0.00552	0.00402	0.0015	0.00446	0.0053	0.00274	0.00537	0.00269	0.00532	0.0051	0.0042	0.00455	0.00616	0.00378	0.00663	0.0059	0.0059	0.00678	0.00563	0.00531	0.00475	0.00721	0.00491	0.00586	0.00606	0.00915	0.00537	0.00421	0.00449
429.67	0.000723035	0.00169	0.00182	0.00222	0.00309	0.00293	0.0028	0.00369	0.00543	0.00411	0.00399	0.00559	0.0046	0.00415	0.00509	0.00442	0.00447	0.00537	0.00595	0.00475	0.0055	0.00642	0.00601	0.00694	0.00996	0.00789	0.00842	0.00623	0.00711	0.00875	0.00654	0.00644	0.00662	0.00674	0.00711	0.00485	0.00743	0.00941	0.00991	0.00804	0.00753	0.00832	0.00893	0.00526	0.00725	0.01033	0.00783	0.00671	0.00768
430.447	0.000471868	0.00127	0.000816552	0.000816316	0.00147	0.00181	0.00231	0.00343	0.00292	0.00323	0.00246	0.00275	0.00362	0.00314	0.00337	0.00228	0.00303	0.00129	0.00444	0.00359	0.00512	0.00441	0.00232	0.00278	0.00571	0.00446	0.00492	0.00357	0.00621	0.00509	0.00372	0.00358	0.00469	0.00476	0.00411	0.00332	0.00485	0.00409	0.00346	0.0064	0.00362	0.00491	0.00374	0.00761	0.00725	0.00609	0.00907	0.00483	0.00576
431.224	0.000466987	0.00115	0.0011	0.00151	0.00347	0.00247	0.00109	0.00262	0.00319	0.00292	0.00366	0.00336	0.00196	0.00346	0.00302	0.00404	0.00194	0.0035	0.00442	0.00281	0.0047	0.004	0.00313	0.0032	0.00654	0.00274	0.00447	0.00399	0.00483	0.00507	0.00464	0.00262	0.00515	0.00377	0.0056	0.00331	0.00585	0.00409	0.00505	0.00528	0.00583	0.00433	0.00431	0.00583	0.00722	0.00487	0.00657	0.00606	0.00701
432	0.000673805	0.000941054	0.00095259	0.00116	0.00187	0.00202	0.00254	0.00262	0.00374	0.00263	0.00184	0.00336	0.00326	0.00278	0.00336	0.00298	0.00373	0.00277	0.00479	0.00281	0.00509	0.00439	0.00313	0.00443	0.00485	0.00401	0.00577	0.00442	0.00572	0.00416	0.00603	0.00451	0.00228	0.00474	0.00461	0.00483	0.00277	0.00566	0.00558	0.00365	0.00582	0.0049	0.00716	0.00582	0.00722	0.00607	0.00534	0.00543	0.00574
432.776	0.000298382	0.00135	0.000666917	0.000809444	0.00106	0.00179	0.00133	0.00236	0.000979463	0.00204	0.00214	0.00149	0.0026	0.00278	0.00166	0.00332	0.00229	0.00203	0.00255	0.00319	0.00431	0.0028	0.00231	0.0036	0.00401	0.00273	0.00317	0.0031	0.00214	0.00371	0.000919777	0.00309	0.00276	0.00134	0.00509	0.00281	0.00226	0.00304	0.00187	0.00527	0.00416	0.00377	0.00318	0.00466	0.00603	0.00189	0.00412	0.00296	0.00258
433.553	0.000669496	0.000833948	0.00179	0.000293229	0.00226	0.00179	0.00205	0.00287	0.0051	0.00233	0.00364	0.00459	0.00131	0.00244	0.00335	0.00367	0.00407	0.00422	0.00366	0.00432	0.00508	0.00398	0.00231	0.00401	0.00568	0.00526	0.00575	0.00223	0.00348	0.00641	0.00554	0.0045	0.00655	0.00619	0.00607	0.00481	0.00531	0.00617	0.00556	0.00527	0.0069	0.006	0.00544	0.00581	0.00838	0.00606	0.00836	0.00542	0.00259
434.329	0.00029784	0.000626714	0.000384553	0.000465176	0.000865019	0.00135	0.00109	0.0021	0.00208	0.0029	0.00154	0.00273	0.00131	0.00178	0.00233	0.00157	0.00229	0.00312	0.00181	0.00319	0.00315	0.0028	0.000702803	0.00238	0.00401	0.00231	0.00318	0.0031	0.00259	0.00371	0	0.00215	0.00466	0.00425	0.00264	0.00281	0.00226	0.00304	0.00292	0.00257	0.00142	0.00266	0.00318	0.00236	0.00367	0.00309	0.00412	0.00173	0.00196
435.105	0.000749652	0.000832547	0.00123	0.000979268	0.00186	0.00179	0.00277	0.0021	0.00318	0.00204	0.00214	0.00335	0.0026	0.00145	0.00267	0.00366	0.00265	0.00421	0.00514	0.00507	0.00584	0.0028	0.00311	0.0036	0.00734	0.00231	0.00446	0.0031	0.00347	0.0055	0.00369	0.00496	0.00371	0.0057	0.00509	0.00431	0.00429	0.00668	0.00503	0.0058	0.00416	0.00322	0.00544	0.00466	0.00661	0.00606	0.00593	0.00541	0.00509
435.881	0.000458367	0.000931427	0.00136	0.00148	0.00146	0.00134	0.00228	0.00235	0.00263	0.00231	5.7035e-05	0.00273	0.00131	0.00244	0.003	0.00123	0.00194	0.00311	0.00255	0.00243	0.00429	0.00241	0.00231	0.00238	0.00195	0.00231	0.00318	0.00222	0.00347	0.0046	0.00139	0.00308	0.00511	0.00136	0.00218	0.0038	0.00378	0.00304	0.00136	0.00205	0.00198	0.00212	0.00318	0.00238	0.0031	0.00487	0.00293	0.00175	0.00322
436.657	0.000452496	0.00123	0.00176	0.00164	0.00203	0.000904689	0.00227	0.00183	0.00316	0.0023	0.00213	0.00392	0.00194	0.00145	0.002	0.000558807	0.00332	0.00416	0.00363	0.00169	0.00353	0.00395	0.00309	0.00398	0.00482	0.00395	0.0057	0.00349	0.0039	0.00546	0.00231	0.00353	0.00323	0.00375	0.00459	0.00378	0.00277	0.00356	0.00241	0.0026	0.00306	0.00703	0.00374	0.00465	0.00771	0.00487	0.00589	0.00477	0.00323
437.433	0.000454506	0.00123	0.00135	0.00148	0.00223	0.0022	0.00298	0.00285	0.00316	0.00287	0.00213	0.00302	0.00226	0.00276	0.00266	0.00329	0.00194	0.00346	0.00473	0.00503	0.00428	0.00473	0.0027	0.00358	0.00605	0.00437	0.00487	0.00435	0.00521	0.00503	0.00547	0.00491	0.00463	0.00375	0.00603	0.00624	0.00526	0.00356	0.00396	0.00523	0.0036	0.00541	0.00374	0.00634	0.00658	0.00604	0.00531	0.00418	0.00446
438.209	0.000612706	0.00123	0.00121	0.00164	0.00126	0.00263	0.00203	0.00208	0.00369	0.00258	0.00359	0.00241	0.00382	0.0034	0.00364	0.00328	0.00401	0.0031	0.00327	0.0028	0.0039	0.00395	0.00348	0.00358	0.00604	0.00272	0.00695	0.00222	0.00346	0.00458	0.00321	0.0049	0.00554	0.00422	0.00602	0.00525	0.00574	0.00559	0.00498	0.00522	0.0036	0.0054	0.0054	0.00632	0.00542	0.00719	0.00648	0.00417	0.00567
438.985	0.000449657	0.00112	0.000930188	0.000964121	0.00164	0.00176	0.00226	0.00233	0.00289	0.00173	0.00154	0.00301	0.00162	0.00274	0.00298	0.0026	0.00297	0.00239	0.00291	0.00353	0.00352	0.00318	0.00308	0.00436	0.00361	0.00231	0.00444	0.00222	0.00561	0.00414	0.00454	0.00353	0.00415	0.00422	0.00553	0.00426	0.00179	0.00407	0.00649	0.00313	0.00465	0.00539	0.00648	0.00409	0.00599	0.00314	0.00236	0.00477	0.00445
439.761	0.000405343	0.000914372	0.000923505	0.00129	0.00182	0.000270728	0.00225	0.00282	0.00262	0.000901994	0.00125	0.00241	0.00224	0.00241	0.00329	0.00393	0.00262	0.00169	0.00326	0.00207	0.00462	0.00393	0.00306	0.00474	0.00401	0.00312	0.00319	0.00221	0.00303	0.00285	0.00275	0.00396	0.00278	0.00467	0.00458	0.00329	0.00423	0.00356	0.00343	0.00416	0.00359	0.00324	0.00591	0.00573	0.00485	0.00487	0.00354	0.00358	0.00324
440.536	0.000247171	0.000617233	0.00133	0.000465176	0.00163	0.00133	0.00156	0.00183	0.00209	0.00227	0.00183	0.0027	0.000694681	0.00114	0.00232	0.00226	0.0016	0.00238	0.00467	0.00207	0.00278	0.00431	0.00268	0.00278	0.00361	0.000707787	0.00238	0.000549108	0.00218	0.000706268	0.000986275	0.00128	0.00233	0.00189	0.00365	0.00137	0.00132	0.00306	0.00292	0.00365	0.00202	0.00218	0.0032	0.00354	0.00429	0.00374	0.00297	0.00123	0.00444
441.312	0.000481024	0.000812594	0.000785814	0.000465176	0.00144	0.00132	0.00338	0.00183	0.00314	0.00227	0.00239	0.00211	0.00376	0.00178	0.00264	0.00325	0.0016	0.00203	0.00396	0.00423	0.00242	0.00317	0	0.00356	0.0052	0.00431	0.00442	0.00345	0.00261	0.00371	0.000992767	0.00484	0.00413	0.00512	0.00411	0.00423	0.00518	0.00455	0.00392	0.00314	0.00306	0.00324	0.00428	0.00627	0.00541	0.00487	0.00585	0.00532	0.00384
442.088	0.000523164	0.00101	0.00078838	0.000629296	0.00182	0.00112	0.00225	0.00232	0.0034	0.00118	0.00154	0.00211	0.000385648	0.00273	0.00296	0.00292	0.000920045	0.00238	0.00255	0.00207	0.00131	0.00431	0.00191	0.00278	0.00441	0.00312	0.0036	0.00221	0.00431	0.00285	0.00319	0.00262	0.00233	0.0042	0.00411	0.00281	0.00277	0.00456	0.00343	0.00262	0.00359	0.00324	0.00482	0.00409	0.00541	0.00487	0.0047	0.000643778	0.00324
442.863	0.00055491	0.00149	0.00145	0.00176	0.00275	0.00215	0.00381	0.0028	0.00442	0.00226	0.0038	0.00474	0.00465	0.00459	0.00549	0.0039	0.00394	0.00272	0.0036	0.00386	0.00568	0.00503	0.00418	0.0047	0.00676	0.00548	0.00724	0.00548	0.00554	0.00625	0.00491	0.00394	0.0068	0.00601	0.00642	0.00516	0.00468	0.00749	0.00639	0.00618	0.00719	0.00639	0.00641	0.00733	0.00762	0.00879	0.00754	0.00762	0.00561
443.638	0.00058755	0.000901009	0.000908939	0.000944689	0.00162	0.000493471	0.00245	0.00206	0.00312	0.00225	0.00182	0.0024	0.00161	0.00271	0.00137	0.00355	0.0026	0.00406	0.00393	0.00278	0.00279	0.00353	0.00266	0.00316	0.00556	0.00192	0.004	0.0026	0.00386	0.00413	0.00317	0.00262	0.00323	0.00508	0.0032	0.00327	0.00183	0.00405	0.0039	0.00465	0.00256	0.00325	0.00427	0.00622	0.00649	0.00598	0.00469	0.00529	0.00209
444.414	0.000394012	0.000228474	0.000254118	0.000147112	0.000695736	0.000904689	0.00155	0.0011	0.00235	0.00118	0.00126	0.0024	0.000712898	0.00116	0.00168	0.000627699	0.00161	0.0017	0.00186	0.00138	0.00173	0.00316	0.00154	0.00316	0.00324	0.00309	0.00281	0.00179	0.00221	0.00413	0.00231	0.00132	0.00148	0.00238	0.00321	0.00281	0.00183	0.00453	0.000973332	0.00265	0.00104	0.00429	0.00322	0.00143	0.00322	0.00487	0.00356	0.00244	0.00268
445.189	0.000509145	0.00128	0.000645786	0.000624428	0.00162	0.00172	0.002	0.00182	0.00414	0.00198	0.00293	0.0024	0.00161	0.00301	0.00168	0.00257	0.0026	0.00338	0.00289	0.00383	0.00422	0.00536	0.0034	0.0043	0.00556	0.00231	0.0052	0.0026	0.00344	0.00454	0.00316	0.00522	0.00367	0.00193	0.00457	0.0042	0.00418	0.00404	0.00341	0.00465	0.00306	0.00326	0.00584	0.00355	0.00703	0.00653	0.00581	0.00699	0.005
445.964	0.000468797	0.000801442	0.00103	0.00142	0.00161	0.00172	0.00244	0.00253	0.00286	0.00144	0.00182	0.00326	0.00309	0.00362	0.00262	0.00257	0.00259	0.00338	0.00323	0.00348	0.00386	0.00316	0.00265	0.00278	0.00478	0.00309	0.004	0.000991609	0.00508	0.00495	0.00358	0.00219	0.00455	0.00283	0.00456	0.00234	0.00277	0.0026	0.00438	0.00414	0.00357	0.00377	0.00218	0.00462	0.00648	0.00377	0.00356	0.00358	0.00268
446.739	0.000390117	0.00127	0.00129	0.00109	0.00179	0.00192	0.00221	0.00229	0.00411	0.0017	0.00346	0.00325	0.00308	0.0033	0.00323	0.00352	0.00389	0.0037	0.00492	0.00312	0.00561	0.00388	0.00338	0.00428	0.0063	0.00308	0.00518	0.00418	0.00385	0.00659	0.00315	0.00519	0.00497	0.00461	0.00456	0.00602	0.0051	0.00499	0.00533	0.00661	0.00306	0.00581	0.00685	0.00776	0.007	0.0076	0.00412	0.00639	0.00556
447.514	0.000466165	0.00137	0.00103	0.00157	0.00289	0.00192	0.00265	0.00347	0.00386	0.00223	0.00237	0.00353	0.00249	0.00239	0.00354	0.0032	0.00389	0.00437	0.00391	0.00486	0.00597	0.00461	0.00412	0.00465	0.00592	0.00385	0.00597	0.00538	0.00425	0.00742	0.00358	0.0052	0.00627	0.00506	0.0077	0.00556	0.00417	0.00787	0.00437	0.00513	0.00607	0.00428	0.00478	0.00619	0.00485	0.00814	0.00745	0.00695	0.00614
448.289	0.000648048	0.00145	0.00179	0.00171	0.00214	0.00291	0.0035	0.00392	0.0041	0.00352	0.00371	0.00408	0.00423	0.00419	0.00475	0.00382	0.00644	0.00434	0.00456	0.00517	0.00629	0.0053	0.0041	0.00611	0.00477	0.00574	0.00594	0.00573	0.00464	0.00697	0.00732	0.00474	0.00624	0.0046	0.0081	0.00644	0.00507	0.00545	0.00626	0.00658	0.00604	0.0068	0.00887	0.00721	0.00698	0.00865	0.00851	0.00914	0.00782
449.064	0.000460818	0.000887721	0.00179	0.0014	0.00178	0.0019	0.00198	0.00252	0.00385	0.00196	0.00235	0.00351	0.0016	0.00358	0.00108	0.0035	0.00354	0.00335	0.00356	0.0038	0.00419	0.0053	0.00227	0.00278	0.00439	0.00421	0.00516	0.00337	0.00303	0.00452	0.00272	0.00347	0.00538	0.00459	0.00588	0.00417	0.00461	0.00592	0.00292	0.00365	0.00406	0.00377	0.00477	0.0072	0.00591	0.00326	0.00631	0.00524	0.00668
449.839	0.000311644	0.000700633	0.000639529	0.0014	0.00124	0.0011	0.0022	0.00205	0.0026	0.000656674	0.00127	0.00267	0.000434552	0.00178	0.0023	0.000656939	0.00226	0.00236	0.00222	0.00106	0.0035	0.0028	0.00191	0.00389	0.00288	0.00231	0.00322	0.00219	0.00343	0.0033	0.00189	0.00262	0.00195	0.00416	0.00367	0.0019	0.00185	0.00262	0.00149	0.00365	0.00306	0.00125	0.00426	0.00305	0.00485	0.00433	0.00522	0.00413	0.00554
450.613	0.000235082	0.00069769	0.000510704	3.75096e-06	0.00178	0.0017	0.00112	0.00274	0.00162	0.000919514	0.00235	0.00184	0.00247	0.00208	0.002	0.00223	0.00321	0.00171	0.00156	0.00243	0.00246	0.00315	0.00191	0.00242	0.00401	0.00269	0.00476	0.00218	0.00224	0.00371	0.000654284	0.00178	0.00323	0.00328	0.00192	0.0037	0.000953218	0.00309	0.00292	0.00316	0.000614975	0.00427	0.00324	0.00306	0.00432	0.00434	0.0025	0.00303	0.00216
451.388	0.000527858	0.00106	0.00114	0.00184	0.00213	0.00189	0.00325	0.00296	0.0048	0.0022	0.00368	0.00487	0.00246	0.00503	0.0032	0.00379	0.00541	0.00365	0.0042	0.0058	0.00452	0.00561	0.00513	0.00496	0.00624	0.00381	0.0059	0.00334	0.00541	0.00531	0.00395	0.00512	0.00534	0.0063	0.00717	0.00459	0.00549	0.00356	0.00621	0.00653	0.00599	0.00576	0.00525	0.0092	0.00747	0.00858	0.0079	0.00686	0.00552
452.162	0.000456089	0.000697372	0.00101	0.000311543	0.00124	0.0017	0.00155	0.00158	0.00334	0.000919808	0.00208	0.0035	0.00218	0.000886769	0.00109	0.0013	0.00194	0.00301	0.00222	0.00209	0.00281	0.00209	0.00155	0.00351	0.00401	0.00118	0.0036	0.00102	0.00383	0.00331	0.00189	0.00262	0.00196	0.00328	0.00324	0.00415	0.00186	0.00449	0.00198	0.00461	0.00355	0.00327	0.00121	0.00255	0.00432	0.0054	0.00304	0.00467	0.00496
452.937	0.000418267	0.000973377	0.00101	0.000771646	0.00177	0.00209	0.0024	0.0025	0.00309	0.00195	0.00261	0.00267	0.00131	0.00296	0.0026	0.00348	0.00289	0.00236	0.00288	0.00344	0.00521	0.0028	0.00191	0.00278	0.00475	0.00269	0.00437	0.00218	0.00343	0.00531	0.00354	0.00262	0.00323	0.00371	0.00368	0.00191	0.00458	0.00356	0.00433	0.00509	0.00355	0.00427	0.00627	0.00613	0.00747	0.00646	0.00196	0.00631	0.00496
453.711	0.000376637	0.00115	0.00138	0.000918137	0.00141	0.00226	0.0026	0.00249	0.00356	0.00219	0.00365	0.00239	0.00273	0.00265	0.00318	0.00161	0.00256	0.00267	0.00483	0.0031	0.0045	0.00419	0.00368	0.00386	0.00438	0.00268	0.00436	0.00218	0.00303	0.00568	0.00474	0.0018	0.00365	0.00328	0.00497	0.00369	0.00277	0.0031	0.00385	0.00507	0.00547	0.00475	0.00325	0.00509	0.00537	0.00592	0.00519	0.00573	0.00715
454.486	0.000231467	0.000510706	0.000631914	0.00122	0.00176	0.00168	0.00175	0.00158	0.00308	0.00193	0.00207	0.0032	0.000743824	0.00265	0.00229	0.00162	0.00194	0.00331	0.0032	0.00309	0.00315	0.00176	0.00332	0.00314	0.00547	0.00268	0.00398	0.00256	0.00342	0.00371	0.00231	0.0018	0.0049	0.0037	0.00325	0.00369	0.00233	0.00539	0.00246	0.00412	0.00451	0.00328	0.00523	0.00509	0.00536	0.00539	0.00359	0.0025	0.00219
455.26	0.000448097	0.00142	0.00137	0.00152	0.00211	0.00226	0.00217	0.00249	0.0026	0.000924874	0.00259	0.00428	0.00244	0.00236	0.00347	0.00253	0.00318	0.00363	0.00385	0.00409	0.00382	0.00453	0.00332	0.0035	0.00657	0.00379	0.00586	0.00256	0.00342	0.00529	0.00352	0.00385	0.00573	0.00455	0.00626	0.00149	0.00233	0.00448	0.00431	0.00648	0.00354	0.00328	0.00722	0.0066	0.00536	0.00487	0.00306	0.00358	0.00549
456.034	0.000518503	0.00132	0.00161	0.000765179	0.00193	0.00226	0.00301	0.00316	0.00403	0.00193	0.0018	0.00265	0.00215	0.00207	0.00288	0.00345	0.00411	0.00299	0.00417	0.00375	0.00281	0.00418	0.00367	0.00457	0.00438	0.00452	0.00585	0.00369	0.00497	0.00567	0.00432	0.00466	0.00448	0.00497	0.00625	0.00412	0.00455	0.00538	0.00476	0.00459	0.00545	0.00426	0.00424	0.00559	0.0069	0.00747	0.00518	0.00679	0.00603
456.808	0.000301153	0.000330126	0.00075165	0.00121	0.00175	0.00206	0.00154	0.00136	0.00235	0.00292	0.00206	0.00238	0.00215	0.00264	0.00287	0.00192	0.00255	0.00298	0.00352	0.00243	0.00449	0.00348	0.00331	0.00456	0.00474	0.00122	0.0036	0.00179	0.00342	0.0041	0.00191	0.00221	0.00447	0.0016	0.00496	0.00324	0.00277	0.00401	0.00338	0.00318	0.00259	0.00426	0.00325	0.00508	0.00485	0.00332	0.0036	0.00358	0.00275
457.582	0.000441692	0.000955112	0.00124	0.00121	0.00226	0.00148	0.00195	0.00292	0.00378	0.00291	0.00283	0.00372	0.00159	0.00235	0.00287	0.00283	0.00255	0.00329	0.00479	0.00308	0.00348	0.00314	0.00226	0.00419	0.00617	0.00376	0.00398	0.00254	0.0038	0.00448	0.0031	0.00303	0.00405	0.00411	0.0058	0.00324	0.00277	0.00491	0.00338	0.00504	0.00401	0.00377	0.00618	0.00557	0.00738	0.00385	0.00673	0.00411	0.00654
458.356	0.00061955	0.00113	0.00111	0.000909752	0.00209	0.00167	0.00174	0.0027	0.00307	0.00167	0.00232	0.00291	0.00159	0.00235	0.00258	0.00252	0.00347	0.00172	0.00287	0.00276	0.00282	0.0028	0.0033	0.00278	0.00509	0.00376	0.00472	0.00329	0.00456	0.00487	0.00231	0.00545	0.00323	0.0037	0.00369	0.00367	0.00409	0.00176	0.00338	0.00365	0.00401	0.00618	0.00521	0.00409	0.00738	0.00436	0.00412	0.00252	0.00492
459.13	0.000366629	0.000860424	0.000744664	0.00105	0.00191	0.00203	0.00174	0.000921968	0.00259	0.00142	0.00282	0.00317	0.00213	0.00234	0.00257	0.00281	0.00254	0.00296	0.00223	0.00372	0.00413	0.00246	0.00259	0.00313	0.00508	0.00267	0.00324	0.00216	0.00455	0.00524	0.000734386	0.00182	0.00364	0.00369	0.00328	0.00281	0.00234	0.00312	0.00292	0.00365	0.00353	0.00282	0.00519	0.00506	0.00485	0.00538	0.00361	0.00567	0.00331
459.904	0.000399315	0.000682394	0.0011	0.00177	0.0019	0.00147	0.00275	0.00246	0.00328	0.00239	0.00179	0.0029	0.0024	0.00403	0.00285	0.0034	0.00254	0.00203	0.00286	0.00435	0.0038	0.00413	0.00327	0.00382	0.00577	0.00374	0.00288	0.00253	0.00491	0.00599	0.00387	0.00381	0.00363	0.0041	0.00494	0.00323	0.00363	0.004	0.00471	0.00456	0.00538	0.00519	0.00518	0.00457	0.00783	0.00638	0.00566	0.00254	0.00543
460.677	0.000436405	0.000595915	0.000864116	0.000757527	0.0014	0.00109	0.00235	0.00246	0.00399	0.00142	0.00103	0.00343	0.00131	0.00263	0.00343	0.00222	0.00164	0.00265	0.00287	0.00501	0.0038	0.00381	0.00191	0.00313	0.00437	0.00303	0.00434	0.00253	0.00265	0.00562	0.00191	0.00382	0.00283	0.00245	0.00411	0.00195	0.00234	0.00489	0.00113	0.00319	0.004	0.00425	0.00326	0.00311	0.00335	0.00487	0.00206	0.00358	0.00491
461.451	0.000294723	0.000857451	0.00086146	0.00134	0.00174	0.00147	0.00174	0.0018	0.00282	0.00166	0.0023	0.0029	0.00186	0.00262	0.002	0.0031	0.00254	0.00326	0.00161	0.00403	0.0038	0.00247	0.00259	0.00175	0.00472	0.00338	0.00433	0.0029	0.00341	0.00485	0.0027	0.00341	0.00524	0.00574	0.00453	0.00323	0.00406	0.00356	0.00337	0.00365	0.00353	0.00424	0.00422	0.00506	0.00584	0.00638	0.00361	0.00306	0.00543
462.225	0.000504082	0.00121	0.000980743	0.00105	0.00157	0.00128	0.00153	0.00246	0.00235	0.00239	0.00179	0.00264	0.00267	0.00206	0.00371	0.00281	0.00254	0.00173	0.00255	0.00339	0.00413	0.00347	0.00259	0.00313	0.00577	0.00374	0.00579	0.00253	0.00303	0.00599	0.00309	0.0046	0.00404	0.0041	0.00577	0.00408	0.00234	0.00489	0.00471	0.00502	0.00445	0.00519	0.00518	0.00554	0.00684	0.00588	0.00617	0.0041	0.0049
462.998	0.000364555	0.000945054	0.000503802	0.00105	0.0019	0.00147	0.00275	0.00202	0.00398	0.00166	0.00256	0.00316	0.00186	0.0029	0.00228	0.0031	0.00314	0.00388	0.00443	0.00275	0.00445	0.0028	0.00259	0.00382	0.00436	0.00445	0.00433	0.00327	0.00454	0.00599	0.00387	0.00262	0.00323	0.00492	0.00411	0.00408	0.00277	0.004	0.00292	0.00502	0.00353	0.00566	0.00279	0.00457	0.00535	0.00588	0.00412	0.00462	0.00543
463.772	0.00049967	0.00146	0.00145	0.00133	0.00206	0.00183	0.00234	0.00288	0.0042	0.00359	0.0033	0.00445	0.00347	0.00289	0.00313	0.00192	0.00432	0.00203	0.00286	0.00433	0.00444	0.00346	0.00326	0.00518	0.00506	0.00407	0.00576	0.00471	0.00489	0.00635	0.00308	0.00497	0.00562	0.00572	0.00616	0.00281	0.00447	0.00487	0.00557	0.00591	0.00444	0.00704	0.00659	0.00649	0.00682	0.00737	0.00767	0.00512	0.00332
464.545	0.000497785	0.00128	0.00144	0.00161	0.00239	0.00201	0.00273	0.0018	0.00373	0.00286	0.00329	0.00289	0.00454	0.00316	0.00284	0.00309	0.00312	0.00385	0.00348	0.00338	0.00379	0.00412	0.00292	0.00347	0.00471	0.00372	0.0054	0.00397	0.00526	0.00371	0.00462	0.00301	0.00482	0.0049	0.00656	0.00448	0.00404	0.00617	0.00556	0.00455	0.00352	0.00377	0.00422	0.006	0.00583	0.00537	0.00513	0.00511	0.00646
465.318	0.000153449	0.00050599	0.000619064	0.000322213	0.00173	0.00127	0.00113	0.00115	0.00281	0.00118	0.000542142	0.00134	0.00131	0.0015	0.00171	0.00192	0.00135	0.00234	0.00286	0.00149	0.00219	0.00247	0.00191	0.00244	0.00332	0.00196	0.00253	0.00107	0.00229	0.00221	0.00231	0.00184	0.00205	0.00207	0.00248	0.00156	0.00108	0.000955018	0.00073204	0.0032	0.00215	0.00377	0.00327	0.0017	0.00289	0.00438	0.00261	0	0.00436
466.091	0.00039414	0.0012	0.00109	0.00118	0.00222	0.00164	0.00193	0.00137	0.00258	0.00214	0.00329	0.00289	0.00239	0.00261	0.00284	0.00309	0.00282	0.00234	0.00502	0.00275	0.00475	0.00313	0.00157	0.00448	0.00679	0.00336	0.00432	0.00252	0.00414	0.00371	0.00269	0.00301	0.00402	0.00409	0.00411	0.00406	0.00362	0.004	0.00424	0.00455	0.00352	0.0047	0.00563	0.006	0.00632	0.00636	0.00463	0.00511	0.00489
466.865	0.000390711	0.000931906	0.00108	0.000890435	0.00172	0.000904689	0.00232	0.00158	0.00281	0.00213	0.00154	0.00288	0.00131	0.00287	0.00144	0.00336	0.00164	0.00233	0.00255	0.00337	0.00347	0.0041	0.000913598	0.00413	0.00504	0.00335	0.00431	0.00251	0.0045	0.00556	0.00307	0.00417	0.00323	0.00248	0.00411	0.00405	0.00403	0.00313	0.00162	0.00454	0.00442	0.00377	0.00188	0.00503	0.00582	0.00536	0.00462	0.00358	0.00384
467.638	0.000623855	0.00127	0.00154	0.000886766	0.00253	0.00235	0.00231	0.00306	0.00325	0.00235	0.00301	0.00338	0.00289	0.00341	0.0031	0.00249	0.00368	0.00322	0.00346	0.00429	0.00441	0.00377	0.00421	0.00445	0.00674	0.00369	0.00642	0.00357	0.00376	0.00592	0.00419	0.00492	0.00478	0.00526	0.00451	0.00445	0.0036	0.00612	0.00335	0.00585	0.00396	0.00605	0.00606	0.00549	0.00822	0.00536	0.00709	0.00709	0.00743
468.411	0.000353189	0.000926048	0.000959219	0.00131	0.00155	0.00163	0.00192	0.00263	0.00347	0.00165	0.00203	0.00388	0.0021	0.00205	0.00282	0.00306	0.00367	0.00174	0.00346	0.00367	0.00409	0.0028	0.00257	0.00312	0.00605	0.00334	0.00571	0.00392	0.00339	0.00371	0.00494	0.003	0.00323	0.00446	0.00491	0.00362	0.00526	0.00526	0.00464	0.00409	0.00396	0.0065	0.00605	0.00596	0.00629	0.00681	0.00363	0.00458	0.00486
469.184	0.000418307	0.00075539	0.000498821	0.000743815	0.00203	0.00108	0.00133	0.00158	0.00213	0.00118	0.00105	0.00287	0.00183	0.00259	0.002	0.00249	0.00251	0.00292	0.00315	0.00243	0.00409	0.00344	0.00158	0.00245	0.00469	0.00129	0.00186	0.0025	0.00339	0.00371	0.00268	0.00262	0.00208	0.00367	0.00451	0.0024	0.00318	0.00356	0.00335	0.0054	0.00306	0.00332	0.00374	0.00595	0.00342	0.00439	0.00461	0.00358	0.00537
469.956	0.000652408	0.00117	0.00107	0.00144	0.00203	0.00144	0.00269	0.00305	0.00347	0.00234	0.003	0.00412	0.00288	0.00366	0.00446	0.00362	0.00424	0.00262	0.00435	0.00458	0.00409	0.00376	0.00419	0.00411	0.00638	0.00334	0.00535	0.00285	0.00375	0.00553	0.00343	0.00414	0.00554	0.00564	0.00689	0.00443	0.00442	0.00525	0.00634	0.00496	0.00573	0.00558	0.00466	0.00548	0.00676	0.00632	0.0051	0.00756	0.00689
470.729	0.000318447	0.000671945	0.000956844	0.00116	0.00219	0.00144	0.00192	0.00158	0.00369	0.00118	0.003	0.00312	0.00288	0.00286	0.00364	0.00221	0.00251	0.00233	0.00406	0.00397	0.00409	0.00376	0.00289	0.00378	0.00537	0.00334	0.0043	0.00321	0.00303	0.00334	0.00343	0.00262	0.00477	0.00525	0.0061	0.00281	0.00483	0.00356	0.00292	0.00452	0.0044	0.00513	0.00466	0.00455	0.00628	0.00632	0.00412	0.00457	0.00282
471.502	0.000549219	0.00109	0.00107	0.00185	0.00203	0.00197	0.0021	0.002	0.0039	0.0021	0.00348	0.00286	0.00287	0.00312	0.00363	0.00305	0.0028	0.00497	0.00285	0.00243	0.00377	0.00439	0.00191	0.00476	0.00536	0.00299	0.00499	0.0039	0.00446	0.00443	0.00491	0.003	0.00362	0.00445	0.0049	0.00483	0.00359	0.00609	0.00335	0.00365	0.00527	0.00557	0.00374	0.00547	0.00675	0.00535	0.0051	0.00754	0.00637
472.275	0.000645452	0.00108	0.00163	0.00239	0.00234	0.0025	0.00248	0.00365	0.0039	0.00187	0.00298	0.0041	0.00312	0.00311	0.00389	0.00388	0.00393	0.00407	0.00433	0.00486	0.00438	0.00501	0.00352	0.00442	0.00702	0.00467	0.00601	0.00389	0.00517	0.00659	0.00527	0.006	0.00627	0.00561	0.00568	0.00562	0.00603	0.00691	0.00504	0.00451	0.00614	0.00601	0.00737	0.00777	0.00721	0.00726	0.00655	0.00751	0.00836
473.047	0.000643726	0.00125	0.0014	0.00184	0.00297	0.00214	0.00306	0.00323	0.00477	0.00256	0.00418	0.00335	0.0026	0.00364	0.00361	0.00444	0.00364	0.00378	0.00462	0.00394	0.00592	0.00627	0.00352	0.00507	0.00601	0.00635	0.00635	0.00458	0.00587	0.00551	0.00415	0.00412	0.00589	0.00522	0.00685	0.00681	0.00358	0.00606	0.00545	0.00623	0.00569	0.00644	0.00691	0.00867	0.00814	0.00868	0.00799	0.00701	0.00735
473.82	0.000347151	0.000998621	0.00106	0.00115	0.0017	0.00196	0.00191	0.00261	0.00323	0.00141	0.00274	0.00236	0.00157	0.00364	0.00226	0.0022	0.00279	0.00203	0.00344	0.00243	0.00438	0.00311	0.00352	0.00278	0.00401	0.00298	0.00429	0.00284	0.00445	0.00479	0.00341	0.00374	0.00248	0.00328	0.0045	0.00201	0.00358	0.00314	0.00335	0.00279	0.00525	0.00333	0.0042	0.00409	0.00438	0.00678	0.00557	0.00407	0.00484
474.592	0.000313425	0.000996937	0.000384553	0.00142	0.00090531	0.00143	0.000757433	0.0022	0.00214	0.00118	0.0013	0.00285	0.00105	0.00151	0.002	0.00164	0.00109	0.00203	0.00137	0.00273	0.00284	0.0028	0.00191	0.00343	0.00368	0.00231	0.00497	0.00179	0.00268	0.00335	0.00231	0.00449	0.00248	0.00251	0.00333	0.00281	0.000747949	0.0019	0.00334	0.00322	0.00176	0.00244	0.000586486	0.00226	0.00251	0.00345	0.00364	0.00211	0.00484
475.364	0.000375716	0.000583069	0.00105	0.00087169	0.002	0.000904689	0.00171	0.0028	0.00365	0.0014	0.00107	0.00211	0.00258	0.00361	0.00173	0.00247	0.00278	0.00375	0.00284	0.00213	0.00376	0.00342	0.00286	0.00182	0.005	0.00231	0.00428	0.00145	0.00373	0.00371	0.00413	0.00336	0.00323	0.00404	0.00334	0.00162	0.00317	0.00438	0.00417	0.00322	0.00306	0.00201	0.00374	0.00454	0.00485	0.00534	0.00269	0.00503	0.00582
476.137	0.000537617	0.00107	0.000717493	0.00141	0.00263	0.00195	0.00209	0.00321	0.00387	0.00299	0.00319	0.00284	0.00283	0.00309	0.00332	0.00275	0.00389	0.0049	0.00401	0.00511	0.00497	0.00591	0.00444	0.00375	0.00664	0.0043	0.00462	0.00419	0.00478	0.00477	0.00594	0.00483	0.00473	0.00481	0.00566	0.0036	0.00397	0.00644	0.00666	0.00534	0.00436	0.00509	0.00642	0.00589	0.00716	0.00909	0.00555	0.00551	0.00631
476.909	0.000408302	0.00107	0.00094035	0.000465176	0.00185	0.00178	0.0019	0.00321	0.003	0.00322	0.0013	0.00382	0.00284	0.00204	0.00226	0.00275	0.00446	0.00347	0.00197	0.00452	0.00406	0.00373	0.00381	0.00504	0.00467	0.00264	0.00327	0.00248	0.00373	0.00477	0.00304	0.00262	0.00548	0.00519	0.00489	0.00439	0.00477	0.00603	0.00292	0.00407	0.0035	0.00421	0.00374	0.00454	0.00485	0.00393	0.00556	0.00261	0.00434
477.681	0.000503148	0.00123	0.00127	0.00168	0.00293	0.00246	0.00227	0.0032	0.00365	0.00298	0.00319	0.00357	0.00308	0.00308	0.00332	0.00411	0.00361	0.00317	0.004	0.00362	0.00496	0.00373	0.00317	0.00438	0.00597	0.00429	0.00563	0.00248	0.00477	0.00547	0.00375	0.00336	0.00472	0.00594	0.00526	0.00595	0.00476	0.00643	0.00499	0.00534	0.00521	0.00639	0.00507	0.00634	0.00623	0.00721	0.00745	0.0055	0.00581
478.453	0.000501804	0.00123	0.00127	0.00114	0.00184	0.00125	0.00264	0.00279	0.00343	0.00253	0.00389	0.00332	0.00156	0.00334	0.00384	0.00301	0.00443	0.00317	0.00429	0.00361	0.00435	0.00465	0.00348	0.00438	0.00499	0.00396	0.00562	0.00349	0.00407	0.00512	0.00339	0.00372	0.00435	0.00555	0.00641	0.00516	0.00555	0.00438	0.00416	0.00618	0.0052	0.00508	0.00728	0.00723	0.00761	0.0058	0.00649	0.00406	0.00727
479.225	0.000403499	0.000902858	0.000823221	0.000732596	0.00184	0.00297	0.0017	0.00299	0.00235	0.0014	0.00177	0.00356	0.00206	0.0023	0.00226	0.00138	0.00249	0.00288	0.00284	0.00243	0.00435	0.00341	0.00348	0.00278	0.00498	0.00199	0.00494	0.00281	0.00372	0.00336	0.00195	0.00262	0.00434	0.00403	0.00487	0.00203	0.00277	0.00315	0.00251	0.00365	0.00306	0.00464	0.00418	0.00677	0.00485	0.00672	0.00412	0.00453	0.00482
479.997	0.000499113	0.00114	0.00115	0.0014	0.0023	0.00228	0.00226	0.00299	0.00363	0.00252	0.00294	0.00356	0.00281	0.00359	0.00357	0.00301	0.00332	0.00373	0.00399	0.00361	0.00524	0.00433	0.00347	0.00437	0.00628	0.00329	0.00627	0.00382	0.00476	0.00581	0.00446	0.00408	0.00471	0.00479	0.00678	0.00475	0.00514	0.00478	0.00538	0.00323	0.00519	0.0055	0.00462	0.00542	0.00394	0.0058	0.00506	0.00644	0.00433
480.769	0.000496381	0.00114	0.00169	0.00179	0.00214	0.00176	0.00263	0.00298	0.00342	0.00184	0.00339	0.00403	0.00231	0.00383	0.002	0.00435	0.00358	0.00316	0.00541	0.00389	0.00464	0.00402	0.00377	0.00531	0.0053	0.00329	0.00626	0.00448	0.00646	0.00545	0.00409	0.00443	0.0047	0.00552	0.00714	0.00474	0.00434	0.00598	0.00496	0.00781	0.00518	0.00291	0.00768	0.00719	0.00757	0.00717	0.00599	0.00547	0.00626
481.541	0.000592814	0.00122	0.00126	0.00166	0.00199	0.00227	0.00319	0.00258	0.00384	0.00207	0.00316	0.00427	0.00306	0.00281	0.00304	0.003	0.00331	0.00288	0.00484	0.00419	0.00404	0.00463	0.00378	0.00468	0.00562	0.00329	0.00493	0.00381	0.00647	0.00475	0.00374	0.00443	0.00617	0.0044	0.00525	0.00552	0.00474	0.00639	0.00374	0.00448	0.00561	0.00593	0.00681	0.00719	0.00803	0.00717	0.00553	0.0069	0.00772
482.312	0.000399814	0.00138	0.0018	0.00152	0.00198	0.00244	0.00207	0.00238	0.00426	0.00273	0.00246	0.00474	0.0023	0.00255	0.00303	0.00381	0.00385	0.00315	0.00455	0.00476	0.00434	0.00432	0.00377	0.00436	0.00562	0.00393	0.00592	0.0028	0.00406	0.00613	0.00266	0.00334	0.00469	0.00477	0.006	0.00396	0.00473	0.00557	0.00536	0.00572	0.00475	0.00463	0.00505	0.00674	0.00711	0.00533	0.00599	0.0031	0.00626
483.084	0.000495116	0.000579242	0.00071015	0.000597502	0.00214	0.00107	0.00207	0.00258	0.00299	0.00118	0.002	0.00259	0.00181	0.00152	0.00303	0.003	0.00221	0.00231	0.00369	0.00243	0.00345	0.0028	0.00315	0.00278	0.00401	0.00296	0.00526	0.00246	0.00269	0.0044	0.00337	0.00406	0.0036	0.00291	0.00411	0.00435	0.00434	0.00396	0.00292	0.00489	0.00222	0.00291	0.00636	0.00453	0.0044	0.00579	0.00272	0.005	0.00432
483.856	0.000396608	0.000814514	0.00124	0.00112	0.00213	0.000904689	0.00188	0.00158	0.00298	0.00162	0.00154	0.00282	0.00156	0.00305	0.00174	0.00219	0.00302	0.00314	0.00396	0.00359	0.00403	0.0037	0.00252	0.0031	0.00337	0.00328	0.00295	0.00246	0.00405	0.00474	0.00301	0.00298	0.00396	0.00402	0.00449	0.00357	0.00316	0.00515	0.00333	0.00488	0.00348	0.00377	0.00461	0.0054	0.0053	0.00533	0.0032	0.00498	0.00241
484.627	0.000488954	0.00121	0.00135	0.00177	0.00257	0.00191	0.00261	0.00315	0.00381	0.00227	0.00291	0.00399	0.00278	0.00405	0.00276	0.00325	0.00409	0.00314	0.00452	0.00387	0.0049	0.004	0.00374	0.0034	0.00496	0.00391	0.00556	0.00279	0.00573	0.0061	0.00441	0.0044	0.00395	0.00475	0.00597	0.00319	0.0047	0.00435	0.00452	0.00488	0.0039	0.00631	0.00589	0.00539	0.00708	0.00894	0.00504	0.00544	0.00336
485.398	0.000550048	0.00136	0.00113	0.00112	0.00257	0.00258	0.00206	0.00256	0.0036	0.00248	0.00358	0.00375	0.00229	0.00354	0.00276	0.00298	0.00409	0.00369	0.00451	0.00358	0.00402	0.0037	0.00374	0.00464	0.0059	0.0039	0.00588	0.00344	0.00404	0.00541	0.00336	0.00404	0.00575	0.00548	0.00411	0.0047	0.00393	0.00633	0.00612	0.0061	0.00555	0.00504	0.00374	0.00582	0.00707	0.00577	0.00596	0.00358	0.00669
486.17	0.000456423	0.00105	0.00102	0.00164	0.00212	0.00174	0.00224	0.00236	0.00256	0.00183	0.00177	0.00305	0.0018	0.00228	0.00276	0.00245	0.00221	0.00396	0.00227	0.00243	0.00461	0.00399	0.00252	0.0034	0.00496	0.00263	0.00393	0.00278	0.00471	0.00507	0.00231	0.00298	0.00395	0.00475	0.00523	0.0047	0.00393	0.00475	0.00372	0.00528	0.00265	0.00419	0.00374	0.00582	0.00396	0.00577	0.00458	0.00451	0.00479
486.941	0.000548552	0.00104	0.00166	0.00163	0.00256	0.00191	0.00278	0.00295	0.00381	0.00291	0.00335	0.00328	0.00277	0.00379	0.00352	0.00245	0.00328	0.00478	0.00451	0.00357	0.00635	0.00459	0.00373	0.00494	0.00558	0.00358	0.00425	0.00409	0.00572	0.00609	0.00579	0.0058	0.00538	0.00511	0.00633	0.00545	0.00546	0.00632	0.00332	0.00405	0.0043	0.00672	0.00631	0.00755	0.00662	0.00667	0.00686	0.00589	0.00668
487.712	0.000702165	0.00104	0.00123	0.000853078	0.00286	0.00224	0.00187	0.00216	0.0038	0.00226	0.00222	0.00281	0.00155	0.00278	0.00403	0.00403	0.00461	0.00313	0.00562	0.003	0.00431	0.00458	0.00373	0.00401	0.00432	0.00326	0.00619	0.0031	0.00537	0.00439	0.00265	0.00403	0.00466	0.00401	0.00448	0.00469	0.00354	0.00513	0.00451	0.00405	0.00471	0.00503	0.00374	0.00538	0.0075	0.00801	0.00686	0.00404	0.00478
488.483	0.000265673	0.00119	0.00112	0.00123	0.00166	0.00255	0.00187	0.00235	0.00317	0.00225	0.00199	0.00304	0.00251	0.00277	0.003	0.00244	0.003	0.00285	0.00338	0.00328	0.00258	0.00427	0.00251	0.00339	0.00556	0.00294	0.00489	0.00374	0.00403	0.00471	0.00368	0.00332	0.00359	0.00436	0.00521	0.00281	0.00277	0.00628	0.00371	0.00445	0.00429	0.00502	0.00332	0.00494	0.00441	0.00443	0.00593	0.00358	0.00478
489.255	0.000449481	0.000958771	0.00133	0.00162	0.00225	0.00206	0.00204	0.00273	0.00317	0.00139	0.00288	0.0035	0.00275	0.0045	0.00325	0.00296	0.00247	0.0042	0.00393	0.00328	0.00515	0.00397	0.00251	0.0037	0.00556	0.00419	0.00488	0.00374	0.00535	0.00672	0.00334	0.00297	0.00429	0.00472	0.00593	0.00318	0.00353	0.00473	0.00567	0.00525	0.0051	0.00502	0.00459	0.00579	0.00485	0.00532	0.00502	0.00403	0.00664
490.026	0.000264671	0.00103	0.00101	0.000592652	0.00151	0.00205	0.00169	0.00311	0.00317	0.00203	0.00221	0.00165	0.00179	0.00202	0.00275	0.00192	0.0022	0.00257	0.00283	0.00271	0.00344	0.00397	0.00251	0.00278	0.00556	0.00356	0.00329	0.00276	0.00237	0.00471	0.00231	0.00297	0.00323	0.00292	0.00302	0.00355	0.00164	0.00395	0.00331	0.00285	0.00225	0.00336	0.00458	0.00409	0.00529	0.00576	0.00367	0.00449	0.00198
490.797	0.000325435	0.000573169	0.00080213	0.00084702	0.0018	0.00172	0.00169	0.00235	0.00256	0.00224	0.00176	0.00234	0.0025	0.00178	0.0025	0.00244	0.0022	0.00257	0.00255	0.00383	0.00315	0.0028	0.00191	0.00309	0.00494	0.00262	0.00392	0.00276	0.00402	0.00304	0.00128	0.00331	0.00359	0.00364	0.0052	0.00281	0.0024	0.00472	0.00292	0.00484	0.00388	0.00418	0.00542	0.00366	0.00398	0.00223	0.00457	0.00494	0.00477
491.567	0.000232921	0.000877442	0.00101	0.00123	0.00165	0.00156	0.00186	0.00101	0.00357	0.00224	0.00243	0.00211	0.0025	0.000553177	0.00299	0.00295	0.00168	0.0023	0.002	0.00215	0.00258	0.00367	0.0028	0.00309	0.00463	0.00324	0.00329	0.00244	0.00303	0.0047	0.00231	0.00159	0.00393	0.00364	0.00447	0.00355	0.0024	0.00356	0.0037	0.00365	0.00266	0.00254	0.00541	0.00451	0.00615	0.00356	0.00412	0.00448	0.00384
492.338	0.00038386	0.000723971	0.00111	0.00135	0.00136	0.00155	0.00186	0.00158	0.00316	0.00244	0.00308	0.0028	0.00202	0.00202	0.00299	0.00269	0.00246	0.0023	0.00337	0.00243	0.00485	0.00309	0.0028	0.00368	0.0037	0.00293	0.00329	0.00307	0.00368	0.00371	0.00299	0.00331	0.00393	0.0047	0.00591	0.00391	0.00352	0.0051	0.00447	0.00523	0.00347	0.00418	0.00416	0.00409	0.00398	0.00706	0.00501	0.00222	0.0043
493.109	0.000535422	0.00148	0.00142	0.00148	0.00252	0.00204	0.00309	0.00329	0.00437	0.00329	0.0033	0.00302	0.00321	0.00471	0.00547	0.00321	0.00402	0.0039	0.00446	0.00438	0.00626	0.00367	0.00428	0.00458	0.00616	0.00479	0.00581	0.00275	0.00532	0.00437	0.00366	0.00537	0.00602	0.00506	0.00555	0.00465	0.00426	0.00548	0.00602	0.00721	0.00709	0.005	0.00582	0.00535	0.00831	0.00706	0.00813	0.00628	0.00799
493.88	0.000381192	0.00087234	0.0011	8.93939e-05	0.00135	0.00123	0.00186	0.00233	0.00276	0.000757674	0.00242	0.00234	0.000839711	0.00202	0.00249	0.00192	0.00245	0.00177	0.00174	0.00298	0.00371	0.00337	0.00132	0.00159	0.0031	0.00354	0.00486	0.00148	0.00368	0.00436	0.00365	0.00296	0.00427	0.00399	0.00483	0.00244	0.00129	0.00584	0.00177	0.00286	0.00346	0.00499	0.00498	0.00409	0.00571	0.00357	0.00412	0.00358	0.00384
494.65	0.000320202	0.000870887	0.000589367	0.000714892	0.00121	0.00107	0.000633745	0.00177	0.00196	0.0018	0.00219	0.00211	0.00201	0.00154	0.00224	0.00167	0.000905435	0.0023	0.00309	0.0016	0.00287	0.0028	0.00279	0.00397	0.00371	0.00231	0.00236	0.00148	0.00206	0.00306	0.000965363	0.00228	0.0022	0.00328	0.00376	0.00135	0.0024	0.0028	0.00178	0.00365	0.00187	0.00256	0.00292	0.00409	0.00357	0.00574	0.00368	0.00179	0.00202
495.421	0.000289068	0.000569518	0.000792182	0.000962173	0.00207	0.000904689	0.00185	0.00233	0.00295	0.00201	0.00197	0.00234	0.000843508	0.00274	0.00248	0.00243	0.00194	0.00125	0.00309	0.0027	0.00343	0.0028	0.00162	0.0019	0.00341	0.00262	0.00298	0.00179	0.00239	0.00273	0.00231	0.00194	0.00255	0.00398	0.00447	0.000994661	0.00167	0.00205	0.00216	0.00443	0.00188	0.00417	0.00456	0.00409	0.00442	0.00401	0.00631	0.00358	0.00203
496.191	0.000468015	0.000868728	0.000690302	0.000837957	0.0015	0.00122	0.00133	0.00233	0.00275	0.000968959	0.00219	0.00256	0.00154	0.00202	0.00224	0.00243	0.00219	0.00203	0.00335	0.00216	0.00371	0.0028	0.00162	0.00308	0.00461	0.0017	0.00454	0.00211	0.00432	0.00338	0.00231	0.0033	0.00289	0.00328	0.00411	0.00426	0.00351	0.00318	0.00369	0.00365	0.00188	0.00337	0.00292	0.00575	0.00442	0.00702	0.00237	0.00358	0.00248
496.962	0.000437584	0.00079334	0.0013	0.00158	0.00178	0.00218	0.00185	0.00289	0.00295	0.00201	0.00284	0.00323	0.00154	0.00226	0.00273	0.00318	0.00271	0.0023	0.00228	0.0027	0.00371	0.00337	0.00249	0.00367	0.00461	0.00322	0.00392	0.00179	0.00432	0.00306	0.00364	0.00296	0.00392	0.00468	0.00482	0.00389	0.00351	0.00582	0.00445	0.00404	0.00386	0.00337	0.00497	0.0045	0.00485	0.0053	0.00631	0.00402	0.0052
497.732	0.000406651	0.00102	0.0014	0.00108	0.00164	0.00186	0.00219	0.00288	0.00334	0.00221	0.00284	0.00234	0.00224	0.0025	0.00297	0.00318	0.00245	0.00334	0.00335	0.00325	0.00426	0.00308	0.00307	0.00425	0.00461	0.00322	0.00546	0.00242	0.00303	0.00468	0.00364	0.00397	0.00221	0.00398	0.00447	0.00281	0.00277	0.00469	0.00368	0.00365	0.00425	0.00457	0.00415	0.00409	0.0057	0.0053	0.00456	0.0049	0.00339
498.502	0.000404896	0.000790295	0.00119	0.000834335	0.00121	0.00217	0.00116	0.00158	0.00275	0.00138	0.00197	0.00322	0.00131	0.00297	0.002	0.00242	0.00245	0.00177	0.00335	0.00216	0.00287	0.00336	0.00249	0.00337	0.00431	0.00291	0.00391	0.00211	0.00335	0.00371	0.00198	0.00128	0.00391	0.00432	0.00446	0.00317	0.00386	0.00244	0.00443	0.00442	0.00306	0.00377	0.00374	0.00409	0.00485	0.00487	0.00326	0.00314	0.00384
499.272	0.000346853	0.00109	0.000992199	0.00121	0.00221	0.00154	0.00202	0.0027	0.00393	0.002	0.00283	0.00345	0.00316	0.00321	0.00321	0.00343	0.00372	0.00282	0.00415	0.00325	0.00453	0.00535	0.00393	0.00484	0.00611	0.00352	0.00546	0.00336	0.00431	0.00629	0.0033	0.00464	0.00426	0.00398	0.00482	0.00425	0.00423	0.00394	0.00292	0.00481	0.00543	0.00577	0.00374	0.00739	0.00612	0.00829	0.00499	0.00358	0.00609
500.042	0.000405555	0.00109	0.00109	0.000835021	0.000921108	0.00154	0.00236	0.00251	0.00334	0.00221	0.00154	0.00322	0.00224	0.00273	0.00272	0.00267	0.00321	0.00282	0.00308	0.00216	0.00343	0.00252	0.00278	0.00337	0.00461	0.00292	0.00484	0.00211	0.00303	0.00403	0.00297	0.00296	0.00289	0.00397	0.00376	0.00389	0.00386	0.00206	0.00406	0.00365	0.00346	0.00537	0.00374	0.00409	0.00401	0.00487	0.00456	0.00578	0.00519
500.812	0.000374906	0.00101	0.000989254	0.000956692	0.0022	0.00154	0.00219	0.00251	0.00353	0.00262	0.00218	0.00233	0.00269	0.00297	0.00272	0.00367	0.00295	0.00255	0.00361	0.0027	0.00425	0.00421	0.00306	0.00395	0.0055	0.00382	0.00453	0.00273	0.0043	0.00403	0.00264	0.00396	0.00527	0.00467	0.00551	0.00388	0.00495	0.00505	0.00368	0.0048	0.00463	0.00497	0.00415	0.00573	0.00611	0.00445	0.00542	0.00358	0.00519
501.582	0.000463411	0.00109	0.000787723	0.00133	0.0022	0.0017	0.00185	0.00251	0.00294	0.00138	0.00261	0.00256	0.00223	0.00273	0.00344	0.00292	0.00321	0.00411	0.00308	0.00378	0.00398	0.00308	0.0022	0.00308	0.0052	0.00442	0.00422	0.00335	0.00399	0.00435	0.00396	0.00363	0.00425	0.00363	0.00411	0.00352	0.00386	0.00393	0.00368	0.00442	0.00424	0.00457	0.00536	0.00491	0.00527	0.00615	0.00412	0.00445	0.00563
502.352	0.000522437	0.00101	0.00088856	0.0012	0.0022	0.0017	0.0027	0.00287	0.00373	0.002	0.0024	0.00389	0.00223	0.00344	0.00248	0.00367	0.00321	0.00359	0.00388	0.00243	0.0037	0.00421	0.00335	0.00454	0.0055	0.00352	0.00453	0.00242	0.00462	0.005	0.00396	0.00363	0.00459	0.00397	0.00516	0.0046	0.00531	0.00393	0.00368	0.00519	0.00463	0.00577	0.00455	0.00573	0.00695	0.00743	0.00629	0.00402	0.00563
503.122	0.000403298	0.000862362	0.000786437	0.00132	0.00206	0.00201	0.00184	0.00269	0.00333	0.00179	0.00197	0.00278	0.00108	0.00202	0.00224	0.00217	0.0032	0.00255	0.00255	0.00297	0.00452	0.00336	0.00248	0.00424	0.00461	0.00201	0.00514	0.00148	0.00335	0.00499	0.00297	0.00229	0.00323	0.00397	0.00446	0.00281	0.0035	0.00356	0.00405	0.00442	0.00424	0.00496	0.00495	0.00572	0.00317	0.0053	0.00455	0.00183	0.00384
503.892	0.000520932	0.00123	0.000987432	0.00145	0.00191	0.00232	0.00287	0.00269	0.00373	0.00261	0.00325	0.00255	0.00315	0.00249	0.0032	0.00267	0.00447	0.00255	0.00387	0.00405	0.00507	0.00477	0.00248	0.00453	0.0055	0.00381	0.00575	0.00335	0.00525	0.00531	0.00329	0.00496	0.00459	0.00432	0.00516	0.00424	0.00494	0.00654	0.0033	0.00442	0.00424	0.00536	0.00616	0.00654	0.00778	0.00657	0.00585	0.00489	0.00652
504.662	0.000518589	0.00108	0.00118	0.00156	0.00177	0.00216	0.00337	0.0025	0.00372	0.0026	0.00324	0.00343	0.00383	0.00343	0.00319	0.00316	0.00294	0.00332	0.00413	0.00404	0.00506	0.0042	0.00448	0.00481	0.00579	0.0044	0.00482	0.00179	0.00366	0.0053	0.00329	0.00428	0.00492	0.005	0.00515	0.00387	0.00601	0.00689	0.00367	0.00556	0.00501	0.00535	0.00495	0.00612	0.00735	0.00656	0.00498	0.00401	0.00695
505.431	0.000430214	0.000932749	0.00138	0.000951986	0.00205	0.00216	0.00303	0.0025	0.00313	0.0022	0.0026	0.00255	0.002	0.00272	0.00247	0.00266	0.00319	0.00332	0.00308	0.00297	0.00424	0.00364	0.00248	0.00481	0.00549	0.00291	0.00391	0.00333	0.00398	0.00594	0.00361	0.00395	0.00391	0.00397	0.0055	0.00494	0.00493	0.0043	0.00367	0.00403	0.00462	0.00456	0.00575	0.00653	0.0061	0.00656	0.00455	0.00488	0.00384
506.201	0.000429602	0.0013	0.00128	0.00132	0.00247	0.00247	0.00167	0.00268	0.00468	0.00301	0.00281	0.00343	0.00268	0.00319	0.00343	0.00365	0.00369	0.00229	0.00412	0.00323	0.00478	0.00392	0.00305	0.00394	0.00666	0.00439	0.00573	0.00272	0.0046	0.0053	0.00263	0.00428	0.00323	0.00499	0.00411	0.00493	0.00493	0.00504	0.00479	0.00479	0.00577	0.00495	0.00534	0.00612	0.00651	0.00656	0.00669	0.00445	0.0034
506.97	0.000458103	0.00108	0.00138	0.00156	0.00163	0.00106	0.00167	0.00213	0.00352	0.00239	0.00345	0.00321	0.00154	0.00295	0.00128	0.00217	0.00294	0.00306	0.00386	0.00243	0.00369	0.00391	0.00219	0.00394	0.00489	0.00409	0.00451	0.00272	0.00366	0.00371	0.00231	0.00394	0.0039	0.00499	0.00446	0.00351	0.00528	0.0054	0.00255	0.00555	0.00461	0.00417	0.00374	0.00409	0.00568	0.00445	0.00412	0.00358	0.0034
507.74	0.000515575	0.00108	0.000980567	0.00156	0.00218	0.00184	0.00285	0.00158	0.00352	0.00239	0.00344	0.0032	0.0029	0.00225	0.00247	0.00291	0.00344	0.00306	0.00412	0.00403	0.00559	0.00308	0.00276	0.00451	0.00607	0.00409	0.00512	0.00333	0.00428	0.00498	0.00393	0.00196	0.00457	0.00499	0.00584	0.00457	0.00456	0.0043	0.00478	0.00593	0.00461	0.00574	0.00534	0.0057	0.00526	0.00529	0.00455	0.00401	0.00605
508.509	0.000340211	0.00115	0.000780572	0.00107	0.00162	0.00184	0.002	0.00194	0.00293	0.00198	0.00238	0.00342	0.00312	0.00271	0.00342	0.0029	0.00293	0.0028	0.00359	0.00323	0.00315	0.0028	0.00219	0.00336	0.0046	0.0032	0.00421	0.00149	0.00366	0.00529	0.00296	0.00459	0.00423	0.00362	0.00411	0.00316	0.0042	0.00283	0.00329	0.00516	0.00383	0.00495	0.00414	0.00368	0.00485	0.00571	0.0054	0.00573	0.00428
509.278	0.000483604	0.000926868	0.00108	0.00143	0.0019	0.00121	0.00217	0.00249	0.00312	0.00218	0.00259	0.00298	0.00199	0.00224	0.00247	0.0029	0.00293	0.00407	0.00281	0.00349	0.00396	0.00418	0.00275	0.00364	0.00489	0.00349	0.00421	0.0024	0.00428	0.00465	0.00328	0.00295	0.0039	0.00464	0.00514	0.00386	0.00348	0.00429	0.00329	0.0044	0.0046	0.00611	0.00414	0.00489	0.00526	0.00737	0.00497	0.00444	0.00472
510.048	0.000510926	0.00049211	0.000777924	0.000585079	0.00134	0.00168	0.0015	0.00194	0.00331	0.000775603	0.00175	0.00233	0.00108	0.00155	0.00223	0.0029	0.00194	0.00254	0.00255	0.00296	0.00369	0.00363	0.00247	0.00221	0.00343	0.00349	0.00301	0.00301	0.00303	0.0034	0.00295	0.00327	0.00356	0.00463	0.00411	0.00141	0.00242	0.00356	0.00329	0.00252	0.00192	0.00299	0.00414	0.00409	0.00403	0.00612	0.0037	0.00229	0.00253
510.817	0.000594467	0.0015	0.00136	0.00142	0.00244	0.00244	0.00283	0.00302	0.00369	0.00237	0.00321	0.00448	0.00288	0.00316	0.00317	0.00362	0.00292	0.00431	0.00512	0.00427	0.00502	0.00417	0.00386	0.00477	0.00633	0.00319	0.00569	0.0033	0.0055	0.00589	0.00359	0.00262	0.00554	0.00597	0.00581	0.00524	0.00524	0.0061	0.00475	0.0044	0.00573	0.00687	0.00571	0.00568	0.00893	0.00694	0.00706	0.00528	0.00645
511.586	0.000336337	0.000563314	0.000286873	0.000941559	0.00161	0.00136	0.000998339	0.00158	0.00274	0.00057901	0.00133	0.00168	0.00109	0.00155	0.000825279	0.00192	0.00145	0.00178	0.00255	0.00164	0.00182	0.0028	0.00107	0.0025	0.00314	0.00173	0.0036	0.0024	0.00365	0.00215	0.00167	0.00262	0.00159	0.00227	0.00343	0.00107	0.00242	0.00103	0.00365	0.00365	0.00269	0.003	0.00374	0.00289	0.00281	0.00487	0.0016	0.00187	0.00341
512.355	0.00033487	0.00106	0.000870449	0.00082063	0.0023	0.00151	0.00183	0.00194	0.00311	0.00177	0.00216	0.00254	0.00153	0.00247	0.00246	0.00289	0.00267	0.00329	0.00383	0.00269	0.00395	0.00389	0.00163	0.00307	0.00372	0.00289	0.00331	0.00209	0.00364	0.00371	0.00358	0.00294	0.00356	0.00428	0.00377	0.00246	0.00347	0.00392	0.00365	0.00328	0.00193	0.00454	0.00452	0.00646	0.00647	0.00446	0.00538	0.004	0.00211
513.124	0.000446557	0.00084566	0.000771265	0.000818797	0.00161	0.00151	0.00166	0.00158	0.00311	0.00197	0.00257	0.00275	0.00242	0.00292	0.002	0.0024	0.00291	0.00228	0.00382	0.00295	0.00447	0.00334	0.00301	0.00474	0.00544	0.0026	0.0036	0.00179	0.00364	0.00433	0.00294	0.00294	0.00421	0.00461	0.00478	0.00384	0.00382	0.00392	0.00184	0.00402	0.00269	0.00492	0.00374	0.00448	0.00606	0.00651	0.00537	0.00273	0.00384
513.893	0.000504764	0.00113	0.00116	0.00141	0.0023	0.00167	0.00199	0.00265	0.0033	0.00177	0.00154	0.00339	0.0022	0.00269	0.00223	0.00385	0.00291	0.00304	0.00332	0.00347	0.00421	0.00307	0.00219	0.00307	0.00487	0.0026	0.00479	0.00359	0.00487	0.00495	0.00294	0.00456	0.00421	0.00428	0.00445	0.00281	0.00382	0.00356	0.00401	0.00476	0.00495	0.00492	0.00569	0.00567	0.00728	0.0061	0.00537	0.00484	0.00514
514.661	0.000415747	0.000983677	0.000864629	0.00117	0.00147	0.000904689	0.00182	0.00229	0.00348	0.00216	0.00195	0.00296	0.00241	0.00178	0.00291	0.00264	0.00218	0.00253	0.00356	0.00346	0.00341	0.00414	0.00301	0.00362	0.00486	0.0026	0.0036	0.00239	0.00364	0.0034	0.00356	0.0039	0.00388	0.00427	0.00445	0.00451	0.00277	0.00285	0.00328	0.00438	0.00381	0.00339	0.00567	0.00409	0.00525	0.00568	0.00371	0.00274	0.00384
515.43	0.000498478	0.000771057	0.00057592	0.00117	0.00147	0.0012	0.00231	0.00316	0.00273	0.00196	0.00195	0.00253	0.00262	0.002	0.00268	0.00263	0.00314	0.00277	0.0028	0.00397	0.00289	0.00494	0.00218	0.00278	0.00429	0.0026	0.0036	0.00179	0.00454	0.00524	0.00293	0.00357	0.0042	0.0046	0.00544	0.00281	0.00346	0.00392	0.00328	0.00365	0.00306	0.00415	0.0049	0.00448	0.00485	0.00406	0.00536	0.00358	0.00554
516.199	0.000385921	0.000840569	0.000862163	0.000931032	0.0016	0.00105	0.00182	0.00176	0.00347	0.00157	0.00174	0.00295	0.00197	0.00223	0.00291	0.00287	0.00218	0.00376	0.0033	0.00243	0.00341	0.00307	0.00136	0.00417	0.00486	0.00203	0.0039	0.0012	0.00273	0.00432	0.00199	0.00389	0.00227	0.00426	0.00411	0.00281	0.00243	0.00215	0.00257	0.00365	0.00418	0.00264	0.00259	0.00409	0.00485	0.00568	0.00371	0.00483	0.00384
516.967	0.000441855	0.00119	0.00105	0.0014	0.00174	0.0021	0.00198	0.00246	0.0018	0.00332	0.00296	0.00274	0.00131	0.00336	0.00405	0.00287	0.00266	0.00253	0.00305	0.0032	0.00419	0.0036	0.00273	0.00306	0.00458	0.00317	0.00477	0.00327	0.00363	0.00493	0.00293	0.00389	0.00452	0.00525	0.00544	0.00349	0.00277	0.00498	0.00328	0.0062	0.00306	0.00679	0.00413	0.00486	0.00684	0.00608	0.00494	0.00483	0.00639
517.736	0.000384188	0.00133	0.000859696	0.000928626	0.00173	0.0015	0.00149	0.00245	0.00328	0.00215	0.00235	0.00357	0.0024	0.0029	0.00336	0.00216	0.00266	0.00351	0.0033	0.00396	0.00445	0.00333	0.00327	0.00444	0.00485	0.00373	0.00447	0.00414	0.00303	0.00432	0.00386	0.00388	0.00387	0.00655	0.0051	0.00314	0.00243	0.00532	0.00435	0.00474	0.00306	0.00528	0.00489	0.00602	0.00485	0.00527	0.00657	0.00523	0.00595
518.505	0.000465403	0.000974938	0.00114	0.00139	0.00173	0.00239	0.00246	0.00227	0.00309	0.00253	0.00295	0.00294	0.00304	0.00401	0.00245	0.00356	0.00337	0.0035	0.00305	0.0037	0.0047	0.00333	0.00299	0.00388	0.00373	0.00401	0.00418	0.00413	0.00363	0.00582	0.00355	0.00419	0.00387	0.0049	0.00477	0.00482	0.00379	0.00426	0.00504	0.00545	0.00306	0.00527	0.00526	0.00601	0.00564	0.00647	0.00493	0.00481	0.00468
519.273	0.000438474	0.000767465	0.000952783	0.000927047	0.0016	0.00194	0.00181	0.00262	0.00328	0.00253	0.00255	0.00336	0.00196	0.00289	0.00245	0.00263	0.00337	0.00399	0.00305	0.00319	0.00367	0.00306	0.00326	0.00388	0.00457	0.00316	0.00389	0.0015	0.00303	0.00431	0.00324	0.00451	0.00323	0.00458	0.00444	0.00348	0.00345	0.00356	0.00328	0.00437	0.00233	0.0034	0.0045	0.00563	0.00564	0.00567	0.00534	0.0044	0.00468
520.041	0.000408854	0.000765623	0.000949771	0.00104	0.0016	0.00164	0.00213	0.00193	0.00235	0.00233	0.00294	0.00232	0.0026	0.00289	0.00335	0.00402	0.00265	0.00325	0.00329	0.0037	0.00341	0.00385	0.00299	0.00388	0.00513	0.00316	0.00447	0.00238	0.00422	0.00521	0.00231	0.002	0.00355	0.00425	0.00411	0.00415	0.00277	0.00461	0.00328	0.00473	0.00453	0.00452	0.00412	0.00485	0.00485	0.00487	0.00493	0.00317	0.00552
520.81	0.000407591	0.000971088	0.000572295	0.00092298	0.0012	0.00164	0.00165	0.00158	0.00235	0.00213	0.00134	0.00253	0.0011	0.00266	0.00312	0.00192	0.00265	0.00325	0.00181	0.00218	0.00315	0.00227	0.00191	0.00251	0.00401	0.00203	0.0036	0.00121	0.00244	0.00281	0.00261	0.00262	0.0045	0.00167	0.00444	0.00247	0.00277	0.00391	0.00363	0.00293	0.00306	0.00451	0.00224	0.00409	0.00485	0.00606	0.00372	0.00317	0.00342
521.578	0.000515807	0.000625885	0.00132	0.000921361	0.00199	0.00149	0.00244	0.00227	0.00308	0.00194	0.00254	0.00273	0.00259	0.002	0.00244	0.00192	0.00312	0.00276	0.0028	0.00218	0.00443	0.0028	0.00271	0.0036	0.00539	0.00231	0.00418	0.00208	0.00421	0.0049	0.00261	0.00324	0.00449	0.00424	0.00509	0.00247	0.00446	0.00321	0.00397	0.00365	0.00488	0.00488	0.00449	0.00332	0.00485	0.00645	0.00493	0.00398	0.00426
522.346	0.000405064	0.00117	0.00122	0.00137	0.00212	0.00237	0.00244	0.00226	0.0029	0.00213	0.00313	0.00334	0.00323	0.00288	0.00378	0.00331	0.00288	0.003	0.00378	0.00393	0.00442	0.00437	0.00218	0.00332	0.00374	0.00343	0.00474	0.0041	0.00421	0.00579	0.00322	0.00448	0.00386	0.00456	0.00541	0.00314	0.00378	0.00494	0.00327	0.00579	0.00379	0.00561	0.00636	0.0056	0.00757	0.00566	0.00452	0.00561	0.00343
523.114	0.000486123	0.000966237	0.000942821	0.00126	0.00211	0.00178	0.00196	0.00192	0.00326	0.00213	0.00293	0.00354	0.00238	0.00309	0.00333	0.00215	0.00264	0.00251	0.00353	0.00393	0.00417	0.00358	0.00218	0.00413	0.00374	0.00231	0.00446	0.00237	0.00567	0.00549	0.00444	0.00293	0.00386	0.00488	0.00508	0.00446	0.00478	0.00494	0.00397	0.00471	0.00415	0.00524	0.00524	0.00409	0.00563	0.00684	0.00612	0.00479	0.00425
523.882	0.00045968	0.0011	0.000850667	0.00103	0.00198	0.00164	0.00228	0.00244	0.00326	0.00175	0.00233	0.00396	0.00259	0.0031	0.00244	0.00331	0.00311	0.00324	0.00402	0.00318	0.00442	0.0041	0.00297	0.00359	0.00484	0.00315	0.00304	0.00295	0.00391	0.0049	0.00292	0.00324	0.00355	0.00232	0.00476	0.00413	0.00311	0.00529	0.00223	0.00472	0.00343	0.00414	0.00561	0.00523	0.0064	0.00527	0.00412	0.00642	0.00467
524.65	0.000458222	0.000828982	0.000756115	0.00114	0.00224	0.00149	0.00212	0.00294	0.00326	0.00212	0.00213	0.00252	0.00237	0.00287	0.00311	0.00307	0.00381	0.00275	0.00353	0.00268	0.00467	0.0041	0.00164	0.00305	0.00511	0.00314	0.00445	0.00294	0.00303	0.0046	0.00383	0.00293	0.00448	0.00392	0.0054	0.00347	0.00411	0.00494	0.00466	0.00471	0.00415	0.00524	0.00486	0.00522	0.00679	0.00526	0.00492	0.00317	0.00508
525.418	0.000430377	0.0013	0.00113	0.00137	0.00172	0.00221	0.00228	0.00277	0.00326	0.0025	0.00213	0.00334	0.00301	0.00309	0.00333	0.00238	0.00357	0.00347	0.00353	0.00467	0.00442	0.00462	0.00217	0.0044	0.00648	0.00287	0.00445	0.00408	0.00537	0.00548	0.00261	0.00416	0.00479	0.00487	0.00637	0.00413	0.00478	0.00562	0.00431	0.00613	0.00559	0.00597	0.00486	0.0056	0.00562	0.00526	0.00611	0.00398	0.00467
526.186	0.000456798	0.00137	0.00113	0.00148	0.00211	0.00294	0.00243	0.00294	0.00344	0.0025	0.00292	0.00313	0.00301	0.00309	0.00443	0.0033	0.00334	0.00251	0.00425	0.00293	0.0029	0.00435	0.00455	0.00466	0.00511	0.00425	0.0053	0.00408	0.00537	0.0046	0.00443	0.00416	0.0051	0.00455	0.00669	0.00511	0.00477	0.00493	0.00465	0.00506	0.00522	0.00487	0.00449	0.00522	0.00562	0.00565	0.00532	0.00358	0.0059
526.953	0.000562344	0.000892908	0.000936934	0.000689671	0.00106	0.00148	0.00149	0.00226	0.00271	0.00193	0.00193	0.00272	0.00194	0.00221	0.0031	0.00215	0.00171	0.00156	0.00303	0.00194	0.0039	0.0028	0.00138	0.00252	0.00428	0.00176	0.00445	0.00236	0.00245	0.00342	0.00231	0.00232	0.00261	0.00423	0.00379	0.00346	0.00377	0.0022	0.00189	0.00365	0.00271	0.00304	0.00263	0.00296	0.0037	0.00565	0.00333	0.00438	0.00384
527.721	0.000426989	0.000959523	0.00103	0.00103	0.00171	0.00134	0.0018	0.00175	0.00343	0.00174	0.00174	0.00312	0.00173	0.00243	0.00244	0.00238	0.00263	0.00322	0.00303	0.00194	0.0034	0.00357	0.00322	0.00358	0.00374	0.00259	0.00417	0.00236	0.00361	0.004	0.00201	0.00384	0.00385	0.0036	0.00507	0.00248	0.0031	0.00492	0.00258	0.00294	0.00271	0.0045	0.00522	0.00483	0.00447	0.00448	0.00333	0.00438	0.00425
528.489	0.000587382	0.00089124	0.000843247	0.000912582	0.00145	0.00134	0.00211	0.00175	0.00361	0.00249	0.00193	0.00292	0.00131	0.00221	0.00287	0.00283	0.0024	0.00251	0.00327	0.00268	0.00415	0.00434	0.0027	0.00332	0.00455	0.00368	0.00444	0.00293	0.0039	0.00488	0.00351	0.00232	0.00293	0.00328	0.00539	0.00346	0.00376	0.00424	0.00361	0.004	0.00306	0.00522	0.00595	0.00446	0.006	0.00526	0.00649	0.00358	0.00507
529.256	0.000452454	0.00129	0.00112	0.00147	0.00236	0.00205	0.00227	0.00292	0.00378	0.00267	0.0029	0.00292	0.00341	0.00264	0.00287	0.0026	0.00309	0.00298	0.00375	0.00391	0.0049	0.00383	0.00296	0.00464	0.00591	0.00395	0.00444	0.00264	0.00448	0.00546	0.00321	0.00505	0.0057	0.00422	0.0057	0.00411	0.00541	0.00492	0.00395	0.0054	0.00555	0.00558	0.00521	0.00595	0.00676	0.00642	0.00491	0.00437	0.00588
530.024	0.000557786	0.00116	0.00111	0.00136	0.00209	0.00234	0.00257	0.00275	0.00413	0.00229	0.00309	0.00352	0.00235	0.00307	0.00331	0.00351	0.00355	0.00439	0.00351	0.00439	0.00489	0.00459	0.00217	0.00384	0.00563	0.00395	0.005	0.0032	0.00505	0.00546	0.0029	0.00353	0.00354	0.00422	0.00506	0.00443	0.00507	0.00491	0.00463	0.00469	0.00413	0.00522	0.00484	0.00743	0.00675	0.00603	0.00608	0.00397	0.00465
530.791	0.000529336	0.000886987	0.000657286	0.00124	0.00158	0.00162	0.00195	0.00241	0.00289	0.0021	0.00251	0.00271	0.00235	0.00328	0.00287	0.00147	0.00285	0.00297	0.00327	0.00341	0.00414	0.00331	0.00191	0.00357	0.00455	0.0034	0.00416	0.0032	0.00418	0.00371	0.00201	0.00262	0.00385	0.00453	0.00348	0.00313	0.00343	0.00457	0.0036	0.00399	0.00236	0.00413	0.00484	0.00631	0.00523	0.00487	0.00529	0.00437	0.00425
531.559	0.000555979	0.000887026	0.0012	0.00135	0.00158	0.00148	0.00179	0.00208	0.00306	0.00266	0.00251	0.00231	0.00214	0.00371	0.00265	0.00327	0.00171	0.00274	0.00279	0.00292	0.0029	0.00382	0.00347	0.00278	0.00482	0.00367	0.00444	0.00179	0.00303	0.00458	0.00231	0.00262	0.00232	0.00359	0.00411	0.00248	0.0031	0.00423	0.00326	0.00469	0.00306	0.00413	0.00411	0.00372	0.00712	0.00449	0.0049	0.00437	0.00586
532.326	0.000526726	0.00115	0.00138	0.00135	0.00196	0.00161	0.00287	0.00324	0.00359	0.00228	0.00327	0.00331	0.00276	0.00306	0.00329	0.00237	0.00308	0.00297	0.0035	0.00316	0.00488	0.0028	0.00372	0.00462	0.00535	0.0042	0.00581	0.00319	0.00446	0.00631	0.00379	0.00442	0.00506	0.00421	0.00568	0.00409	0.00473	0.00457	0.00563	0.00572	0.00306	0.00484	0.0052	0.00556	0.00787	0.00793	0.00606	0.00555	0.00585
533.093	0.000606141	0.000884481	0.00138	0.00102	0.0017	0.0019	0.00195	0.00241	0.00359	0.00136	0.0025	0.00291	0.00172	0.0022	0.00286	0.00282	0.00262	0.0032	0.00279	0.00316	0.00364	0.00331	0.00294	0.00383	0.00615	0.00285	0.00498	0.00347	0.00446	0.00457	0.00379	0.00442	0.00445	0.00514	0.00506	0.00313	0.00245	0.00524	0.00326	0.00468	0.00342	0.00377	0.0052	0.00445	0.00598	0.00602	0.00529	0.00555	0.00746
533.86	0.000606188	0.00108	0.00138	0.000906203	0.0017	0.00261	0.0021	0.00307	0.00359	0.0021	0.00308	0.0043	0.00317	0.00348	0.00351	0.00327	0.00353	0.00367	0.0035	0.00413	0.00364	0.00356	0.00294	0.0054	0.00535	0.0042	0.00636	0.00375	0.00503	0.00602	0.00438	0.00382	0.00536	0.00577	0.00631	0.00377	0.00473	0.00524	0.00394	0.00607	0.00517	0.00663	0.00629	0.00482	0.00711	0.00831	0.00684	0.00515	0.00666
534.627	0.000500384	0.00102	0.000836745	0.00124	0.0017	0.00176	0.00179	0.00224	0.00324	0.000623337	0.00231	0.00291	0.00235	0.00242	0.00329	0.00215	0.0033	0.0025	0.00303	0.0034	0.00315	0.00305	0.00294	0.00357	0.00455	0.00339	0.00416	0.00291	0.00275	0.00429	0.00349	0.00382	0.00354	0.00421	0.00411	0.00345	0.0031	0.00457	0.00157	0.00399	0.00342	0.00163	0.00374	0.00482	0.00409	0.00525	0.00412	0.00436	0.00304
535.394	0.000551458	0.000948979	0.00102	0.00101	0.00195	0.00119	0.00164	0.00307	0.00306	0.0021	0.00154	0.0033	0.00275	0.00348	0.00264	0.00371	0.00284	0.00413	0.00255	0.00364	0.00364	0.00406	0.00345	0.00305	0.00454	0.00419	0.0047	0.00318	0.00303	0.00486	0.00319	0.00412	0.00354	0.00359	0.00599	0.00377	0.00472	0.00323	0.00326	0.00468	0.00376	0.00413	0.00628	0.00666	0.00823	0.00449	0.00606	0.00279	0.00424
536.161	0.000549606	0.000881137	0.00101	0.000902991	0.0017	0.00133	0.00194	0.0029	0.00253	0.00228	0.00192	0.0031	0.00152	0.00263	0.00264	0.00326	0.00216	0.00227	0.0042	0.00267	0.00389	0.00381	0.00191	0.0046	0.00454	0.00285	0.00497	0.0029	0.00303	0.00428	0.00378	0.00262	0.00384	0.0039	0.00474	0.00345	0.00342	0.00389	0.00427	0.00262	0.00411	0.00342	0.0041	0.00409	0.00485	0.00563	0.00412	0.00358	0.00504
536.928	0.000627361	0.000946067	0.00128	0.00123	0.0017	0.00133	0.00179	0.00306	0.00305	0.00191	0.00307	0.00408	0.00295	0.0022	0.00157	0.00259	0.00216	0.00227	0.00302	0.00339	0.00364	0.00431	0.00293	0.00408	0.00401	0.00285	0.00497	0.00318	0.00416	0.00428	0.00231	0.00322	0.00444	0.00297	0.00505	0.00408	0.00374	0.00489	0.00359	0.00536	0.00341	0.00342	0.00554	0.00409	0.00522	0.00374	0.00489	0.00397	0.00304
537.695	0.000416934	0.00101	0.00074234	0.000683289	0.00169	0.00189	0.00224	0.00224	0.00253	0.00118	0.00173	0.00251	0.00213	0.00241	0.00242	0.00237	0.00261	0.00388	0.00279	0.00459	0.00437	0.00355	0.00242	0.00382	0.00428	0.00311	0.00415	0.00317	0.0036	0.00457	0.00289	0.00381	0.00384	0.0042	0.00442	0.00376	0.00406	0.00389	0.00326	0.00262	0.00341	0.00448	0.00302	0.00409	0.00671	0.00676	0.00451	0.00358	0.00623
538.462	0.000600186	0.00147	0.00146	0.00156	0.00207	0.00161	0.0024	0.00306	0.00323	0.00282	0.00325	0.00388	0.00172	0.00347	0.00392	0.00347	0.00374	0.00365	0.00302	0.00411	0.0051	0.00505	0.00242	0.00408	0.00428	0.00338	0.00497	0.00207	0.00444	0.00457	0.00348	0.00322	0.00534	0.00297	0.00567	0.00408	0.00342	0.00687	0.00393	0.00707	0.00376	0.00519	0.00374	0.00445	0.00634	0.00525	0.00604	0.00397	0.00543
539.229	0.000573058	0.00134	0.000831009	0.00177	0.00232	0.00174	0.00224	0.00175	0.00392	0.00282	0.00211	0.0027	0.00213	0.00283	0.00349	0.00303	0.00306	0.00388	0.00349	0.00411	0.00364	0.00355	0.00267	0.00408	0.00454	0.00391	0.00442	0.00207	0.00472	0.00428	0.00435	0.0041	0.00383	0.00266	0.00442	0.00344	0.00342	0.00422	0.00426	0.00399	0.00411	0.00518	0.00338	0.00518	0.00634	0.00676	0.00489	0.00474	0.00384
539.995	0.000782134	0.00127	0.0011	0.00221	0.00232	0.00189	0.00239	0.0024	0.00392	0.00209	0.00325	0.00329	0.00295	0.00367	0.00349	0.00303	0.00306	0.00434	0.00396	0.00339	0.00437	0.0028	0.00293	0.00485	0.00533	0.00391	0.00497	0.00372	0.00472	0.00627	0.00465	0.0044	0.00414	0.00389	0.00566	0.00471	0.00438	0.00521	0.00426	0.00535	0.00549	0.00518	0.00625	0.00445	0.00708	0.00638	0.00527	0.00435	0.00503
540.762	0.000650392	0.000943285	0.00101	0.00101	0.00144	0.00132	0.00224	0.00207	0.00201	0.00172	0.0023	0.00231	0.00131	0.00283	0.00157	0.00259	0.00239	0.00226	0.00396	0.00219	0.00364	0.00255	0.00267	0.00356	0.00375	0.00231	0.00496	0.00262	0.00275	0.00513	0.00202	0.00203	0.00413	0.00328	0.00411	0.00503	0.00277	0.0029	0.00292	0.00331	0.00341	0.00412	0.00374	0.00481	0.00596	0.00487	0.00489	0.00396	0.00265
541.529	0.00054516	0.00114	0.0011	0.00133	0.00194	0.00188	0.00148	0.00207	0.00339	0.00227	0.00154	0.00348	0.00253	0.00283	0.00306	0.00391	0.00216	0.00295	0.00395	0.00315	0.00436	0.00355	0.00318	0.00356	0.0048	0.00284	0.00442	0.00317	0.00359	0.00484	0.00318	0.00292	0.00383	0.00542	0.00411	0.00407	0.00309	0.00521	0.00525	0.00535	0.0041	0.00553	0.00446	0.0059	0.00559	0.006	0.00374	0.00513	0.00542
542.295	0.000726155	0.0014	0.000917411	0.00122	0.00232	0.00188	0.00224	0.00288	0.00322	0.00172	0.00324	0.00367	0.00314	0.0022	0.00285	0.0028	0.00261	0.00364	0.00372	0.00458	0.00339	0.00404	0.00242	0.00278	0.00585	0.00311	0.00469	0.00316	0.00359	0.00513	0.00289	0.00498	0.00323	0.00358	0.00473	0.00375	0.00309	0.00389	0.00425	0.00501	0.00548	0.00377	0.00517	0.00481	0.00633	0.00412	0.0045	0.00396	0.00424
543.061	0.0006471	0.00133	0.00109	0.00155	0.00181	0.00202	0.00178	0.00223	0.00408	0.00172	0.00286	0.00348	0.00334	0.00387	0.00221	0.00346	0.00283	0.00318	0.00395	0.00338	0.00509	0.0033	0.00242	0.00432	0.00585	0.00337	0.00577	0.00316	0.00415	0.00484	0.00202	0.0038	0.00383	0.0048	0.00534	0.00375	0.00373	0.0052	0.00326	0.00433	0.00375	0.00482	0.00481	0.00517	0.00633	0.006	0.00527	0.00435	0.00621
543.828	0.000775454	0.00139	0.00145	0.00154	0.00269	0.00229	0.00284	0.00304	0.00391	0.00244	0.00305	0.00347	0.00253	0.00303	0.00496	0.0039	0.00461	0.00386	0.00395	0.00386	0.00532	0.00453	0.00519	0.00483	0.00558	0.00469	0.00495	0.00343	0.00498	0.00512	0.00318	0.00468	0.00502	0.00663	0.00596	0.00532	0.00468	0.0052	0.00458	0.00602	0.00547	0.00692	0.00659	0.00625	0.00633	0.00525	0.00678	0.00435	0.0062
544.594	0.00103	0.00178	0.00179	0.0024	0.00243	0.0027	0.00358	0.00384	0.00476	0.00351	0.00342	0.00463	0.00353	0.00386	0.00453	0.00367	0.00394	0.00454	0.0044	0.00598	0.00556	0.00626	0.00518	0.00457	0.0061	0.00573	0.00575	0.00424	0.00609	0.00793	0.00491	0.00496	0.0062	0.00631	0.00779	0.00688	0.00627	0.00585	0.00655	0.00668	0.00546	0.0083	0.00799	0.00696	0.00779	0.00822	0.00677	0.00665	0.00737
545.36	0.000797128	0.00113	0.00126	0.00165	0.00181	0.00201	0.00253	0.00174	0.00304	0.00243	0.00323	0.00366	0.00212	0.0024	0.00347	0.00279	0.0026	0.00362	0.00348	0.00338	0.00315	0.00354	0.00367	0.00533	0.00453	0.00363	0.00441	0.00315	0.00331	0.00483	0.00231	0.00379	0.00442	0.00449	0.00472	0.00343	0.00436	0.00389	0.0026	0.00466	0.00443	0.00377	0.0048	0.00516	0.00522	0.00487	0.0045	0.00358	0.00384
546.126	0.000872835	0.00158	0.00153	0.00154	0.00255	0.0027	0.00253	0.00303	0.00475	0.00207	0.00434	0.00443	0.00292	0.00364	0.00452	0.0041	0.00349	0.00362	0.00463	0.00455	0.00555	0.00452	0.00392	0.00482	0.00583	0.00415	0.00548	0.00423	0.00497	0.00651	0.00461	0.00437	0.00619	0.00479	0.00716	0.00468	0.00467	0.00519	0.00358	0.006	0.00409	0.00516	0.00621	0.00516	0.00778	0.00784	0.00601	0.00549	0.00501
546.892	0.000924302	0.00158	0.00161	0.00154	0.00255	0.00256	0.00253	0.00351	0.00389	0.00261	0.00416	0.00462	0.00252	0.00302	0.0041	0.00366	0.00371	0.00385	0.00417	0.00503	0.00459	0.00329	0.00392	0.0038	0.00557	0.00441	0.00575	0.00342	0.00442	0.00539	0.00317	0.00408	0.00471	0.00358	0.00625	0.00406	0.00467	0.00649	0.00424	0.00432	0.00375	0.0062	0.00551	0.00587	0.00705	0.00784	0.00752	0.00511	0.00501
547.658	0.000794419	0.00158	0.00161	0.00196	0.00242	0.00269	0.00267	0.00367	0.00406	0.00332	0.00378	0.00423	0.00332	0.00426	0.00388	0.00366	0.00348	0.00407	0.00509	0.00479	0.00602	0.00427	0.00466	0.00532	0.00609	0.00467	0.00628	0.00396	0.00607	0.00539	0.00518	0.00437	0.00589	0.00659	0.00746	0.00468	0.00467	0.00648	0.00456	0.00499	0.00545	0.0062	0.00586	0.00659	0.00778	0.00857	0.00714	0.00625	0.00696
548.424	0.000948402	0.00139	0.00161	0.00111	0.00267	0.00187	0.00267	0.00287	0.00355	0.00279	0.00266	0.00346	0.00211	0.00261	0.00388	0.0041	0.00415	0.00339	0.00463	0.00431	0.00459	0.00304	0.00316	0.00456	0.00609	0.00414	0.00574	0.00234	0.00414	0.00483	0.00346	0.00466	0.00471	0.00448	0.00564	0.00405	0.0053	0.00486	0.00555	0.00499	0.00477	0.00481	0.00445	0.00409	0.00668	0.00598	0.00525	0.0051	0.00501
549.19	0.000793093	0.00132	0.00143	0.00196	0.00242	0.00283	0.00282	0.00302	0.00372	0.00314	0.00322	0.00288	0.00191	0.0024	0.00325	0.00301	0.0037	0.00361	0.00347	0.00431	0.00411	0.00452	0.00291	0.0043	0.00582	0.00336	0.00627	0.00341	0.00414	0.00455	0.00345	0.00407	0.00471	0.00508	0.00472	0.00498	0.00403	0.00453	0.00521	0.00465	0.00442	0.00516	0.00409	0.00516	0.00594	0.00561	0.00525	0.00663	0.00618
549.956	0.00107	0.00131	0.00125	0.00195	0.00217	0.00241	0.00237	0.00302	0.00354	0.0026	0.00321	0.00345	0.0041	0.00301	0.00366	0.00279	0.00325	0.00338	0.00347	0.00383	0.00434	0.00426	0.00365	0.0053	0.00556	0.00361	0.0052	0.0026	0.0044	0.00482	0.00402	0.00291	0.00587	0.00418	0.00441	0.00219	0.00465	0.00549	0.00357	0.00531	0.00374	0.0048	0.00619	0.00409	0.00739	0.00487	0.00599	0.00433	0.00539
550.722	0.00112	0.00182	0.00178	0.00206	0.00303	0.00282	0.00296	0.00318	0.00456	0.00384	0.00376	0.00326	0.0039	0.00321	0.0047	0.00451	0.00479	0.0054	0.00461	0.00477	0.00481	0.00451	0.00439	0.00505	0.00633	0.00439	0.00493	0.00448	0.00413	0.00593	0.00316	0.00522	0.00528	0.00537	0.00653	0.00466	0.00528	0.00549	0.0052	0.00731	0.00509	0.00549	0.00689	0.00621	0.00812	0.00855	0.00562	0.00623	0.00578
551.488	0.00112	0.00169	0.00177	0.00173	0.00253	0.00254	0.00354	0.00412	0.00371	0.00312	0.00357	0.00516	0.0027	0.00423	0.00469	0.00429	0.00325	0.00405	0.0046	0.00476	0.00481	0.0045	0.00339	0.00379	0.00658	0.00386	0.00572	0.00367	0.00549	0.00565	0.00458	0.00406	0.00411	0.00477	0.00652	0.00527	0.00433	0.00517	0.00519	0.0063	0.00542	0.00617	0.00583	0.00656	0.0063	0.00743	0.00487	0.0066	0.00731
552.253	0.00107	0.0015	0.00194	0.00194	0.00253	0.00294	0.0031	0.00349	0.00354	0.00206	0.00302	0.00402	0.00369	0.00362	0.00303	0.00343	0.00347	0.00405	0.00506	0.00383	0.00457	0.00498	0.00414	0.00529	0.00632	0.00412	0.00545	0.00206	0.00522	0.00565	0.00486	0.00377	0.00469	0.00596	0.00532	0.00435	0.00402	0.0042	0.0039	0.00597	0.00441	0.00514	0.00618	0.0062	0.00521	0.00597	0.00561	0.00471	0.00461
553.019	0.00132	0.00201	0.00195	0.00227	0.00339	0.00349	0.0037	0.00365	0.00489	0.00348	0.00413	0.00421	0.00429	0.00383	0.00491	0.00472	0.00456	0.00517	0.00575	0.00523	0.00671	0.00523	0.00538	0.0058	0.00607	0.00542	0.00705	0.00474	0.0055	0.00676	0.00544	0.00493	0.00645	0.00656	0.00773	0.00528	0.00465	0.00613	0.00585	0.00531	0.00576	0.00618	0.00793	0.00762	0.00775	0.00744	0.00636	0.00698	0.00655
553.784	0.00139	0.00156	0.00185	0.00194	0.00228	0.00267	0.00265	0.00285	0.0037	0.00364	0.00319	0.0042	0.00289	0.003	0.00406	0.00364	0.00302	0.00315	0.00369	0.00266	0.00527	0.00353	0.00413	0.00403	0.00554	0.00386	0.00545	0.00259	0.00603	0.00426	0.00514	0.00348	0.00527	0.00476	0.00471	0.00465	0.00339	0.0042	0.00422	0.00464	0.00407	0.00548	0.00409	0.00514	0.00701	0.00597	0.00561	0.00583	0.00423
554.55	0.00152	0.00194	0.00211	0.00215	0.00301	0.00239	0.00295	0.00411	0.00522	0.00312	0.00393	0.00458	0.00309	0.00361	0.00365	0.00406	0.00411	0.00515	0.00482	0.00429	0.00456	0.00546	0.00364	0.00504	0.0058	0.00437	0.00413	0.00313	0.00385	0.00591	0.00287	0.00463	0.00585	0.00536	0.00621	0.00496	0.00526	0.00612	0.00454	0.00563	0.00541	0.00548	0.00652	0.00725	0.00557	0.00633	0.00561	0.00433	0.00538
555.315	0.00156	0.00206	0.00237	0.00236	0.00277	0.00361	0.00353	0.00427	0.00588	0.00417	0.00448	0.00495	0.00447	0.00422	0.00406	0.00427	0.00563	0.0047	0.0055	0.00614	0.00574	0.00473	0.00339	0.00503	0.00707	0.00566	0.00518	0.00499	0.00629	0.00729	0.0057	0.00434	0.00584	0.00565	0.00771	0.00648	0.0065	0.00739	0.00679	0.00727	0.00708	0.00684	0.0072	0.00725	0.00916	0.00888	0.0082	0.00583	0.00768
556.081	0.00151	0.002	0.00228	0.00225	0.00264	0.00293	0.00397	0.00316	0.00537	0.00381	0.0041	0.00457	0.00328	0.00482	0.00509	0.00406	0.00345	0.00559	0.00459	0.00474	0.00503	0.00545	0.00412	0.00552	0.00579	0.00385	0.00492	0.00392	0.00629	0.007	0.00372	0.00434	0.00584	0.00624	0.0071	0.00587	0.00401	0.00515	0.00518	0.00595	0.00373	0.00411	0.00513	0.00549	0.007	0.00669	0.00782	0.00658	0.00575
556.846	0.00179	0.00289	0.00288	0.00351	0.00374	0.00361	0.00441	0.00585	0.00521	0.00487	0.00503	0.00571	0.00486	0.00625	0.00571	0.00513	0.00585	0.00559	0.00618	0.00614	0.00597	0.0069	0.00585	0.00678	0.00835	0.00643	0.00755	0.00659	0.00629	0.00839	0.0057	0.00634	0.00903	0.00654	0.00771	0.00741	0.00774	0.00867	0.00615	0.00694	0.00608	0.00855	0.00894	0.00795	0.00845	0.00924	0.00746	0.00884	0.00806
557.611	0.00173	0.00218	0.00288	0.00256	0.00385	0.00279	0.00382	0.00457	0.00453	0.00381	0.00355	0.00457	0.00387	0.00461	0.00529	0.0049	0.0054	0.00425	0.00436	0.00543	0.00643	0.00641	0.0051	0.00602	0.00604	0.00564	0.00648	0.00445	0.00601	0.00481	0.00428	0.00519	0.00612	0.00712	0.00799	0.00586	0.00525	0.00611	0.00421	0.00759	0.00673	0.00581	0.00616	0.00758	0.00736	0.0085	0.00523	0.00732	0.00728
558.376	0.00193	0.00325	0.00304	0.00297	0.00336	0.00373	0.00439	0.00488	0.00553	0.00502	0.00519	0.00494	0.00484	0.00582	0.00528	0.00447	0.00582	0.00513	0.00548	0.00565	0.00666	0.0064	0.00558	0.0075	0.0068	0.00564	0.00752	0.00523	0.00655	0.00754	0.00511	0.00689	0.00814	0.00682	0.0065	0.00707	0.00586	0.00642	0.00677	0.00725	0.00673	0.0075	0.00856	0.00758	0.00914	0.00885	0.00781	0.00769	0.00765
559.141	0.0021	0.00268	0.00329	0.00348	0.00395	0.00425	0.00467	0.00487	0.00552	0.00431	0.00463	0.00587	0.00444	0.0054	0.00731	0.00679	0.00645	0.00622	0.00592	0.0061	0.00735	0.00615	0.00532	0.00526	0.00755	0.00563	0.00777	0.00522	0.0068	0.00807	0.00706	0.00773	0.00697	0.00621	0.00738	0.00645	0.00616	0.00736	0.0058	0.00626	0.00738	0.00681	0.00751	0.00826	0.00912	0.0074	0.00926	0.00804	0.00688
559.906	0.00232	0.00285	0.00336	0.00368	0.00478	0.00451	0.00437	0.00517	0.006	0.00395	0.00516	0.00566	0.00462	0.00599	0.00627	0.0053	0.00494	0.00598	0.00613	0.00609	0.00594	0.00613	0.00579	0.00746	0.00728	0.00561	0.00723	0.00757	0.00545	0.00724	0.00565	0.00545	0.00753	0.00708	0.00825	0.00674	0.00798	0.00829	0.00674	0.00788	0.00802	0.00848	0.00852	0.0079	0.00911	0.00882	0.00887	0.00951	0.00838
560.671	0.00212	0.00286	0.00328	0.00296	0.00371	0.00425	0.00394	0.00455	0.00568	0.00379	0.00462	0.0053	0.00424	0.00479	0.00506	0.00573	0.00516	0.00467	0.00591	0.00632	0.00757	0.0071	0.00556	0.0055	0.00729	0.00562	0.00698	0.00679	0.00679	0.0067	0.00538	0.00602	0.00524	0.00621	0.00648	0.00675	0.00615	0.00609	0.00547	0.00723	0.00671	0.00681	0.00614	0.00721	0.00663	0.00847	0.00742	0.00655	0.0065
561.436	0.00249	0.00342	0.0037	0.0041	0.0049	0.00424	0.00509	0.00595	0.00666	0.00569	0.0057	0.00548	0.00579	0.00579	0.00587	0.00614	0.00644	0.0062	0.00747	0.00677	0.00826	0.00661	0.00725	0.00623	0.00804	0.00688	0.00827	0.00573	0.00732	0.0086	0.00676	0.00658	0.00753	0.00708	0.00884	0.00825	0.00614	0.00829	0.00801	0.00885	0.00604	0.00848	0.00955	0.00824	0.00946	0.01026	0.00851	0.00988	0.00952
562.201	0.00268	0.00397	0.00395	0.0044	0.0055	0.00503	0.00552	0.00594	0.00632	0.00655	0.00624	0.00696	0.00656	0.00598	0.00586	0.00761	0.00686	0.00707	0.00746	0.00699	0.00779	0.00732	0.007	0.0077	0.01004	0.00763	0.00878	0.0073	0.00812	0.00886	0.00676	0.0077	0.00895	0.0097	0.01001	0.00794	0.0095	0.00985	0.00737	0.00949	0.009	0.00948	0.00852	0.01135	0.0091	0.01061	0.00923	0.00987	0.00951
562.966	0.00326	0.00392	0.00404	0.00461	0.0055	0.00517	0.00582	0.00563	0.00733	0.00604	0.00607	0.0066	0.00676	0.00639	0.0077	0.0072	0.00729	0.00642	0.00792	0.00654	0.00849	0.00733	0.00725	0.00697	0.0093	0.00714	0.00827	0.00705	0.00732	0.00832	0.00677	0.00658	0.00695	0.00825	0.00884	0.00825	0.00768	0.00892	0.0077	0.0082	0.00736	0.00882	0.0075	0.00894	0.00875	0.01026	0.00997	0.00728	0.00876
563.731	0.00309	0.00367	0.00396	0.00493	0.00466	0.00517	0.00524	0.00641	0.00716	0.00534	0.00607	0.00641	0.00559	0.0072	0.00627	0.00635	0.00708	0.00642	0.0077	0.0054	0.00942	0.00828	0.00701	0.00648	0.00829	0.00638	0.00801	0.00652	0.00706	0.00914	0.00621	0.00856	0.00781	0.00825	0.00855	0.00704	0.00829	0.00892	0.00706	0.00853	0.00835	0.00815	0.00921	0.00963	0.01088	0.00918	0.00924	0.00877	0.00952
564.495	0.00345	0.0041	0.00455	0.00461	0.00502	0.0049	0.00552	0.00656	0.00732	0.00551	0.00678	0.00715	0.00675	0.00719	0.00749	0.00634	0.00686	0.00685	0.00702	0.00813	0.00871	0.00732	0.007	0.00819	0.00753	0.00713	0.00826	0.00625	0.00812	0.00859	0.0087	0.0077	0.00838	0.00795	0.01031	0.00854	0.00767	0.00733	0.00737	0.00982	0.00801	0.00847	0.00784	0.00824	0.0091	0.00918	0.00887	0.00802	0.008
565.26	0.00366	0.00477	0.0058	0.00572	0.00619	0.00648	0.0068	0.00778	0.00829	0.00756	0.00766	0.00918	0.00751	0.00896	0.00828	0.00843	0.00854	0.00836	0.00833	0.00925	0.00962	0.00896	0.00843	0.00964	0.01002	0.00938	0.01005	0.00884	0.00917	0.00857	0.00896	0.0088	0.0112	0.00968	0.01117	0.00942	0.00887	0.01139	0.01051	0.01012	0.01128	0.0108	0.01189	0.01132	0.01297	0.01273	0.0103	0.01279	0.01137
566.024	0.00384	0.00483	0.00512	0.00593	0.00703	0.00714	0.00738	0.0084	0.00845	0.00704	0.00802	0.00788	0.00847	0.00836	0.00848	0.00948	0.00726	0.00902	0.00944	0.01016	0.00939	0.00872	0.00843	0.01013	0.01002	0.00913	0.01082	0.00911	0.0089	0.00965	0.01034	0.00852	0.01035	0.01055	0.01117	0.00852	0.00887	0.00951	0.00925	0.01044	0.00931	0.0108	0.00986	0.01201	0.01191	0.01166	0.01139	0.00984	0.00949
566.789	0.00438	0.00514	0.00605	0.00614	0.00703	0.00701	0.00766	0.00809	0.00878	0.00705	0.00748	0.00881	0.00731	0.00876	0.00888	0.00843	0.00897	0.00902	0.00833	0.00811	0.00962	0.01062	0.0094	0.00891	0.01077	0.00913	0.01057	0.00963	0.0105	0.01127	0.00923	0.00993	0.0112	0.01113	0.01058	0.00942	0.00917	0.01139	0.01052	0.00979	0.01095	0.01147	0.0119	0.01063	0.0112	0.01238	0.01103	0.01205	0.01099
567.553	0.00418	0.00525	0.00579	0.00613	0.0063	0.0066	0.00722	0.00777	0.00778	0.00652	0.00765	0.00749	0.00634	0.00735	0.00867	0.0082	0.00789	0.00813	0.00877	0.00923	0.00799	0.00942	0.00866	0.01036	0.00951	0.00811	0.01004	0.00805	0.00889	0.0091	0.00784	0.00879	0.00749	0.00909	0.00998	0.00821	0.00794	0.00856	0.00987	0.00881	0.00864	0.00978	0.00985	0.01097	0.01049	0.01058	0.00993	0.00946	0.00872
568.318	0.00495	0.00647	0.00644	0.00723	0.00771	0.00776	0.00748	0.00898	0.00989	0.00856	0.00995	0.00969	0.0092	0.00971	0.01005	0.01027	0.00914	0.00984	0.01139	0.01079	0.01096	0.01128	0.00911	0.01058	0.01297	0.01009	0.01258	0.0101	0.01046	0.01283	0.01002	0.00961	0.01172	0.01167	0.012	0.01088	0.00974	0.01259	0.0111	0.0104	0.01025	0.01275	0.01117	0.01094	0.01152	0.01375	0.01135	0.0131	0.01245
569.082	0.00554	0.00699	0.0068	0.00695	0.00738	0.00779	0.00909	0.00823	0.01075	0.00893	0.00891	0.01028	0.00982	0.00974	0.00928	0.00946	0.01023	0.00988	0.01143	0.0106	0.01076	0.01131	0.00938	0.01159	0.01051	0.01063	0.01184	0.00962	0.01049	0.01287	0.0106	0.01188	0.01147	0.01228	0.01233	0.01182	0.01038	0.01201	0.00987	0.01108	0.01126	0.01246	0.01324	0.01234	0.01295	0.01272	0.0121	0.01057	0.01211
569.846	0.0058	0.00716	0.00738	0.00817	0.00879	0.00857	0.01008	0.00961	0.01057	0.00977	0.00943	0.01119	0.00999	0.01172	0.01088	0.01112	0.01064	0.01095	0.01141	0.01058	0.0112	0.01035	0.01057	0.01133	0.01249	0.01162	0.0108	0.01038	0.01074	0.01232	0.00921	0.00934	0.01174	0.01313	0.01231	0.0118	0.01158	0.01199	0.01112	0.01138	0.01125	0.01244	0.01288	0.0137	0.01364	0.01377	0.01209	0.01202	0.01172
570.61	0.00631	0.00753	0.00805	0.00797	0.00915	0.0095	0.01022	0.01008	0.01106	0.00995	0.01033	0.011	0.01212	0.01172	0.01249	0.01154	0.01107	0.01117	0.01141	0.01171	0.01167	0.01201	0.01226	0.01255	0.01423	0.01061	0.01208	0.0096	0.01101	0.01285	0.01114	0.01242	0.01202	0.01226	0.01144	0.0118	0.01067	0.01418	0.01175	0.01429	0.01256	0.01277	0.01288	0.01198	0.01399	0.0127	0.01426	0.01239	0.01284
571.374	0.00699	0.00798	0.00834	0.00864	0.0091	0.00905	0.0116	0.01095	0.01133	0.00989	0.01171	0.01077	0.01109	0.01185	0.01263	0.0121	0.01122	0.01176	0.01158	0.01301	0.01344	0.01172	0.01076	0.012	0.01467	0.01056	0.01331	0.01266	0.01175	0.01226	0.01246	0.01208	0.01113	0.01163	0.01314	0.01234	0.01334	0.01411	0.01263	0.0123	0.01153	0.01239	0.01451	0.01296	0.01394	0.01478	0.01564	0.0127	0.01241
572.138	0.00789	0.00886	0.00979	0.01019	0.01101	0.01144	0.01247	0.0125	0.01315	0.0118	0.01262	0.01355	0.01303	0.01346	0.01285	0.01296	0.01272	0.01373	0.01447	0.01393	0.01553	0.0155	0.01342	0.01494	0.01544	0.01309	0.01614	0.01372	0.01415	0.0155	0.01331	0.01322	0.01481	0.01454	0.01666	0.01385	0.01336	0.01476	0.0136	0.01585	0.01285	0.01573	0.01521	0.01503	0.01606	0.01728	0.01494	0.01675	0.01579
572.902	0.00788	0.00938	0.00983	0.01046	0.01109	0.01179	0.01143	0.01246	0.01327	0.01158	0.01169	0.01296	0.01414	0.01184	0.01241	0.01229	0.01247	0.01325	0.01288	0.01344	0.01228	0.0117	0.01242	0.01296	0.01415	0.01404	0.01431	0.01186	0.01384	0.01252	0.01244	0.01262	0.01195	0.01392	0.0137	0.01321	0.01392	0.0144	0.01355	0.01356	0.01248	0.01535	0.01449	0.01601	0.01462	0.01582	0.01274	0.01269	0.01165
573.666	0.00914	0.01071	0.01174	0.01166	0.01319	0.01295	0.01298	0.01565	0.01504	0.01361	0.01469	0.0144	0.01487	0.01437	0.01599	0.01372	0.01518	0.01388	0.01659	0.01454	0.01682	0.01519	0.01454	0.01535	0.01833	0.01527	0.01683	0.01365	0.01645	0.0149	0.0157	0.0151	0.01503	0.01533	0.01687	0.01497	0.01571	0.01747	0.01603	0.01705	0.01603	0.01764	0.01581	0.01803	0.01913	0.0158	0.01703	0.01667	0.01647
574.43	0.00984	0.01126	0.01224	0.01227	0.01307	0.014	0.01369	0.01504	0.01488	0.01446	0.0154	0.01459	0.01488	0.01418	0.01519	0.01393	0.01623	0.01732	0.01462	0.01499	0.01614	0.01683	0.01573	0.0168	0.0166	0.01452	0.01709	0.01571	0.01461	0.01783	0.01762	0.01565	0.01559	0.01505	0.01687	0.01587	0.01601	0.015	0.01509	0.01737	0.0183	0.01764	0.01748	0.01701	0.01634	0.01721	0.01524	0.01667	0.01721
575.194	0.01087	0.01198	0.01263	0.01306	0.01446	0.01567	0.01551	0.01532	0.01729	0.01664	0.01714	0.01731	0.01695	0.01573	0.01776	0.01597	0.0183	0.01708	0.01635	0.01765	0.01702	0.0182	0.01785	0.01678	0.0183	0.01773	0.01909	0.0162	0.01801	0.01913	0.01731	0.01867	0.01668	0.01703	0.02032	0.01791	0.01898	0.01899	0.01756	0.02021	0.01892	0.0186	0.01779	0.02072	0.02049	0.02106	0.01772	0.01882	0.01941
575.958	0.01182	0.01317	0.01427	0.01516	0.01596	0.01707	0.01774	0.01788	0.01807	0.01831	0.01747	0.01856	0.01749	0.01786	0.01792	0.01842	0.01848	0.02091	0.01938	0.01806	0.01972	0.02026	0.01805	0.02012	0.01975	0.01894	0.01906	0.01976	0.01824	0.02042	0.02246	0.01836	0.01917	0.02129	0.02	0.01877	0.01955	0.01988	0.0194	0.01986	0.01953	0.01956	0.02277	0.02001	0.02289	0.02173	0.02019	0.02169	0.02012
576.721	0.01258	0.01476	0.01493	0.01739	0.01807	0.01707	0.01845	0.01773	0.01936	0.02001	0.01959	0.02002	0.01977	0.02021	0.01872	0.02007	0.0189	0.01984	0.02026	0.02142	0.01995	0.02096	0.01876	0.02012	0.02123	0.02018	0.02185	0.01874	0.01955	0.02122	0.01892	0.01947	0.02057	0.02015	0.0226	0.02202	0.01955	0.02081	0.02064	0.02177	0.01986	0.0212	0.0211	0.02001	0.02185	0.02348	0.0227	0.02242	0.02086
577.485	0.01399	0.01574	0.01677	0.0179	0.01948	0.01877	0.01972	0.02032	0.02115	0.02069	0.0203	0.02002	0.02015	0.021	0.02111	0.02028	0.02016	0.02027	0.02244	0.02052	0.0229	0.02259	0.0209	0.02229	0.02492	0.02068	0.02185	0.02182	0.02139	0.02308	0.02001	0.02085	0.0189	0.02129	0.02116	0.02232	0.02315	0.02173	0.0222	0.02177	0.02244	0.02449	0.02177	0.02136	0.0222	0.02243	0.02305	0.02314	0.02123
578.249	0.01544	0.01791	0.01955	0.01845	0.02046	0.02103	0.02189	0.02235	0.02314	0.02209	0.02194	0.02262	0.02134	0.02163	0.02096	0.02197	0.02251	0.0216	0.02358	0.02414	0.02408	0.02124	0.02142	0.02161	0.02447	0.02146	0.02113	0.02006	0.023	0.02259	0.02305	0.02311	0.02173	0.02248	0.02322	0.02236	0.02139	0.02393	0.02068	0.02436	0.02248	0.02421	0.02348	0.02276	0.0264	0.02317	0.0231	0.02355	0.02312
579.012	0.01635	0.01881	0.01956	0.0206	0.02073	0.0216	0.02251	0.02287	0.02499	0.02353	0.02539	0.02564	0.02335	0.02233	0.02386	0.02477	0.02389	0.02473	0.02481	0.02339	0.02468	0.02604	0.02371	0.02393	0.02463	0.02411	0.0251	0.02408	0.02318	0.02357	0.02378	0.02385	0.02557	0.0244	0.02401	0.02524	0.0249	0.02293	0.02558	0.0246	0.02466	0.02708	0.02407	0.02437	0.02666	0.02555	0.0248	0.0231	0.02489
579.776	0.01915	0.01999	0.02151	0.02198	0.0242	0.02377	0.02501	0.02632	0.0264	0.02467	0.02693	0.02468	0.02406	0.026	0.02521	0.02637	0.02614	0.02618	0.0252	0.02624	0.02735	0.02716	0.02792	0.02629	0.02827	0.02654	0.02683	0.02532	0.02576	0.02803	0.02645	0.02546	0.02497	0.02635	0.0257	0.02372	0.02665	0.02749	0.02646	0.02646	0.02494	0.02474	0.02569	0.02602	0.02835	0.02586	0.02512	0.02451	0.02706
580.539	0.02017	0.02304	0.02416	0.0247	0.0256	0.02611	0.02586	0.02662	0.02769	0.02619	0.02799	0.0276	0.02786	0.02776	0.02779	0.02699	0.02718	0.02768	0.02868	0.0278	0.02826	0.02716	0.02603	0.02749	0.02876	0.02605	0.02834	0.0266	0.0268	0.02829	0.02862	0.02766	0.02803	0.02834	0.02858	0.02696	0.02844	0.0278	0.02708	0.02931	0.02591	0.02736	0.02769	0.02839	0.02973	0.03076	0.02939	0.03137	0.0278
581.302	0.02162	0.02474	0.02615	0.02703	0.02771	0.02702	0.02741	0.02921	0.02931	0.02923	0.02852	0.02851	0.02843	0.02835	0.02719	0.0272	0.0299	0.02875	0.0289	0.03003	0.02894	0.02855	0.02462	0.02893	0.03146	0.02901	0.0291	0.02609	0.02889	0.02909	0.02754	0.02849	0.02971	0.03005	0.02944	0.02726	0.02815	0.02995	0.02801	0.02868	0.02816	0.02966	0.02969	0.02906	0.02801	0.02866	0.03117	0.02848	0.03185
582.066	0.02412	0.02676	0.02794	0.02954	0.03016	0.02963	0.03081	0.03106	0.03258	0.03131	0.03157	0.03312	0.03058	0.03291	0.03262	0.03139	0.03186	0.03119	0.03118	0.03412	0.03244	0.03284	0.03348	0.03074	0.03232	0.02866	0.03227	0.03058	0.03087	0.03188	0.03068	0.0314	0.03043	0.0308	0.03336	0.03156	0.03161	0.03229	0.03007	0.03173	0.03351	0.03249	0.03223	0.03434	0.03514	0.0317	0.03141	0.03198	0.03064
582.829	0.02641	0.02925	0.02962	0.03088	0.03173	0.03151	0.0337	0.03417	0.03412	0.03226	0.03449	0.03197	0.03298	0.03188	0.03414	0.03358	0.03201	0.03283	0.03264	0.03428	0.0344	0.03439	0.03271	0.03092	0.03446	0.03205	0.03347	0.03255	0.03185	0.03156	0.03251	0.03408	0.0337	0.03187	0.03273	0.03209	0.03245	0.03406	0.03279	0.03577	0.03185	0.03276	0.03482	0.0326	0.03474	0.03513	0.03277	0.03192	0.03498
583.592	0.02858	0.03239	0.03316	0.0338	0.03533	0.03461	0.03594	0.03659	0.03813	0.03411	0.03607	0.03668	0.03637	0.03654	0.03533	0.03562	0.03492	0.03666	0.03481	0.03561	0.038	0.03624	0.0353	0.03736	0.03665	0.03598	0.03698	0.03357	0.03393	0.03603	0.03225	0.03627	0.03509	0.03527	0.03816	0.03502	0.03601	0.03619	0.03433	0.03514	0.03601	0.03732	0.03516	0.03629	0.03508	0.03652	0.03348	0.03443	0.03571
584.355	0.03134	0.03476	0.03612	0.0385	0.03832	0.03805	0.03924	0.04044	0.0411	0.03973	0.04036	0.03947	0.04098	0.03953	0.03975	0.03979	0.04122	0.03929	0.03943	0.03901	0.03965	0.04047	0.03772	0.04031	0.04063	0.03876	0.03731	0.03644	0.03738	0.04058	0.03961	0.03853	0.03877	0.03875	0.03881	0.03626	0.03905	0.03993	0.0381	0.03931	0.03928	0.04	0.04052	0.03973	0.041	0.04112	0.03851	0.04025	0.03799
585.118	0.03367	0.03725	0.03942	0.04152	0.03972	0.04258	0.04051	0.0409	0.04207	0.04226	0.04282	0.04292	0.04117	0.03915	0.04133	0.04082	0.0431	0.03993	0.04009	0.04167	0.04011	0.04117	0.0382	0.04222	0.04088	0.03852	0.04158	0.03797	0.03947	0.03874	0.03934	0.03963	0.04044	0.03932	0.03967	0.0392	0.03906	0.04055	0.04057	0.04247	0.04025	0.0387	0.04185	0.03973	0.04169	0.04252	0.0378	0.03954	0.03983
585.881	0.03658	0.04042	0.04288	0.04306	0.04571	0.04383	0.04581	0.04556	0.04511	0.04528	0.0451	0.04511	0.04477	0.04403	0.04117	0.04351	0.04272	0.04465	0.04318	0.04637	0.04579	0.04285	0.0411	0.04349	0.04437	0.04009	0.04318	0.04138	0.04243	0.04489	0.04027	0.04003	0.0425	0.04059	0.04267	0.04314	0.04217	0.04375	0.04472	0.04231	0.04457	0.04278	0.04038	0.0426	0.046	0.0441	0.04261	0.04441	0.03785
586.644	0.04041	0.04452	0.04592	0.04657	0.04629	0.04809	0.05015	0.04692	0.0496	0.04814	0.05018	0.04836	0.0476	0.04888	0.04925	0.04657	0.04769	0.0472	0.04707	0.04748	0.04871	0.04723	0.04533	0.0454	0.04754	0.04574	0.04519	0.04494	0.04477	0.04752	0.04512	0.0444	0.04582	0.04709	0.04696	0.04577	0.04217	0.04527	0.04841	0.04797	0.04521	0.04539	0.04434	0.04695	0.04703	0.04653	0.0472	0.04692	0.047
587.407	0.04469	0.04782	0.04858	0.05048	0.05162	0.05297	0.05362	0.0532	0.05436	0.05177	0.05099	0.05118	0.05373	0.05229	0.05033	0.05137	0.05007	0.04857	0.05171	0.05023	0.04836	0.05333	0.05107	0.05097	0.05177	0.04976	0.04955	0.04986	0.04953	0.04945	0.04952	0.04586	0.04951	0.04718	0.04877	0.04792	0.04641	0.04628	0.04728	0.04996	0.0501	0.04971	0.05005	0.05141	0.05056	0.05149	0.0473	0.05311	0.05002
588.17	0.04783	0.05382	0.05514	0.05359	0.05778	0.05751	0.05463	0.05762	0.05778	0.05469	0.05334	0.05632	0.05626	0.05568	0.05536	0.0529	0.05308	0.05527	0.05334	0.05499	0.05321	0.05438	0.05426	0.05231	0.0546	0.05188	0.05321	0.05154	0.05048	0.0533	0.0567	0.05069	0.05357	0.05445	0.05125	0.04929	0.05195	0.05563	0.05149	0.05238	0.05256	0.05482	0.05326	0.05098	0.05561	0.04897	0.05569	0.05158	0.05468
588.932	0.05266	0.05726	0.0572	0.0573	0.05778	0.06022	0.05827	0.06154	0.0605	0.06157	0.06052	0.05903	0.05796	0.05801	0.05733	0.05719	0.05682	0.0557	0.05702	0.05478	0.05725	0.05484	0.05614	0.0566	0.0546	0.05532	0.05723	0.0551	0.05515	0.05514	0.05509	0.05588	0.0544	0.0553	0.05325	0.05573	0.05344	0.05837	0.05395	0.05616	0.05161	0.05515	0.05459	0.05534	0.05425	0.05557	0.05816	0.05445	0.05871
589.695	0.05702	0.06155	0.06225	0.06239	0.06461	0.06499	0.0643	0.06668	0.06854	0.06262	0.06477	0.06343	0.0633	0.06312	0.0641	0.06359	0.06084	0.06215	0.0608	0.06239	0.06252	0.06324	0.05884	0.06077	0.06445	0.06035	0.05987	0.05778	0.05815	0.06132	0.05713	0.05823	0.0612	0.06168	0.05971	0.0597	0.05777	0.0607	0.05631	0.05794	0.06043	0.06024	0.06173	0.05891	0.06099	0.05893	0.05841	0.05685	0.05678
590.458	0.06176	0.06649	0.06841	0.0685	0.07041	0.06719	0.06961	0.0712	0.0711	0.06932	0.06844	0.06902	0.06743	0.06816	0.06568	0.06543	0.06663	0.06702	0.06684	0.06526	0.06477	0.06577	0.06002	0.0641	0.06591	0.06354	0.06263	0.06234	0.06436	0.06237	0.06359	0.06314	0.06369	0.05999	0.06257	0.06642	0.05896	0.06131	0.06245	0.06516	0.0633	0.06122	0.06207	0.06226	0.06168	0.06102	0.06088	0.06043	0.06335
591.22	0.06713	0.07144	0.07116	0.0736	0.07543	0.07486	0.0742	0.0757	0.07576	0.07288	0.07286	0.07252	0.07371	0.07116	0.07031	0.07469	0.06925	0.07097	0.07002	0.07005	0.07143	0.07101	0.07074	0.07047	0.07025	0.06622	0.06662	0.06714	0.06669	0.06578	0.06923	0.06859	0.06591	0.06904	0.06716	0.06325	0.06521	0.06713	0.06648	0.0671	0.06814	0.06648	0.06839	0.06469	0.06963	0.06803	0.06802	0.06732	0.06747
591.983	0.07274	0.07856	0.07942	0.08105	0.08102	0.08093	0.08091	0.08097	0.08294	0.07955	0.08138	0.07825	0.07705	0.07807	0.07791	0.07465	0.076	0.07218	0.07598	0.07592	0.07583	0.07574	0.0751	0.07513	0.07476	0.07393	0.07699	0.07335	0.07612	0.07193	0.07018	0.07227	0.07156	0.07425	0.07242	0.06921	0.07154	0.06878	0.07274	0.07694	0.0721	0.07407	0.07478	0.0735	0.07524	0.07336	0.07168	0.07602	0.0698
592.745	0.07931	0.08307	0.08493	0.08543	0.08443	0.08484	0.0875	0.0849	0.08471	0.08123	0.084	0.08166	0.08173	0.08385	0.08437	0.08295	0.07967	0.0808	0.08002	0.07982	0.07912	0.07889	0.07807	0.07718	0.0805	0.07507	0.0789	0.07579	0.07732	0.07574	0.07785	0.07624	0.07309	0.07609	0.07285	0.07694	0.07199	0.07561	0.07197	0.07208	0.0748	0.07162	0.07493	0.07799	0.07745	0.07698	0.07676	0.0726	0.07505
593.508	0.08589	0.09085	0.09101	0.09164	0.09255	0.09102	0.09212	0.09453	0.09288	0.08994	0.09187	0.09015	0.0885	0.08986	0.08968	0.08804	0.08547	0.08695	0.08715	0.08468	0.08473	0.08671	0.0837	0.08504	0.08414	0.08242	0.08266	0.07985	0.08328	0.07941	0.08431	0.08306	0.08082	0.07977	0.0817	0.07928	0.07909	0.08504	0.0818	0.08213	0.08054	0.08104	0.08054	0.08067	0.08156	0.08391	0.08064	0.08405	0.08126
594.27	0.09178	0.09798	0.09816	0.09784	0.09817	0.09924	0.09676	0.09849	0.09888	0.09892	0.09498	0.09428	0.09413	0.09316	0.09147	0.09296	0.09274	0.09314	0.09217	0.09291	0.08953	0.0898	0.08827	0.08422	0.0918	0.08624	0.09006	0.08735	0.08991	0.08876	0.08531	0.08626	0.08518	0.08452	0.08365	0.08304	0.08408	0.09318	0.08423	0.0815	0.08784	0.08331	0.09204	0.08536	0.08568	0.08704	0.0863	0.08266	0.08604
595.032	0.10032	0.1037	0.10473	0.10507	0.10889	0.10636	0.10694	0.10658	0.10729	0.10486	0.10429	0.10225	0.10261	0.10071	0.09893	0.10109	0.09685	0.09734	0.09644	0.09925	0.09528	0.09247	0.09427	0.09432	0.09436	0.09322	0.09418	0.09304	0.09028	0.09541	0.09319	0.09098	0.08857	0.09446	0.09512	0.08922	0.09153	0.09326	0.08856	0.09094	0.09012	0.09209	0.09506	0.09206	0.09117	0.09017	0.09617	0.09301	0.0926
595.794	0.10773	0.11322	0.11328	0.11388	0.11515	0.11294	0.11212	0.112	0.11337	0.11023	0.11164	0.10713	0.10543	0.10808	0.10661	0.10293	0.10099	0.10561	0.10335	0.10235	0.10089	0.10283	0.09826	0.09789	0.10165	0.0991	0.09894	0.09634	0.09728	0.09594	0.09831	0.09235	0.09548	0.1004	0.10083	0.09682	0.09805	0.0957	0.0941	0.09502	0.0981	0.09437	0.09605	0.09407	0.097	0.10162	0.09653	0.09695	0.09516
596.557	0.11797	0.12126	0.12208	0.12366	0.12178	0.12324	0.12006	0.12098	0.12083	0.11685	0.11626	0.11459	0.11131	0.11607	0.11374	0.11499	0.11095	0.11411	0.1092	0.11074	0.10874	0.10765	0.11045	0.10858	0.10868	0.10742	0.10692	0.10442	0.10708	0.10611	0.10795	0.10321	0.10454	0.10626	0.10647	0.10082	0.10033	0.10596	0.10475	0.10246	0.10629	0.10108	0.10517	0.10365	0.10303	0.10565	0.10663	0.1011	0.10415
597.319	0.1272	0.13126	0.13185	0.13092	0.13104	0.13008	0.1282	0.12992	0.12763	0.1265	0.12179	0.1196	0.12049	0.12087	0.11902	0.11924	0.12045	0.11579	0.11697	0.11626	0.11728	0.11457	0.11539	0.11503	0.11551	0.1126	0.11447	0.11106	0.11128	0.1101	0.10935	0.11392	0.10958	0.10973	0.10627	0.1091	0.10931	0.10697	0.10915	0.11388	0.10896	0.11095	0.1109	0.11182	0.11106	0.10753	0.10819	0.11128	0.11016
598.081	0.13704	0.14151	0.14012	0.14234	0.13945	0.13617	0.1408	0.13759	0.1388	0.13349	0.13624	0.13342	0.13054	0.13181	0.13169	0.12868	0.12589	0.12474	0.12198	0.12159	0.12247	0.12587	0.12456	0.11861	0.12111	0.12143	0.12023	0.11841	0.11722	0.11979	0.12441	0.11607	0.12005	0.12184	0.11993	0.11576	0.11725	0.11816	0.11708	0.11475	0.11398	0.11704	0.11642	0.11876	0.11712	0.11818	0.11549	0.11904	0.11515
598.843	0.14634	0.15023	0.15263	0.15109	0.1508	0.15211	0.14896	0.14876	0.14858	0.14488	0.13759	0.1395	0.13856	0.13714	0.13612	0.13223	0.13426	0.13522	0.13351	0.1327	0.13015	0.13191	0.12812	0.12865	0.13356	0.12637	0.12902	0.12579	0.12709	0.12504	0.12197	0.12399	0.12419	0.12238	0.12878	0.12187	0.12344	0.12422	0.12102	0.12981	0.12383	0.12185	0.12031	0.12505	0.12562	0.12364	0.12033	0.12253	0.12272
599.605	0.15872	0.16131	0.16219	0.16139	0.1612	0.15897	0.15507	0.15493	0.15438	0.15099	0.15049	0.15067	0.14891	0.1455	0.14403	0.14473	0.14489	0.13764	0.14334	0.14011	0.14242	0.13967	0.13722	0.13837	0.13643	0.13419	0.13652	0.12909	0.13047	0.1366	0.13466	0.13195	0.13226	0.13122	0.13312	0.13102	0.12916	0.13163	0.12883	0.13213	0.12365	0.13339	0.13105	0.12757	0.13267	0.13044	0.13185	0.12741	0.12626
600.367	0.16942	0.17477	0.17181	0.17172	0.17187	0.16838	0.16626	0.16563	0.16367	0.16391	0.16082	0.15845	0.15644	0.15462	0.15486	0.15411	0.15069	0.15036	0.14681	0.15094	0.1505	0.14934	0.14661	0.14218	0.14422	0.14327	0.14279	0.1362	0.14213	0.13897	0.1414	0.13851	0.13835	0.14309	0.13741	0.14009	0.13746	0.13894	0.13867	0.13433	0.13674	0.13697	0.13732	0.13595	0.14502	0.13462	0.13751	0.13851	0.13613
601.128	0.18309	0.18686	0.18198	0.18112	0.18304	0.18385	0.17978	0.17775	0.17653	0.17199	0.16905	0.17018	0.16507	0.16659	0.1615	0.1622	0.16263	0.15939	0.15751	0.15856	0.15801	0.15634	0.15468	0.15107	0.14988	0.14898	0.15237	0.14614	0.15178	0.14951	0.14925	0.14728	0.1464	0.14509	0.14542	0.14887	0.14369	0.14625	0.14696	0.15036	0.14822	0.14735	0.15447	0.14361	0.14601	0.14567	0.153	0.14598	0.14558
601.89	0.1957	0.19831	0.19599	0.19398	0.19241	0.19044	0.18837	0.18643	0.18691	0.1812	0.17938	0.17851	0.17696	0.17827	0.17082	0.16962	0.16913	0.16755	0.16627	0.16707	0.16555	0.16409	0.16352	0.16623	0.16368	0.16218	0.15909	0.1593	0.15848	0.15944	0.15514	0.16118	0.15467	0.15752	0.15399	0.15735	0.15821	0.15539	0.1519	0.15792	0.15719	0.15389	0.1512	0.15237	0.15875	0.15719	0.15694	0.15607	0.15809
602.652	0.20915	0.21231	0.20899	0.20762	0.20934	0.20514	0.19901	0.19923	0.19957	0.19512	0.19461	0.19423	0.18882	0.19146	0.18402	0.17983	0.18384	0.18388	0.18053	0.17988	0.17476	0.17468	0.1755	0.17433	0.16928	0.17567	0.17212	0.173	0.16807	0.17282	0.167	0.1631	0.17237	0.16741	0.16342	0.16525	0.16562	0.16545	0.1645	0.16956	0.1623	0.16527	0.16506	0.1661	0.16836	0.16553	0.16048	0.16181	0.16504
603.414	0.2255	0.22446	0.22349	0.2204	0.21876	0.21116	0.21145	0.20635	0.21099	0.2046	0.20539	0.20123	0.2029	0.19688	0.19465	0.19187	0.18843	0.18711	0.19009	0.18966	0.18472	0.18926	0.18007	0.17945	0.1886	0.17851	0.18052	0.17468	0.17938	0.17719	0.17714	0.17831	0.1792	0.1778	0.17507	0.17804	0.17238	0.17302	0.16847	0.17455	0.17472	0.17273	0.17462	0.17246	0.17932	0.17698	0.1739	0.174	0.17712
604.175	0.24071	0.24301	0.23843	0.23531	0.23416	0.227	0.22779	0.22935	0.21772	0.21917	0.21692	0.21098	0.21511	0.20908	0.20271	0.20694	0.20352	0.20363	0.19765	0.19848	0.19884	0.198	0.19413	0.19632	0.19589	0.19149	0.19128	0.18634	0.18947	0.18846	0.18199	0.18812	0.18777	0.1874	0.18705	0.18476	0.1854	0.18427	0.1832	0.18993	0.18206	0.18183	0.18418	0.18417	0.18754	0.18184	0.1866	0.1858	0.1837
604.937	0.25503	0.25526	0.25019	0.24968	0.24357	0.24195	0.23798	0.23814	0.23577	0.23127	0.22855	0.2295	0.22171	0.22248	0.21969	0.21379	0.21421	0.21144	0.20844	0.2104	0.2065	0.20589	0.205	0.20948	0.20379	0.20192	0.20047	0.19668	0.19952	0.19421	0.19542	0.19442	0.20129	0.19478	0.19878	0.19156	0.19877	0.1926	0.19558	0.19666	0.18989	0.19401	0.19393	0.19208	0.1994	0.19284	0.19181	0.18826	0.19277
605.698	0.2724	0.27488	0.27087	0.26264	0.26098	0.25862	0.25453	0.25387	0.25201	0.24379	0.2397	0.24047	0.24342	0.23694	0.23105	0.23001	0.22348	0.22578	0.22478	0.22468	0.22369	0.22169	0.21597	0.21801	0.21734	0.21071	0.21641	0.21358	0.21319	0.21091	0.20988	0.20365	0.20461	0.20519	0.21043	0.20871	0.20085	0.20925	0.2072	0.20698	0.21084	0.20436	0.20345	0.2064	0.20861	0.20492	0.20796	0.20108	0.20914
606.46	0.2929	0.29079	0.28747	0.28158	0.27978	0.27222	0.26914	0.27035	0.26603	0.2603	0.25779	0.25557	0.25316	0.25198	0.25004	0.24603	0.23851	0.23254	0.24326	0.23632	0.22928	0.23749	0.23324	0.22843	0.22823	0.22218	0.22812	0.2199	0.22402	0.22265	0.22461	0.21805	0.22083	0.22851	0.22208	0.22121	0.21941	0.22288	0.21577	0.21575	0.21815	0.21633	0.21363	0.21174	0.22158	0.22356	0.21745	0.21782	0.2077
607.221	0.31043	0.30838	0.30067	0.29632	0.29831	0.29135	0.28399	0.28593	0.28218	0.27475	0.27619	0.26867	0.26888	0.26339	0.26047	0.25868	0.2522	0.2512	0.2477	0.24636	0.24663	0.25071	0.24162	0.24379	0.24465	0.23852	0.24307	0.23255	0.23566	0.23131	0.23804	0.22682	0.23136	0.2303	0.23042	0.22744	0.22896	0.22726	0.22113	0.22934	0.22879	0.23363	0.23154	0.22759	0.22828	0.22553	0.23033	0.23621	0.22904
607.982	0.33157	0.3279	0.32296	0.3137	0.31242	0.30734	0.3005	0.29844	0.29731	0.28637	0.28628	0.28362	0.28412	0.2803	0.27437	0.27836	0.26404	0.26148	0.26568	0.26541	0.26136	0.25991	0.25615	0.25478	0.25998	0.25063	0.25123	0.24588	0.2457	0.24695	0.2493	0.248	0.25089	0.24387	0.23879	0.247	0.23709	0.24648	0.24116	0.24114	0.24394	0.24263	0.23972	0.24585	0.24632	0.23867	0.24613	0.2448	0.24436
608.744	0.35238	0.35194	0.34174	0.33312	0.33237	0.3262	0.31917	0.31646	0.31204	0.31107	0.30064	0.29773	0.29622	0.29353	0.28547	0.28542	0.28656	0.28286	0.27914	0.27284	0.27645	0.27767	0.27402	0.2675	0.26793	0.2664	0.26684	0.25767	0.26005	0.26199	0.26155	0.26231	0.25856	0.25645	0.2594	0.26347	0.26109	0.25612	0.25696	0.25823	0.25625	0.25742	0.25799	0.25116	0.25751	0.25378	0.258	0.25755	0.25521
609.505	0.37359	0.37013	0.35554	0.3518	0.34964	0.34079	0.33741	0.33615	0.33098	0.32233	0.31969	0.31921	0.31417	0.3065	0.30857	0.30393	0.30291	0.29984	0.28859	0.29253	0.29182	0.28822	0.28249	0.28831	0.28776	0.28157	0.2826	0.27791	0.27767	0.27646	0.27641	0.27551	0.26894	0.26736	0.27437	0.27504	0.26816	0.27661	0.27523	0.27506	0.26769	0.26812	0.27016	0.27046	0.26748	0.27174	0.26827	0.26445	0.26912
610.266	0.39558	0.39198	0.37996	0.3709	0.36615	0.35569	0.35241	0.35087	0.34653	0.34147	0.33418	0.33011	0.32852	0.32819	0.31723	0.32297	0.31594	0.31508	0.31011	0.30345	0.30668	0.30123	0.30361	0.30013	0.29961	0.29765	0.29681	0.28508	0.29317	0.29061	0.29571	0.29429	0.29205	0.28822	0.2887	0.28857	0.29355	0.28922	0.28857	0.28533	0.28254	0.28005	0.28065	0.28408	0.28718	0.2869	0.28962	0.27871	0.2862
611.027	0.41998	0.41498	0.40097	0.39178	0.38782	0.37837	0.37091	0.37011	0.36233	0.35954	0.35634	0.34699	0.34318	0.34045	0.33842	0.33792	0.32403	0.32714	0.31839	0.31909	0.31927	0.31846	0.31773	0.31541	0.31285	0.31005	0.31047	0.30841	0.30809	0.30366	0.3033	0.30092	0.29933	0.29596	0.29821	0.30348	0.29876	0.30059	0.29493	0.30296	0.29763	0.30309	0.30147	0.29336	0.30276	0.29655	0.29596	0.28799	0.29567
611.788	0.44696	0.43939	0.42012	0.41739	0.40852	0.39721	0.39263	0.39167	0.38786	0.37781	0.37502	0.36925	0.36225	0.36351	0.35291	0.35571	0.35366	0.34642	0.34714	0.33629	0.34072	0.34067	0.33759	0.32781	0.3341	0.32907	0.32815	0.32307	0.31769	0.32677	0.32568	0.31985	0.32174	0.32302	0.31768	0.31708	0.31369	0.32191	0.31129	0.31568	0.31587	0.32102	0.31478	0.31541	0.31589	0.31187	0.31501	0.31751	0.3161
612.549	0.47237	0.46348	0.44718	0.4366	0.42852	0.41905	0.4138	0.41275	0.40232	0.40026	0.39882	0.38517	0.39014	0.38066	0.37539	0.37539	0.369	0.36549	0.36086	0.36032	0.35479	0.35535	0.35234	0.34397	0.34846	0.3414	0.34445	0.33287	0.34529	0.34053	0.34299	0.33635	0.33683	0.33734	0.33723	0.33279	0.32963	0.3365	0.33298	0.33787	0.33717	0.3309	0.33067	0.33352	0.33478	0.32999	0.32998	0.32636	0.33341
613.31	0.49828	0.48523	0.47099	0.46163	0.45013	0.44358	0.43241	0.42799	0.42566	0.4231	0.41634	0.41004	0.40667	0.39963	0.38716	0.38601	0.38143	0.388	0.38193	0.38035	0.37364	0.3783	0.373	0.36309	0.36824	0.36137	0.35725	0.35755	0.35525	0.35037	0.35917	0.35332	0.35321	0.35576	0.3441	0.34757	0.35247	0.35192	0.34736	0.35074	0.34367	0.34648	0.34423	0.34465	0.34049	0.35517	0.34314	0.34605	0.34635
614.071	0.52401	0.51159	0.49541	0.48488	0.47993	0.46535	0.45395	0.4514	0.4503	0.43928	0.42729	0.42598	0.42313	0.42117	0.41023	0.41173	0.40372	0.39965	0.39193	0.39922	0.39131	0.39216	0.39105	0.38329	0.39388	0.38078	0.3744	0.38038	0.37987	0.37659	0.37501	0.37502	0.36655	0.36747	0.36546	0.36287	0.3642	0.36311	0.36468	0.37	0.36295	0.37628	0.35934	0.35606	0.36427	0.36802	0.36316	0.3632	0.35923
614.832	0.54978	0.54083	0.5202	0.5049	0.50434	0.49034	0.47955	0.4775	0.46928	0.46079	0.45298	0.45162	0.44377	0.44622	0.43625	0.4289	0.42359	0.41481	0.42111	0.41479	0.41525	0.40997	0.40852	0.40403	0.40484	0.39544	0.39818	0.39902	0.39688	0.40021	0.39741	0.38546	0.3901	0.38187	0.38448	0.38433	0.38856	0.37951	0.38213	0.38263	0.3817	0.37981	0.38518	0.38261	0.38375	0.3857	0.3877	0.37898	0.37535
615.593	0.58042	0.56555	0.54664	0.53183	0.5257	0.51336	0.50163	0.49577	0.48676	0.48766	0.47834	0.46673	0.46452	0.45759	0.45187	0.45408	0.4413	0.44127	0.43712	0.43463	0.43236	0.42642	0.42715	0.42736	0.41944	0.41401	0.4113	0.4138	0.41529	0.41014	0.41131	0.40812	0.40629	0.40232	0.40069	0.40065	0.39614	0.40012	0.39754	0.39994	0.40055	0.39108	0.39856	0.3985	0.40404	0.40354	0.40172	0.39673	0.39313
616.353	0.60753	0.59087	0.57488	0.55629	0.54505	0.53753	0.52987	0.52085	0.51351	0.50102	0.50018	0.48846	0.49361	0.48081	0.47758	0.47776	0.46095	0.46782	0.45831	0.4619	0.45332	0.45536	0.45209	0.44271	0.44865	0.44278	0.43631	0.43395	0.43462	0.42871	0.43012	0.43121	0.42915	0.42791	0.42574	0.42772	0.421	0.42331	0.42605	0.4181	0.41496	0.41086	0.40931	0.41399	0.42426	0.4115	0.4229	0.41719	0.41619
617.114	0.63589	0.62282	0.59861	0.58395	0.56948	0.55753	0.54857	0.54479	0.53944	0.52604	0.5273	0.517	0.51288	0.50614	0.50005	0.49547	0.48437	0.48892	0.47875	0.47849	0.47565	0.4722	0.4736	0.46569	0.46312	0.46073	0.46025	0.46314	0.45863	0.45173	0.4548	0.44613	0.44722	0.44556	0.43328	0.44938	0.43891	0.44112	0.44044	0.44844	0.44048	0.44001	0.44373	0.44108	0.43998	0.44466	0.43119	0.4357	0.43224
617.874	0.66561	0.64474	0.62325	0.61157	0.5958	0.58807	0.57489	0.56854	0.55902	0.55413	0.549	0.5398	0.53065	0.53655	0.52178	0.52277	0.51576	0.5083	0.50801	0.49745	0.498	0.49092	0.49224	0.48254	0.48887	0.48362	0.47731	0.47007	0.47482	0.47655	0.4761	0.4667	0.46591	0.47678	0.46569	0.46748	0.46219	0.46566	0.46821	0.46554	0.46967	0.45901	0.46463	0.45775	0.45907	0.46095	0.45844	0.45082	0.44805
618.635	0.69545	0.67586	0.64798	0.6383	0.62063	0.61454	0.59872	0.59859	0.58754	0.57226	0.5674	0.55564	0.56342	0.55091	0.5398	0.545	0.52908	0.52647	0.52295	0.52152	0.51593	0.50952	0.50299	0.50917	0.50521	0.4951	0.50632	0.4923	0.49979	0.49366	0.49785	0.49274	0.49174	0.49082	0.481	0.48939	0.48208	0.48788	0.48467	0.4894	0.48521	0.48621	0.48808	0.47699	0.48144	0.47482	0.48181	0.47174	0.46692
619.396	0.72526	0.70558	0.67621	0.65835	0.65241	0.63702	0.62189	0.61604	0.61273	0.60295	0.59659	0.58147	0.57941	0.57364	0.56446	0.56582	0.55408	0.55232	0.54388	0.53929	0.53641	0.54285	0.53859	0.53629	0.53058	0.52096	0.5162	0.51786	0.52113	0.50689	0.51405	0.51476	0.51486	0.51447	0.50826	0.50624	0.50924	0.50429	0.49976	0.50211	0.50248	0.50507	0.49891	0.49679	0.49441	0.5001	0.50033	0.49786	0.50036
620.156	0.75547	0.73535	0.71103	0.6869	0.67561	0.66876	0.64938	0.64683	0.63728	0.62434	0.62496	0.60699	0.60886	0.60864	0.59039	0.58669	0.58208	0.58673	0.58016	0.56045	0.56813	0.56352	0.55941	0.55251	0.56082	0.54524	0.54851	0.54096	0.54924	0.54217	0.53769	0.54164	0.53105	0.53786	0.53242	0.52639	0.53283	0.52583	0.52327	0.52522	0.53617	0.52989	0.52472	0.52262	0.53184	0.5228	0.52958	0.51184	0.5235
620.916	0.78561	0.7649	0.73497	0.72913	0.69899	0.69462	0.68341	0.67674	0.66597	0.65063	0.64439	0.63969	0.62811	0.61791	0.61321	0.61785	0.60727	0.60306	0.5949	0.59053	0.58999	0.58951	0.58363	0.58078	0.58355	0.56746	0.56657	0.56961	0.56868	0.56159	0.56285	0.55309	0.56146	0.55384	0.55523	0.5537	0.54553	0.54392	0.56005	0.5607	0.54986	0.55458	0.55267	0.54187	0.54954	0.53734	0.54609	0.54251	0.54736
621.677	0.80692	0.78561	0.75636	0.74273	0.73128	0.70429	0.69677	0.69269	0.68796	0.67044	0.66843	0.64993	0.65642	0.65002	0.63825	0.64129	0.62215	0.62576	0.62858	0.61647	0.61379	0.61132	0.60774	0.60783	0.60158	0.59451	0.59959	0.5817	0.58686	0.58208	0.58029	0.57746	0.57623	0.57804	0.57557	0.57118	0.57535	0.56962	0.56334	0.57143	0.56857	0.5705	0.57526	0.56617	0.55653	0.57743	0.5773	0.56172	0.57019
622.437	0.83596	0.81252	0.78713	0.77033	0.75558	0.74265	0.7239	0.72292	0.71747	0.69403	0.69185	0.67551	0.68469	0.67389	0.66345	0.66304	0.64584	0.65248	0.65185	0.63917	0.63882	0.63855	0.63119	0.63022	0.62468	0.61497	0.62364	0.60803	0.60898	0.61741	0.61264	0.60657	0.6041	0.60134	0.59745	0.60375	0.57912	0.60414	0.58718	0.60282	0.60075	0.58973	0.58585	0.59539	0.60072	0.58957	0.58999	0.58465	0.58616
623.197	0.8638	0.83898	0.81959	0.79869	0.7855	0.77107	0.75848	0.74732	0.74004	0.73039	0.71274	0.7026	0.70338	0.6974	0.68613	0.69182	0.67881	0.67924	0.66902	0.65666	0.66071	0.65538	0.65286	0.65102	0.6532	0.64061	0.64373	0.63301	0.63347	0.62998	0.63385	0.62514	0.61859	0.62543	0.63147	0.62041	0.62552	0.61907	0.61353	0.62276	0.62531	0.62321	0.6166	0.60678	0.62534	0.61714	0.61253	0.61478	0.60768
623.957	0.88798	0.86999	0.83364	0.82061	0.80497	0.78706	0.77776	0.76763	0.76532	0.74608	0.73632	0.73594	0.72869	0.72804	0.71482	0.71781	0.69664	0.69466	0.68834	0.68523	0.68454	0.67474	0.67195	0.6764	0.66926	0.66802	0.66471	0.65135	0.65098	0.65001	0.65339	0.65794	0.64648	0.64739	0.6415	0.64431	0.63942	0.64991	0.63785	0.64399	0.63947	0.64427	0.63514	0.64249	0.64198	0.63737	0.63622	0.63778	0.63192
624.717	0.91211	0.88481	0.85846	0.84227	0.82983	0.81984	0.7989	0.80062	0.7835	0.77394	0.7709	0.75406	0.75551	0.75166	0.73284	0.74117	0.72149	0.7211	0.71881	0.7161	0.71263	0.71153	0.70396	0.69615	0.70425	0.69164	0.69049	0.68136	0.6816	0.6797	0.68123	0.6904	0.66858	0.6768	0.67701	0.66701	0.66757	0.66583	0.65775	0.67043	0.66412	0.67188	0.67529	0.66211	0.66869	0.66337	0.66573	0.65935	0.65922
625.477	0.9293	0.90989	0.88541	0.86245	0.85841	0.83923	0.82567	0.81674	0.80156	0.79978	0.78962	0.77925	0.77471	0.77412	0.75647	0.7568	0.74625	0.74095	0.73698	0.74455	0.7268	0.7368	0.72454	0.71453	0.72116	0.70351	0.7138	0.70427	0.70779	0.69861	0.70379	0.69584	0.69932	0.69729	0.68667	0.686	0.68827	0.69687	0.68971	0.69095	0.68623	0.68465	0.68412	0.67728	0.68358	0.68553	0.69033	0.67741	0.69681
626.237	0.94916	0.92832	0.90365	0.88343	0.87934	0.871	0.85534	0.84413	0.83287	0.82255	0.8126	0.80237	0.80729	0.79936	0.7935	0.7848	0.77182	0.76462	0.75812	0.75542	0.75128	0.7505	0.7389	0.73852	0.75272	0.72674	0.7307	0.73243	0.73678	0.72434	0.72156	0.71594	0.72314	0.71146	0.71092	0.71419	0.70906	0.70965	0.71809	0.71537	0.70573	0.71425	0.70229	0.7051	0.70606	0.71535	0.71002	0.70428	0.70154
626.997	0.96228	0.9477	0.92238	0.89867	0.89359	0.8857	0.87712	0.86144	0.84583	0.84995	0.83592	0.83153	0.81995	0.81616	0.80922	0.80425	0.80061	0.7904	0.77852	0.78954	0.79141	0.77759	0.77152	0.7656	0.77378	0.75226	0.75676	0.74898	0.75696	0.74196	0.75453	0.74434	0.73661	0.74168	0.73925	0.72785	0.7508	0.75195	0.73573	0.73494	0.73583	0.72976	0.72509	0.73115	0.73672	0.72988	0.73098	0.73179	0.73496
627.757	0.97857	0.96301	0.9469	0.92543	0.90978	0.89895	0.88464	0.88181	0.88681	0.86636	0.86688	0.85903	0.8527	0.84211	0.8227	0.82904	0.82011	0.81979	0.80694	0.7986	0.8008	0.80036	0.79401	0.78768	0.79015	0.78304	0.78744	0.77459	0.78436	0.77575	0.77898	0.77149	0.76917	0.76724	0.76005	0.76358	0.76802	0.77967	0.75679	0.7592	0.75889	0.7592	0.76489	0.7559	0.7567	0.75547	0.74942	0.75118	0.74761
628.517	0.98587	0.97647	0.95507	0.93907	0.93142	0.91886	0.90127	0.90162	0.89134	0.88328	0.87459	0.86356	0.86499	0.85767	0.84679	0.84592	0.83629	0.83558	0.83401	0.82888	0.81723	0.82306	0.81901	0.81423	0.8159	0.80856	0.80793	0.7917	0.80512	0.79477	0.80481	0.78367	0.78502	0.78211	0.77317	0.77789	0.77103	0.78544	0.77491	0.78021	0.77312	0.77782	0.77228	0.78034	0.78543	0.76772	0.77324	0.76736	0.78049
629.277	0.99636	0.98673	0.9584	0.96131	0.94837	0.92993	0.91871	0.92244	0.91052	0.89995	0.89231	0.88221	0.88624	0.87598	0.86443	0.8725	0.86067	0.84429	0.85399	0.84544	0.83776	0.84233	0.8373	0.84179	0.83531	0.82791	0.82477	0.81737	0.82002	0.81417	0.82054	0.815	0.81433	0.8	0.81149	0.8083	0.79811	0.81062	0.79615	0.80681	0.80138	0.79681	0.8079	0.783	0.7988	0.79204	0.78495	0.79453	0.79936
630.037	1	0.99814	0.97549	0.96891	0.96176	0.95044	0.93871	0.93167	0.93311	0.92463	0.91642	0.90332	0.9045	0.90772	0.89144	0.88653	0.87788	0.87937	0.86829	0.86429	0.86211	0.85719	0.86313	0.86079	0.85703	0.8455	0.84463	0.83079	0.83798	0.83154	0.83284	0.83753	0.83308	0.83559	0.82913	0.83853	0.82121	0.83433	0.81854	0.83153	0.82707	0.81787	0.83409	0.81536	0.82058	0.80325	0.8042	0.80953	0.81857
630.796	0.99633	0.9946	0.97793	0.97507	0.97495	0.96261	0.94885	0.94143	0.94423	0.93052	0.92114	0.92056	0.92126	0.91562	0.90488	0.89993	0.89094	0.87837	0.88474	0.88457	0.88167	0.88022	0.86681	0.8738	0.87154	0.87328	0.86039	0.85223	0.85336	0.85656	0.86587	0.84825	0.84316	0.84127	0.84433	0.84729	0.83302	0.84324	0.84042	0.85819	0.8393	0.83953	0.8298	0.8296	0.85151	0.84068	0.83545	0.83045	0.84563
631.556	0.99381	0.99894	0.9851	0.98876	0.97637	0.96655	0.96453	0.96211	0.96451	0.93954	0.94703	0.93361	0.93521	0.93526	0.90934	0.92276	0.90828	0.90643	0.8976	0.90779	0.90004	0.90308	0.89216	0.88541	0.89238	0.88763	0.88453	0.87791	0.87279	0.87827	0.86855	0.86872	0.86658	0.86685	0.86075	0.87005	0.8604	0.87138	0.85599	0.86741	0.86726	0.86579	0.85709	0.86445	0.8599	0.85119	0.84956	0.85207	0.85669
632.316	0.9928	0.99837	0.9969	0.99243	0.98669	0.98152	0.96664	0.96657	0.97173	0.96126	0.95644	0.93806	0.94678	0.94361	0.93578	0.93668	0.92604	0.92461	0.91319	0.92157	0.90816	0.92259	0.90886	0.90882	0.90779	0.89364	0.9038	0.88856	0.90004	0.89718	0.88691	0.88681	0.88624	0.8842	0.88244	0.87664	0.86823	0.88415	0.86858	0.88975	0.88065	0.89016	0.8767	0.87492	0.88327	0.88057	0.87602	0.86778	0.88303
633.075	0.98167	1	1	1	0.99531	0.98846	0.99138	0.99099	0.97966	0.97074	0.96588	0.95684	0.96665	0.95815	0.95415	0.9586	0.942	0.94193	0.93961	0.93845	0.92765	0.93337	0.93257	0.93076	0.91784	0.91473	0.91726	0.90955	0.91212	0.90401	0.90486	0.9103	0.89762	0.90266	0.8969	0.90304	0.8935	0.90478	0.89982	0.90121	0.90777	0.90763	0.90113	0.89673	0.8949	0.88725	0.8924	0.89062	0.88072
633.835	0.97078	0.9889	0.99193	0.99938	1	0.98992	0.98348	0.98001	0.98369	0.97654	0.97611	0.96292	0.97944	0.96463	0.95943	0.97185	0.96577	0.95377	0.94459	0.96159	0.94665	0.94798	0.95114	0.93969	0.94121	0.92355	0.94164	0.91777	0.93138	0.91997	0.93017	0.9291	0.92315	0.91643	0.91917	0.92047	0.90948	0.91473	0.9084	0.91064	0.92231	0.9067	0.91016	0.91211	0.90903	0.91238	0.91112	0.88321	0.90908
634.594	0.95791	0.98071	0.9928	0.98787	0.99737	1	0.99523	0.98754	0.99309	0.98101	0.97941	0.98334	0.98864	0.98992	0.96886	0.97093	0.96323	0.95878	0.952	0.95929	0.96655	0.95095	0.95987	0.94692	0.95379	0.93243	0.94486	0.93779	0.93144	0.93863	0.93965	0.94481	0.93368	0.939	0.93144	0.94012	0.93227	0.93194	0.92667	0.93634	0.93509	0.92476	0.92625	0.92746	0.92275	0.92964	0.93313	0.91736	0.9301
635.353	0.94209	0.96794	0.98776	0.98784	0.99653	0.99606	0.99353	0.99141	1	0.99101	0.99834	0.99095	0.99237	0.99941	0.97371	0.99535	0.98521	0.97903	0.97536	0.96837	0.96466	0.9736	0.97339	0.96733	0.96873	0.95608	0.9549	0.95782	0.96423	0.94583	0.95619	0.95124	0.94637	0.94593	0.94066	0.94842	0.94615	0.9598	0.94404	0.94923	0.94291	0.94756	0.94074	0.92948	0.94746	0.94218	0.9356	0.94177	0.93513
636.113	0.92413	0.95745	0.96993	0.98189	0.99468	0.98549	1	1	0.99776	1	0.99694	0.99204	0.99541	0.99413	0.97798	1	0.98196	0.97946	0.99072	0.97556	0.97831	0.96912	0.98114	0.96832	0.97473	0.95433	0.967	0.95632	0.96248	0.95505	0.97429	0.9609	0.95405	0.94999	0.95393	0.95041	0.94935	0.96872	0.94833	0.9631	0.9592	0.95	0.96117	0.94248	0.95713	0.94998	0.94906	0.94155	0.94489
636.872	0.90078	0.94005	0.95446	0.96689	0.97904	0.99026	0.97956	0.99125	0.99724	0.993	0.9824	0.98871	0.99318	0.99571	0.98485	0.99222	0.98918	0.98615	0.97901	0.97248	0.98196	0.97945	0.97856	0.98099	0.9922	0.97088	0.97306	0.96083	0.97616	0.96847	0.96964	0.96922	0.97056	0.96179	0.95679	0.95993	0.96191	0.97049	0.96211	0.95508	0.969	0.95758	0.95328	0.95497	0.96831	0.96272	0.95901	0.94689	0.94618
637.631	0.88167	0.91933	0.94054	0.96159	0.9809	0.98649	0.98445	0.98924	0.99358	0.99409	1	1	0.99922	1	0.9842	0.99285	1	0.99123	0.99687	0.9926	0.9885	0.98654	0.99142	0.98962	0.99441	0.98396	0.98177	0.97231	0.99188	0.97317	0.98222	0.9793	0.97112	0.98143	0.97743	0.96574	0.97924	0.9809	0.97674	0.98914	0.96684	0.98205	0.96658	0.97524	0.96914	0.9756	0.98096	0.96598	0.9681
638.39	0.85545	0.90454	0.92968	0.95077	0.95982	0.97062	0.97564	0.98383	0.99537	0.98942	0.99673	0.99338	0.9984	0.99641	1	0.99885	0.99531	1	1	0.99692	0.98578	0.99292	0.99501	0.99927	0.99843	0.98972	0.9848	0.99207	0.98455	0.98658	0.98666	0.98964	0.96855	0.97802	0.97263	0.98432	0.9852	0.99325	0.97441	0.98465	0.97715	0.98627	0.97985	0.97385	0.9936	0.97457	0.98607	0.98229	0.98408
639.149	0.83062	0.87707	0.90849	0.93835	0.94474	0.95852	0.96538	0.97582	0.98526	0.99186	0.98351	0.98259	0.99123	0.99208	0.99468	0.99852	0.99203	0.99852	0.99499	0.99483	0.9902	0.99661	0.98885	0.98916	0.99892	0.99355	0.99143	0.9895	0.99048	0.98275	0.99523	0.97784	0.98384	0.98849	0.97363	0.98507	0.97771	0.99176	0.9774	0.98531	0.98064	0.97513	0.98289	0.97569	0.99978	0.99026	0.97346	0.98955	0.98343
639.908	0.80853	0.85685	0.88987	0.92065	0.93653	0.94828	0.95736	0.95732	0.97962	0.98337	0.9883	0.98283	1	0.99943	0.98811	0.98995	0.99668	0.99573	0.99298	1	1	1	1	1	0.99923	1	0.99656	0.99128	0.99904	1	0.99555	1	0.99482	0.99809	0.98993	0.99415	0.97493	0.99505	0.9825	0.99628	0.98255	0.98803	0.98709	0.99124	0.9972	0.98665	0.99462	0.97305	0.9916
640.667	0.77727	0.83143	0.87218	0.89134	0.91874	0.92679	0.93865	0.94875	0.96469	0.96855	0.97032	0.97517	0.98201	0.98326	0.98314	0.99315	0.98885	0.98944	0.98978	0.99086	0.98971	0.99485	0.9982	0.99139	0.99567	0.98302	1	0.98364	0.98881	0.98819	0.99466	0.99442	0.97944	0.98678	0.99201	0.9986	0.98156	0.99315	0.98715	0.98178	0.9802	0.99318	0.99365	0.99151	0.98539	0.98811	0.98699	0.97509	1
641.426	0.75193	0.80674	0.85289	0.8866	0.9013	0.91809	0.9253	0.94133	0.95793	0.96235	0.96358	0.96799	0.97879	0.99367	0.98421	0.98891	0.99287	0.99126	0.99366	0.98948	0.98589	0.9973	0.99165	0.99522	0.99743	0.9883	0.99887	1	1	0.99671	1	0.99587	0.9936	0.98981	1	1	1	0.99977	1	1	0.99682	0.98947	1	0.98633	0.99716	1	0.98955	1	0.99275
642.185	0.72455	0.7834	0.83107	0.85752	0.88661	0.89786	0.9153	0.93038	0.94331	0.94616	0.95904	0.9559	0.97294	0.97689	0.97232	0.98018	0.97647	0.97717	0.98348	0.98464	0.98424	0.99145	0.99316	0.97829	1	0.99634	0.99197	0.98158	0.99093	0.99814	0.99738	0.99901	1	0.98665	0.98036	0.98556	0.98085	1	0.99053	0.9979	0.99289	0.99861	0.9979	1	1	0.99823	1	0.97316	0.99066
642.944	0.69541	0.75556	0.81015	0.84008	0.86954	0.88159	0.90368	0.91094	0.92002	0.93335	0.93728	0.93361	0.95947	0.96877	0.96691	0.97849	0.97078	0.96747	0.97443	0.98047	0.9785	0.98335	0.9876	0.99046	0.99307	0.99099	0.98627	0.98287	0.9905	0.97933	0.97937	0.98467	0.98415	1	0.98262	0.97721	0.97438	0.99598	0.97556	0.99103	1	0.99307	0.99797	0.99493	0.99448	0.98898	0.98482	0.9959	0.99249
643.703	0.66813	0.73611	0.77586	0.81806	0.83906	0.86566	0.87687	0.88624	0.90306	0.91854	0.92492	0.937	0.94897	0.94984	0.95205	0.9612	0.9612	0.96624	0.96244	0.96487	0.96677	0.98039	0.97923	0.97538	0.99051	0.97246	0.98083	0.97618	0.97824	0.97677	0.97318	0.98756	0.98049	0.98436	0.97153	0.9869	0.97743	0.9933	0.98203	0.98593	0.99392	1	0.98702	0.9861	0.99763	0.98989	0.98714	0.97632	0.99004
644.462	0.6376	0.70211	0.75419	0.78847	0.82244	0.84166	0.85163	0.873	0.89687	0.90169	0.92229	0.91482	0.93169	0.93931	0.93969	0.94806	0.95304	0.95731	0.94967	0.95524	0.9673	0.96271	0.96438	0.97104	0.97495	0.96736	0.97397	0.96441	0.96751	0.96693	0.96803	0.97008	0.95649	0.98228	0.97875	0.98454	0.96376	0.98451	0.97555	0.98505	0.98084	0.97801	0.972	0.97282	0.97784	0.97254	0.97899	0.95886	0.97153
645.22	0.61408	0.67822	0.72961	0.77001	0.80309	0.819	0.83441	0.85839	0.87144	0.8827	0.90176	0.89752	0.92154	0.93197	0.92277	0.93927	0.93655	0.93714	0.9454	0.94809	0.94305	0.95672	0.95554	0.95272	0.96597	0.95052	0.96585	0.96416	0.96398	0.95455	0.9715	0.96547	0.95336	0.96582	0.95963	0.97081	0.96338	0.98002	0.97187	0.97884	0.98152	0.98084	0.97072	0.96122	0.97347	0.96044	0.97342	0.98057	0.96497
[truncated: 477 more rows]
[truncated: 58 more columns]

## Sheet: Fig_3j
Wavelength (nm)	Time (s)
[truncated: 1,045 more rows]
[truncated: 58 more columns]
