# Supplementary material for: Thermal management towards ultra-bright and stable perovskite nanocrystal-based pure red light-emitting diodes
Source: Nat Commun. 2024 Aug 3;15:6561. doi: 10.1038/s41467-024-50634-0 (PMC11297279; doi:10.1038/s41467-024-50634-0)
Supplement: Supplementary file 3 — Source Data [file 41467_2024_50634_MOESM3_ESM.zip › Source Data Fig4.xlsx]

## Sheet: Fig_4a
Wavelength (nm)	Norm. intensity
	20 ℃	30 ℃	40 ℃	50 ℃	60 ℃	70 ℃	80 ℃	90 ℃	100 ℃
290.11	0.00625	0.00599	0.00678	0.0092	0.00896	0.0096	0.01469	0.01647	0.02165
290.482	0.00744	0.00771	0.009	0.00875	0.0106	0.01068	0.01553	0.02005	0.02761
290.854	0.00839	0.00753	0.00865	0.00956	0.01333	0.0119	0.01391	0.01715	0.02262
291.226	0.0051	0.0072	0.00812	0.00751	0.00859	0.01045	0.01366	0.01522	0.02218
291.599	0.00753	0.00713	0.00906	0.01013	0.00972	0.01194	0.01334	0.01983	0.02468
291.971	0.00873	0.00753	0.0093	0.0102	0.00982	0.01275	0.01483	0.01422	0.02497
292.343	0.00643	0.00521	0.00754	0.00892	0.00996	0.00997	0.01301	0.01476	0.0236
292.715	0.00586	0.00939	0.00898	0.00979	0.00992	0.01275	0.01442	0.01876	0.02878
293.088	0.00819	0.00655	0.00654	0.00902	0.00988	0.01041	0.01358	0.01615	0.02443
293.46	0.00724	0.00937	0.00833	0.0089	0.01036	0.01268	0.01578	0.01969	0.02707
293.832	0.00868	0.00879	0.0075	0.01028	0.0106	0.01109	0.01472	0.0203	0.02482
294.205	0.0067	0.00579	0.0075	0.01075	0.0106	0.01045	0.01431	0.01679	0.02292
294.577	0.00717	0.00759	0.009	0.00804	0.0107	0.01192	0.01418	0.0179	0.02301
294.949	0.00961	0.009	0.00861	0.00992	0.01153	0.01203	0.01513	0.01955	0.02741
295.322	0.00769	0.0074	0.00868	0.0096	0.01008	0.0113	0.01385	0.02012	0.02814
295.694	0.00891	0.01093	0.0109	0.01056	0.01289	0.01293	0.0164	0.02005	0.02868
296.066	0.00658	0.00591	0.00761	0.00894	0.00896	0.01247	0.01358	0.01922	0.02428
296.439	0.008	0.00624	0.00893	0.01007	0.01125	0.01036	0.0145	0.01933	0.02492
296.811	0.0067	0.00852	0.0093	0.01037	0.00998	0.01192	0.01458	0.01965	0.0278
297.184	0.00629	0.0068	0.00686	0.00687	0.00982	0.0102	0.01298	0.0164	0.02145
297.556	0.00719	0.00732	0.00763	0.00956	0.0099	0.01105	0.01377	0.0179	0.02267
297.929	0.00749	0.00736	0.00763	0.01056	0.01082	0.01068	0.01312	0.01737	0.02624
298.301	0.00891	0.00977	0.009	0.01	0.01153	0.01224	0.01754	0.0194	0.02824
298.674	0.00598	0.00825	0.00898	0.00988	0.01106	0.01096	0.01461	0.01815	0.02678
299.047	0.00625	0.00695	0.0085	0.00798	0.01004	0.01142	0.01298	0.02023	0.02023
299.419	0.00598	0.0061	0.00697	0.00845	0.00855	0.01057	0.01331	0.01497	0.02389
299.792	0.0074	0.00832	0.00671	0.00937	0.01108	0.01148	0.01366	0.0198	0.02287
300.164	0.00629	0.00886	0.00712	0.00932	0.0107	0.01066	0.01477	0.01658	0.02541
300.537	0.00589	0.00641	0.00848	0.00858	0.0098	0.01194	0.01412	0.01912	0.02213
300.91	0.00915	0.00769	0.00865	0.00947	0.01064	0.01107	0.01553	0.02237	0.02541
301.282	0.00861	0.00788	0.0084	0.00854	0.0107	0.01233	0.01477	0.0183	0.02565
301.655	0.00848	0.00993	0.00868	0.01137	0.01173	0.01407	0.01933	0.02058	0.03044
302.028	0.00846	0.00873	0.00818	0.00939	0.01056	0.0121	0.01366	0.01755	0.02595
302.401	0.0083	0.00745	0.00885	0.00887	0.01108	0.01068	0.01686	0.01587	0.02673
302.773	0.00706	0.00743	0.00966	0.0089	0.01102	0.01336	0.01507	0.01851	0.02321
303.146	0.00769	0.00765	0.0087	0.00881	0.01016	0.01011	0.0135	0.01805	0.02438
303.519	0.00708	0.00838	0.00776	0.01024	0.01121	0.0119	0.01377	0.0189	0.02712
303.892	0.00819	0.00827	0.00919	0.00905	0.01006	0.01247	0.01466	0.02051	0.0257
304.265	0.00645	0.00635	0.00678	0.01068	0.01173	0.01061	0.01187	0.01619	0.02453
304.638	0.00722	0.00604	0.00934	0.00873	0.01145	0.01245	0.01363	0.01694	0.02072
305.01	0.00884	0.00784	0.00949	0.01003	0.01102	0.01339	0.01545	0.01947	0.02961
305.383	0.00742	0.00763	0.00789	0.01011	0.0107	0.01153	0.01369	0.0169	0.02541
305.756	0.00649	0.00875	0.009	0.0093	0.01018	0.00986	0.01502	0.02008	0.02443
306.129	0.00805	0.00821	0.01017	0.01011	0.01161	0.01288	0.01466	0.01937	0.02707
306.502	0.00884	0.00863	0.00831	0.01215	0.01127	0.01222	0.01494	0.01822	0.02487
306.875	0.0064	0.00705	0.00917	0.0102	0.0106	0.01082	0.0142	0.01783	0.02687
307.248	0.00859	0.00842	0.00868	0.01036	0.01062	0.01256	0.01556	0.01965	0.02595
307.621	0.00591	0.00547	0.00789	0.00807	0.01084	0.01093	0.01168	0.01436	0.02321
307.994	0.00855	0.00813	0.00915	0.00941	0.00998	0.01061	0.0129	0.0193	0.0214
308.367	0.00735	0.00796	0.00874	0.0087	0.01018	0.01176	0.01456	0.0183	0.02228
308.74	0.00749	0.00697	0.00932	0.00896	0.01145	0.01064	0.01401	0.01694	0.02746
309.113	0.00771	0.00807	0.00998	0.01107	0.01096	0.01472	0.01605	0.01951	0.02981
309.487	0.00791	0.00618	0.0088	0.00911	0.01197	0.01203	0.01288	0.01665	0.02604
309.86	0.00697	0.00913	0.00739	0.00822	0.01028	0.01135	0.0132	0.01919	0.02394
310.233	0.00728	0.00832	0.00829	0.00954	0.00932	0.01093	0.01464	0.01647	0.02731
310.606	0.00654	0.00647	0.00804	0.00836	0.0105	0.00954	0.01307	0.01908	0.02072
310.979	0.00507	0.00487	0.00519	0.00662	0.00805	0.00864	0.01166	0.01344	0.02306
311.352	0.00681	0.00713	0.00925	0.00892	0.0098	0.01116	0.01358	0.01758	0.02492
311.726	0.00861	0.00628	0.00763	0.009	0.00984	0.00997	0.01206	0.01676	0.02414
312.099	0.00776	0.00807	0.00979	0.01	0.01153	0.01162	0.01469	0.02008	0.02497
312.472	0.00539	0.0061	0.00714	0.00926	0.01048	0.01073	0.01401	0.01544	0.02262
312.845	0.00834	0.00734	0.00774	0.0106	0.01108	0.00972	0.01404	0.0194	0.02516
313.219	0.00733	0.00674	0.00831	0.00977	0.00992	0.011	0.0141	0.01676	0.02218
313.592	0.00728	0.00577	0.00896	0.00807	0.01038	0.01109	0.01279	0.01579	0.02248
313.965	0.00758	0.00828	0.00804	0.00856	0.01066	0.01121	0.01518	0.01865	0.02453
314.339	0.00611	0.00691	0.00891	0.00962	0.0097	0.01187	0.01453	0.01919	0.02238
314.712	0.00724	0.00713	0.00643	0.00887	0.00972	0.00949	0.01174	0.01805	0.02497
315.086	0.00685	0.00689	0.00904	0.00936	0.01207	0.01123	0.01526	0.01626	0.02814
315.459	0.00681	0.00788	0.00912	0.00926	0.00954	0.01123	0.01312	0.0208	0.02653
315.832	0.00465	0.00844	0.00868	0.00887	0.01062	0.01073	0.01168	0.01794	0.02326
316.206	0.00778	0.00798	0.00829	0.00913	0.01227	0.01203	0.01504	0.01883	0.02277
316.579	0.00692	0.00624	0.00761	0.00785	0.00972	0.01126	0.01355	0.01687	0.02487
316.953	0.00825	0.00755	0.00827	0.00975	0.01	0.01139	0.01369	0.01751	0.02399
317.326	0.00724	0.00796	0.00861	0.00966	0.01163	0.01359	0.01521	0.01787	0.02492
317.7	0.00724	0.00713	0.00942	0.0086	0.00978	0.01256	0.01466	0.01944	0.02536
318.073	0.00787	0.00751	0.00814	0.00934	0.01064	0.01144	0.01553	0.01733	0.02492
318.447	0.00643	0.00572	0.00891	0.00881	0.00992	0.01034	0.01212	0.01676	0.02927
318.821	0.00751	0.00722	0.00782	0.0097	0.00962	0.01231	0.01361	0.01522	0.02419
319.194	0.0074	0.00908	0.0072	0.00979	0.01171	0.01096	0.01681	0.01719	0.02541
319.568	0.00706	0.00732	0.00949	0.00983	0.011	0.01059	0.01361	0.01626	0.02555
319.941	0.00667	0.00716	0.00846	0.00928	0.0095	0.0108	0.01355	0.01847	0.02443
320.315	0.00683	0.00732	0.00818	0.01013	0.01143	0.01187	0.01461	0.01858	0.02692
320.689	0.00688	0.00811	0.0085	0.00977	0.00944	0.01038	0.01472	0.01865	0.02497
321.062	0.00649	0.00842	0.00771	0.0099	0.01	0.01089	0.01366	0.01601	0.02477
321.436	0.00566	0.00564	0.00603	0.00788	0.00884	0.00983	0.01119	0.01454	0.01998
321.81	0.00672	0.00691	0.00772	0.00802	0.01022	0.01275	0.01193	0.01472	0.02389
322.184	0.0069	0.00599	0.00774	0.00796	0.00898	0.00965	0.0132	0.01476	0.02292
322.557	0.00627	0.00726	0.00857	0.00856	0.01002	0.01077	0.01342	0.01565	0.02277
322.931	0.00834	0.0084	0.0087	0.00966	0.01094	0.01371	0.01523	0.01933	0.02682
323.305	0.0064	0.00852	0.0084	0.00898	0.01225	0.01038	0.01317	0.01976	0.02404
323.679	0.00395	0.00624	0.00671	0.0096	0.0106	0.00954	0.0145	0.01583	0.02663
324.053	0.00701	0.0072	0.0088	0.00909	0.0095	0.01288	0.01531	0.01833	0.02292
324.427	0.00755	0.00666	0.00725	0.00939	0.00964	0.00965	0.01309	0.01858	0.02502
324.8	0.00828	0.00842	0.0103	0.00956	0.01151	0.01116	0.0158	0.02087	0.02482
325.174	0.00667	0.0067	0.00831	0.00953	0.00946	0.01194	0.01347	0.01665	0.02585
325.548	0.0078	0.00711	0.00881	0.00947	0.01104	0.01215	0.01293	0.0174	0.02355
325.922	0.00776	0.00871	0.00838	0.00977	0.01078	0.01171	0.01296	0.01865	0.02394
326.296	0.00674	0.00686	0.00739	0.00962	0.00956	0.0099	0.01396	0.01905	0.02272
326.67	0.00645	0.00801	0.00819	0.00926	0.01191	0.01146	0.01521	0.01862	0.02409
327.044	0.00785	0.00745	0.00814	0.00913	0.00988	0.01075	0.01312	0.01901	0.02179
327.418	0.00561	0.00672	0.00729	0.008	0.00914	0.01084	0.01344	0.01629	0.02345
327.792	0.00676	0.00784	0.00848	0.01071	0.00992	0.01103	0.01523	0.01972	0.02648
328.166	0.00904	0.00842	0.00906	0.00988	0.01169	0.01242	0.01412	0.02062	0.02604
328.54	0.00566	0.00649	0.00684	0.00853	0.00928	0.00963	0.01149	0.01483	0.02253
328.914	0.00861	0.00784	0.009	0.00919	0.01048	0.0097	0.01399	0.01947	0.02424
329.288	0.00541	0.00622	0.00714	0.00821	0.00914	0.01128	0.01428	0.01612	0.02155
329.663	0.00685	0.00545	0.00891	0.009	0.00998	0.01116	0.01434	0.01819	0.02697
330.037	0.00841	0.00886	0.00874	0.01077	0.01078	0.0119	0.01372	0.02001	0.0256
330.411	0.00816	0.00713	0.00786	0.00904	0.01102	0.01073	0.01578	0.01783	0.02472
330.785	0.00598	0.00736	0.00761	0.00788	0.01034	0.0096	0.01011	0.01526	0.01959
331.159	0.00595	0.00734	0.00876	0.00881	0.00944	0.01123	0.01363	0.01633	0.02228
331.534	0.00861	0.00854	0.00942	0.01056	0.01143	0.01068	0.01583	0.01858	0.02614
331.908	0.00751	0.00962	0.00829	0.00802	0.01147	0.01105	0.01439	0.02112	0.02839
332.282	0.00841	0.00662	0.00855	0.00845	0.01084	0.01137	0.01431	0.02023	0.02257
332.656	0.00692	0.00635	0.00833	0.00777	0.00928	0.01041	0.01258	0.01519	0.02414
333.031	0.00794	0.00653	0.00678	0.00762	0.00942	0.01006	0.01374	0.01819	0.02145
333.405	0.00557	0.00686	0.00786	0.00892	0.00888	0.01034	0.01168	0.01762	0.0216
333.779	0.00593	0.00745	0.00754	0.00909	0.0108	0.01121	0.01401	0.01769	0.02111
334.154	0.00895	0.00772	0.00853	0.01043	0.01161	0.01142	0.01469	0.01958	0.02521
334.528	0.00512	0.00666	0.00818	0.00873	0.00934	0.01135	0.01228	0.01647	0.02189
334.902	0.00731	0.00811	0.00833	0.00907	0.01167	0.01013	0.01298	0.01629	0.02321
335.277	0.00667	0.00622	0.00746	0.00807	0.01086	0.01073	0.01298	0.01515	0.02257
335.651	0.00708	0.00649	0.0093	0.01064	0.01135	0.0119	0.01426	0.01905	0.02487
336.026	0.00771	0.00854	0.00724	0.00847	0.01042	0.01043	0.0148	0.02083	0.02487
336.4	0.00625	0.0057	0.00787	0.00788	0.00912	0.01015	0.01187	0.01583	0.02253
336.774	0.00695	0.0074	0.00804	0.00879	0.00934	0.01093	0.01521	0.01926	0.02761
337.149	0.00654	0.00894	0.00883	0.01028	0.01245	0.01229	0.01732	0.01926	0.02697
337.523	0.0058	0.00894	0.00756	0.00892	0.01022	0.01087	0.01293	0.01644	0.02296
337.898	0.00873	0.00902	0.00951	0.01024	0.01098	0.01181	0.0148	0.02001	0.02595
338.273	0.00598	0.00796	0.00872	0.00883	0.01119	0.00995	0.01233	0.01783	0.02296
338.647	0.00591	0.00819	0.00883	0.00913	0.00948	0.01091	0.0135	0.01872	0.0238
339.022	0.01003	0.00699	0.01013	0.01013	0.01177	0.01247	0.01613	0.01872	0.02634
339.396	0.00764	0.00792	0.00754	0.01011	0.01151	0.01263	0.01431	0.01612	0.02472
339.771	0.00658	0.00772	0.00791	0.00813	0.01092	0.01087	0.01347	0.0174	0.02585
340.146	0.00577	0.00676	0.00752	0.00711	0.0094	0.01038	0.01325	0.01622	0.02668
340.52	0.00764	0.00861	0.00863	0.00968	0.0104	0.01197	0.01404	0.0199	0.02736
340.895	0.00846	0.00881	0.00906	0.0097	0.01319	0.01247	0.01537	0.01962	0.02761
341.27	0.00643	0.00612	0.00722	0.00775	0.00976	0.01112	0.01233	0.01744	0.02287
341.644	0.00825	0.00697	0.00829	0.00971	0.01048	0.01098	0.01431	0.02005	0.02472
342.019	0.00834	0.00788	0.0085	0.0089	0.01165	0.01185	0.01404	0.01965	0.02267
342.394	0.00552	0.00767	0.00686	0.00836	0.01046	0.01071	0.01328	0.01776	0.0234
342.768	0.00681	0.00631	0.00814	0.00992	0.01026	0.0105	0.0138	0.01844	0.02248
343.143	0.00719	0.00755	0.00883	0.00847	0.01123	0.0119	0.01499	0.02048	0.02643
343.518	0.00665	0.00794	0.00754	0.00975	0.00958	0.00986	0.01366	0.01665	0.02463
343.893	0.00715	0.009	0.00891	0.00945	0.0108	0.01151	0.01502	0.01844	0.02565
344.268	0.00636	0.00589	0.00759	0.00702	0.01052	0.01038	0.0122	0.0159	0.02042
344.643	0.00647	0.00742	0.00857	0.01049	0.01131	0.01414	0.01572	0.02098	0.02907
345.017	0.00843	0.00772	0.00784	0.00875	0.01048	0.01229	0.01393	0.01837	0.02541
345.392	0.00613	0.00545	0.00611	0.00728	0.00966	0.00901	0.01399	0.01808	0.01998
345.767	0.00631	0.00759	0.00761	0.00824	0.0093	0.01011	0.01464	0.01704	0.02526
346.142	0.00679	0.00705	0.00831	0.00983	0.01028	0.01073	0.0135	0.01676	0.02394
346.517	0.0085	0.00919	0.00951	0.01043	0.01002	0.0116	0.01483	0.02294	0.02736
346.892	0.00652	0.00691	0.00842	0.0099	0.01034	0.01252	0.01442	0.01837	0.0236
347.267	0.00618	0.00718	0.00844	0.0083	0.01078	0.01144	0.01621	0.01737	0.02121
347.642	0.0041	0.00655	0.0096	0.00909	0.01084	0.01089	0.0135	0.01837	0.02844
348.017	0.00789	0.00817	0.00972	0.00813	0.01117	0.01224	0.01605	0.01855	0.02472
348.392	0.00787	0.00713	0.00885	0.01007	0.01145	0.01176	0.01466	0.01944	0.02555
348.767	0.00631	0.00643	0.00703	0.00817	0.00789	0.01006	0.01358	0.01615	0.02072
349.142	0.00782	0.00906	0.009	0.01122	0.01191	0.01252	0.01597	0.0193	0.02101
349.517	0.00616	0.00637	0.00601	0.0077	0.00799	0.01009	0.01206	0.01587	0.02033
349.892	0.0067	0.00684	0.00737	0.00939	0.01092	0.01162	0.0145	0.01887	0.02345
350.267	0.00828	0.00871	0.00808	0.00898	0.0105	0.01066	0.01339	0.01783	0.02507
350.643	0.0041	0.00535	0.00724	0.00649	0.00914	0.00908	0.01274	0.01712	0.02057
351.018	0.00803	0.00763	0.00913	0.01081	0.01119	0.01327	0.01344	0.01847	0.02287
351.393	0.0071	0.0073	0.00846	0.01005	0.0107	0.01128	0.01355	0.01554	0.02565
351.768	0.00821	0.00771	0.00883	0.00841	0.01169	0.01167	0.01548	0.01719	0.02604
352.143	0.00724	0.00861	0.00994	0.00934	0.01082	0.01073	0.01372	0.0188	0.02448
352.519	0.00746	0.00886	0.00883	0.0096	0.0103	0.01357	0.01475	0.01958	0.0234
352.894	0.00627	0.00784	0.00712	0.00945	0.00964	0.01171	0.01412	0.01783	0.0237
353.269	0.00661	0.00771	0.00881	0.00915	0.01044	0.01261	0.01526	0.01715	0.02937
353.644	0.006	0.00711	0.0081	0.00875	0.00922	0.01041	0.01428	0.01576	0.02282
354.02	0.00755	0.00734	0.00825	0.01096	0.01032	0.01307	0.01477	0.01937	0.02453
354.395	0.00652	0.00738	0.00746	0.00862	0.01016	0.00926	0.01277	0.01526	0.02463
354.77	0.00507	0.0074	0.00795	0.00734	0.0096	0.0096	0.01269	0.01551	0.02301
355.146	0.00679	0.00707	0.00938	0.00883	0.01024	0.01222	0.01456	0.01969	0.0257
355.521	0.0071	0.00799	0.00912	0.00911	0.01098	0.01249	0.01651	0.01704	0.02726
355.896	0.00719	0.00676	0.00776	0.00892	0.01026	0.0102	0.01469	0.01751	0.02541
356.272	0.00796	0.00931	0.01006	0.00958	0.01078	0.01302	0.01385	0.01905	0.02839
356.647	0.00728	0.00672	0.00793	0.008	0.01082	0.01077	0.01355	0.01672	0.02125
357.023	0.00708	0.00662	0.00754	0.00779	0.00974	0.01119	0.01442	0.0193	0.02521
357.398	0.00773	0.00778	0.00872	0.01041	0.01082	0.01082	0.0148	0.01776	0.02609
357.774	0.00875	0.00915	0.01028	0.0089	0.01117	0.01167	0.01428	0.0188	0.02663
358.149	0.0067	0.00676	0.00695	0.00949	0.01034	0.00967	0.01391	0.01837	0.02101
358.525	0.00708	0.00747	0.00833	0.00919	0.00948	0.01061	0.01269	0.01676	0.02565
358.9	0.00589	0.00687	0.00829	0.00947	0.00998	0.01009	0.0142	0.0169	0.02047
359.276	0.00773	0.0073	0.00966	0.01062	0.01219	0.01137	0.01491	0.01862	0.02687
359.651	0.00613	0.0063	0.00722	0.00854	0.00888	0.00896	0.01347	0.01322	0.02023
360.027	0.00834	0.00786	0.00964	0.00905	0.01147	0.01181	0.01648	0.0223	0.02707
360.402	0.00728	0.00699	0.00889	0.00985	0.01068	0.01263	0.01602	0.01962	0.0237
360.778	0.0055	0.00622	0.00722	0.00819	0.00827	0.01018	0.01288	0.01783	0.02248
361.154	0.00771	0.00738	0.00855	0.00964	0.00944	0.01151	0.01607	0.01658	0.02511
361.529	0.00658	0.00757	0.00797	0.0092	0.01074	0.01187	0.01155	0.0193	0.02316
361.905	0.0081	0.00726	0.00863	0.00937	0.01169	0.0105	0.01632	0.01905	0.02511
362.281	0.00846	0.00817	0.0097	0.00977	0.01104	0.0119	0.01407	0.0199	0.0277
362.656	0.00541	0.00564	0.00955	0.00705	0.01024	0.01077	0.01439	0.01576	0.02243
363.032	0.00787	0.00869	0.00831	0.0093	0.01062	0.01116	0.01534	0.01647	0.01857
363.408	0.00645	0.00655	0.00714	0.00734	0.00851	0.0091	0.01201	0.01404	0.01964
363.784	0.00622	0.00624	0.00816	0.00811	0.00998	0.01011	0.0138	0.01594	0.02345
364.159	0.00753	0.00811	0.00816	0.00924	0.01143	0.01178	0.01553	0.02037	0.02604
364.535	0.00843	0.00832	0.00898	0.00909	0.01086	0.01093	0.0151	0.01694	0.02555
364.911	0.00537	0.00628	0.00863	0.00862	0.00944	0.01107	0.01323	0.0164	0.01901
365.287	0.0057	0.00687	0.00737	0.00864	0.01	0.01148	0.01477	0.01787	0.02492
365.663	0.0064	0.00707	0.00799	0.00841	0.009	0.01064	0.01458	0.01672	0.02184
366.039	0.00855	0.00832	0.00904	0.01053	0.01074	0.0119	0.01496	0.02158	0.02521
366.414	0.00764	0.00711	0.00821	0.00894	0.01092	0.01022	0.01572	0.01901	0.02756
366.79	0.00746	0.0072	0.00776	0.00768	0.01127	0.01066	0.01336	0.01665	0.0195
367.166	0.00661	0.00635	0.00834	0.01019	0.01086	0.00942	0.01355	0.01762	0.02726
367.542	0.00722	0.00631	0.00737	0.00792	0.00823	0.00903	0.01252	0.0174	0.02218
367.918	0.00365	0.0066	0.00652	0.00751	0.01024	0.01059	0.01209	0.01447	0.02292
368.294	0.00782	0.00869	0.00898	0.00988	0.01117	0.01222	0.01738	0.02169	0.02966
368.67	0.00798	0.00817	0.00855	0.01043	0.01127	0.01153	0.01464	0.02087	0.02741
369.046	0.00713	0.00527	0.00902	0.00862	0.01016	0.01135	0.01293	0.01526	0.02209
369.422	0.0055	0.00842	0.00838	0.00945	0.01022	0.01048	0.01328	0.01451	0.02511
369.798	0.00683	0.00666	0.00746	0.00883	0.00998	0.01139	0.01334	0.01526	0.02018
370.174	0.00629	0.00732	0.00803	0.00817	0.01104	0.01004	0.01534	0.02187	0.02443
370.55	0.00688	0.00664	0.00787	0.00979	0.0098	0.01213	0.0126	0.01712	0.02829
370.926	0.00622	0.00581	0.00834	0.00973	0.01014	0.01155	0.01447	0.01597	0.02673
371.302	0.00821	0.00743	0.00765	0.01003	0.01018	0.0113	0.0151	0.0203	0.02482
371.678	0.0058	0.00697	0.0091	0.00854	0.00936	0.01105	0.01266	0.01594	0.02223
372.055	0.00631	0.00742	0.00966	0.01045	0.0109	0.01098	0.01304	0.01783	0.02125
372.431	0.00629	0.00798	0.00834	0.00953	0.01016	0.01048	0.01344	0.01676	0.02448
372.807	0.00622	0.00566	0.00748	0.00813	0.00926	0.01068	0.0138	0.01597	0.0234
373.183	0.00789	0.00809	0.00908	0.00956	0.01046	0.01142	0.01453	0.01819	0.02526
373.559	0.008	0.00875	0.01011	0.0103	0.01179	0.01043	0.01624	0.02101	0.02604
373.936	0.00573	0.00599	0.00671	0.00766	0.00906	0.01098	0.01296	0.01901	0.02394
374.312	0.00701	0.00794	0.00752	0.00862	0.01115	0.01197	0.01401	0.02019	0.0191
374.688	0.00577	0.00724	0.00724	0.01007	0.00839	0.00928	0.01458	0.01494	0.02365
375.064	0.00697	0.0066	0.00861	0.00802	0.01066	0.00997	0.01388	0.01987	0.02678
375.441	0.0074	0.00747	0.00818	0.00913	0.01036	0.01142	0.0125	0.0164	0.02424
375.817	0.00697	0.00749	0.0096	0.00943	0.01024	0.0121	0.01575	0.01969	0.02658
376.193	0.00638	0.00745	0.00759	0.0099	0.0107	0.01139	0.01626	0.01819	0.02668
376.57	0.00654	0.00911	0.00943	0.00992	0.01106	0.01187	0.01594	0.01872	0.02389
376.946	0.00546	0.0072	0.00806	0.0087	0.0087	0.0085	0.01369	0.01697	0.02575
377.322	0.00717	0.00699	0.0072	0.00926	0.00924	0.01171	0.01269	0.01808	0.02438
377.699	0.00629	0.00674	0.00767	0.00877	0.00833	0.01022	0.01296	0.01797	0.02243
378.075	0.00647	0.00608	0.00786	0.009	0.01004	0.01132	0.01363	0.01697	0.02746
378.452	0.00665	0.00655	0.006	0.00849	0.00996	0.01066	0.01442	0.0149	0.02257
378.828	0.00561	0.00751	0.00881	0.01041	0.0095	0.0121	0.01388	0.01783	0.02047
379.204	0.0081	0.00728	0.00844	0.01045	0.01096	0.01176	0.01765	0.01887	0.02394
379.581	0.0057	0.00732	0.00853	0.00832	0.00998	0.00924	0.01274	0.01637	0.02414
379.957	0.00758	0.00742	0.00908	0.0083	0.01016	0.01116	0.01466	0.01826	0.02551
380.334	0.0064	0.00819	0.00921	0.01094	0.01036	0.01281	0.01491	0.01701	0.02599
380.71	0.00832	0.00774	0.00874	0.0099	0.01275	0.01128	0.01485	0.02005	0.02682
381.087	0.00782	0.00713	0.00846	0.01015	0.0109	0.01247	0.01716	0.01983	0.02463
381.464	0.00717	0.00799	0.00848	0.00854	0.011	0.0113	0.01344	0.01622	0.02453
381.84	0.00708	0.00589	0.00771	0.00862	0.00898	0.01109	0.01334	0.01654	0.02072
382.217	0.00771	0.00718	0.00889	0.01024	0.01004	0.01071	0.01469	0.0169	0.02458
382.593	0.00697	0.00689	0.00866	0.00856	0.00964	0.01275	0.01344	0.01744	0.02531
382.97	0.00625	0.00624	0.0096	0.00932	0.0109	0.01146	0.01513	0.0193	0.02858
383.347	0.00638	0.00616	0.00814	0.00704	0.00936	0.01041	0.01277	0.01565	0.01954
383.723	0.00778	0.00666	0.00859	0.01005	0.01151	0.01119	0.01353	0.01915	0.02673
384.1	0.00629	0.00796	0.00865	0.00996	0.01189	0.01148	0.01529	0.02062	0.02844
384.477	0.00717	0.00736	0.00771	0.00879	0.01088	0.01132	0.01483	0.01361	0.01974
384.853	0.006	0.00633	0.00731	0.00913	0.0091	0.00963	0.01366	0.01633	0.02077
385.23	0.00683	0.00865	0.00786	0.0107	0.01211	0.0119	0.01396	0.02094	0.02565
385.607	0.00819	0.00867	0.01039	0.00958	0.01098	0.01417	0.01494	0.01883	0.02682
385.984	0.00688	0.0063	0.00823	0.00953	0.01088	0.01091	0.01472	0.01533	0.02277
386.36	0.00913	0.00832	0.00848	0.0097	0.01102	0.0113	0.01477	0.01737	0.0281
386.737	0.00701	0.00742	0.00831	0.00904	0.00996	0.011	0.01325	0.01726	0.02536
387.114	0.00704	0.00743	0.00908	0.00873	0.00948	0.01206	0.01212	0.01601	0.02345
387.491	0.00636	0.00709	0.00893	0.00911	0.00976	0.0108	0.01266	0.01855	0.02766
387.868	0.00722	0.00759	0.00983	0.01043	0.01119	0.01073	0.01407	0.01526	0.0257
388.245	0.00688	0.00796	0.00861	0.00962	0.01082	0.0097	0.01393	0.02037	0.02614
388.621	0.00634	0.00738	0.00874	0.00936	0.01	0.01041	0.01377	0.01594	0.02541
388.998	0.00816	0.00701	0.00784	0.00815	0.01012	0.01052	0.01374	0.01797	0.02282
389.375	0.00683	0.00722	0.0087	0.00951	0.0095	0.01112	0.01483	0.01758	0.02619
389.752	0.00789	0.00817	0.00803	0.00922	0.01068	0.01169	0.01456	0.01687	0.02345
390.129	0.0058	0.00689	0.00791	0.00837	0.01032	0.01027	0.01369	0.01651	0.02194
390.506	0.00683	0.00707	0.00671	0.00824	0.01151	0.01139	0.01523	0.0183	0.02301
390.883	0.00805	0.01043	0.01079	0.01183	0.01237	0.01391	0.01624	0.0203	0.03137
391.26	0.00616	0.00562	0.00727	0.00805	0.0094	0.00999	0.01347	0.01769	0.02546
391.637	0.00701	0.00757	0.00819	0.00973	0.01024	0.01043	0.01355	0.01569	0.02477
392.014	0.00455	0.0045	0.00793	0.00783	0.00785	0.01036	0.01128	0.01551	0.01627
392.391	0.00735	0.00757	0.00686	0.008	0.01054	0.01025	0.01358	0.01662	0.02243
392.768	0.00616	0.00616	0.00622	0.00854	0.00916	0.00972	0.01125	0.01726	0.02042
393.145	0.00886	0.00873	0.00823	0.0096	0.01177	0.01119	0.01464	0.0204	0.02609
393.522	0.00446	0.00562	0.00447	0.00662	0.00773	0.00871	0.01063	0.01361	0.01793
393.9	0.00805	0.00867	0.0084	0.01026	0.01119	0.01119	0.01537	0.02044	0.02634
394.277	0.00625	0.00531	0.00701	0.00915	0.0091	0.00798	0.01166	0.01551	0.02106
394.654	0.00708	0.0073	0.00859	0.00843	0.00928	0.0105	0.01456	0.01851	0.02365
395.031	0.00699	0.00873	0.00889	0.01134	0.01295	0.01352	0.01423	0.01987	0.0259
395.408	0.00692	0.00618	0.00803	0.00928	0.01129	0.01004	0.01439	0.01776	0.02345
395.785	0.00706	0.0079	0.00951	0.00964	0.0111	0.01183	0.01564	0.0194	0.02585
396.163	0.0057	0.00753	0.0081	0.00883	0.00994	0.011	0.01325	0.01608	0.02448
396.54	0.00593	0.00745	0.00844	0.00775	0.00966	0.01098	0.0141	0.01844	0.0236
396.917	0.00895	0.00915	0.00819	0.00975	0.01092	0.01194	0.01426	0.01769	0.0256
397.294	0.00708	0.00539	0.00748	0.00854	0.01002	0.0102	0.01298	0.01665	0.02428
397.672	0.00866	0.00798	0.00874	0.00807	0.01052	0.0121	0.0155	0.01729	0.02595
398.049	0.0062	0.00657	0.00741	0.00866	0.01048	0.01109	0.01307	0.01658	0.01886
398.426	0.00769	0.00902	0.00797	0.01037	0.01185	0.01185	0.01531	0.01862	0.02482
398.804	0.00798	0.00593	0.00797	0.00817	0.01048	0.0105	0.01236	0.01665	0.02262
399.181	0.00422	0.00552	0.00543	0.00755	0.00699	0.00782	0.0087	0.01236	0.01798
399.558	0.00726	0.00709	0.0094	0.00987	0.01008	0.01155	0.01461	0.01919	0.02639
399.936	0.00559	0.00593	0.00709	0.00805	0.00721	0.00977	0.0113	0.01747	0.02336
400.313	0.00607	0.00715	0.00865	0.00868	0.01058	0.00974	0.01399	0.01872	0.02292
400.69	0.00638	0.00691	0.00688	0.00779	0.01094	0.01107	0.01483	0.01944	0.02306
401.068	0.00839	0.00711	0.01006	0.00873	0.01129	0.01387	0.01502	0.01629	0.02819
401.445	0.00886	0.00807	0.0088	0.00905	0.01179	0.01247	0.01428	0.01833	0.02399
401.823	0.00676	0.00703	0.00836	0.00968	0.0104	0.01084	0.0148	0.01601	0.03069
402.2	0.00591	0.00693	0.00756	0.00836	0.01034	0.0099	0.01266	0.01662	0.02448
402.578	0.00609	0.00745	0.00866	0.00898	0.01159	0.01082	0.01396	0.0184	0.02741
402.955	0.00776	0.0066	0.00904	0.00943	0.00946	0.01123	0.01361	0.01919	0.02292
403.333	0.0067	0.00796	0.00887	0.00843	0.01072	0.01132	0.01575	0.01722	0.02585
403.71	0.00591	0.00637	0.00823	0.00934	0.00898	0.00784	0.01176	0.01762	0.02292
404.088	0.00629	0.00711	0.00784	0.00837	0.01098	0.01215	0.01504	0.01697	0.02106
404.465	0.00715	0.00821	0.00729	0.00979	0.00972	0.01169	0.01407	0.01672	0.0238
404.843	0.00771	0.00813	0.00925	0.00968	0.01106	0.01103	0.01529	0.02062	0.02409
405.221	0.00893	0.00819	0.00966	0.01026	0.01002	0.01199	0.01469	0.01822	0.02507
405.598	0.00828	0.00796	0.00866	0.00964	0.01197	0.01222	0.01521	0.02023	0.02375
405.976	0.0067	0.00556	0.0091	0.00813	0.00938	0.01057	0.01266	0.01651	0.02394
406.354	0.00713	0.00682	0.00868	0.00977	0.01121	0.01222	0.01423	0.0209	0.0258
406.731	0.0071	0.0089	0.00853	0.00877	0.0107	0.0121	0.01282	0.01847	0.02301
407.109	0.00717	0.00794	0.00908	0.0087	0.01112	0.01178	0.01559	0.01644	0.02238
407.487	0.00695	0.00701	0.00795	0.00862	0.00976	0.01139	0.01269	0.01772	0.02541
407.864	0.00904	0.00883	0.00925	0.01085	0.01157	0.01364	0.01662	0.01915	0.02941
408.242	0.0078	0.00558	0.00772	0.00788	0.0101	0.01018	0.0135	0.01669	0.0236
408.62	0.00658	0.00701	0.00908	0.00841	0.00882	0.01068	0.01361	0.01758	0.02399
408.998	0.0062	0.00691	0.00718	0.00879	0.00982	0.01103	0.01428	0.01554	0.0259
409.375	0.00667	0.0066	0.00812	0.00845	0.00954	0.00942	0.01344	0.01647	0.02174
409.753	0.00654	0.00778	0.00812	0.00871	0.0108	0.01139	0.01204	0.01862	0.0259
410.131	0.00652	0.00759	0.00787	0.00898	0.01054	0.01174	0.01274	0.01551	0.02453
410.509	0.00573	0.00626	0.00682	0.00811	0.0089	0.01015	0.01344	0.01504	0.0214
410.887	0.00805	0.00801	0.00859	0.01037	0.01165	0.01183	0.01754	0.02108	0.02531
411.265	0.00704	0.00647	0.00812	0.00756	0.00938	0.01075	0.01385	0.0149	0.02663
411.642	0.00832	0.00772	0.01064	0.00939	0.01074	0.01233	0.01369	0.01969	0.0257
412.02	0.0074	0.00832	0.00765	0.00949	0.01084	0.01087	0.01453	0.01937	0.02443
412.398	0.00814	0.00971	0.01135	0.01143	0.01261	0.01284	0.01746	0.02244	0.02697
412.776	0.00595	0.00691	0.00752	0.00917	0.0108	0.01045	0.01228	0.01715	0.02482
413.154	0.00848	0.00726	0.00838	0.00887	0.01137	0.00933	0.01472	0.01787	0.02736
413.532	0.00882	0.00879	0.00885	0.01105	0.01137	0.01236	0.01529	0.01869	0.02551
413.91	0.00947	0.00799	0.00863	0.00883	0.01301	0.01359	0.01369	0.01987	0.03044
414.288	0.00534	0.0066	0.00699	0.00766	0.00743	0.00848	0.01258	0.01376	0.0235
414.666	0.00875	0.00707	0.00834	0.00928	0.01139	0.01009	0.01491	0.0189	0.0237
415.044	0.00785	0.00718	0.00803	0.00943	0.01102	0.01213	0.01288	0.01933	0.0277
415.422	0.00719	0.00745	0.00735	0.00883	0.00982	0.01162	0.01396	0.01444	0.02609
415.8	0.00722	0.00678	0.00795	0.00866	0.00948	0.0094	0.01323	0.0194	0.02121
416.178	0.00884	0.00767	0.00966	0.01022	0.01002	0.01199	0.01602	0.01947	0.02663
416.556	0.00776	0.00848	0.00891	0.01047	0.01119	0.01187	0.0161	0.01962	0.02692
416.934	0.0055	0.00859	0.00793	0.00911	0.0107	0.01103	0.01374	0.01651	0.02194
417.313	0.00708	0.00865	0.00921	0.0099	0.01147	0.0127	0.01401	0.01969	0.02941
417.691	0.00699	0.00626	0.00874	0.01026	0.01117	0.00983	0.01336	0.01744	0.02306
418.069	0.00888	0.00743	0.00829	0.00871	0.01275	0.01048	0.01521	0.02276	0.02604
418.447	0.00798	0.00711	0.00795	0.01019	0.01052	0.01098	0.01453	0.0169	0.02453
418.825	0.00807	0.0096	0.00821	0.01049	0.01145	0.01151	0.01607	0.01987	0.02507
419.203	0.00778	0.00782	0.0078	0.00894	0.00976	0.01043	0.01372	0.01612	0.02218
419.582	0.00543	0.00547	0.00735	0.00817	0.01092	0.00869	0.01187	0.01669	0.0234
419.96	0.00746	0.00728	0.00889	0.0103	0.0094	0.0113	0.01447	0.01987	0.02648
420.338	0.00909	0.00844	0.00996	0.00975	0.01189	0.01398	0.01599	0.02094	0.02717
420.716	0.00688	0.00859	0.0088	0.00975	0.01155	0.01148	0.01399	0.01783	0.02614
421.095	0.00462	0.00616	0.00778	0.00887	0.00942	0.01261	0.0145	0.01619	0.02248
421.473	0.00857	0.00811	0.00825	0.00922	0.01064	0.01226	0.01447	0.01787	0.02531
421.851	0.00767	0.00883	0.00908	0.00917	0.01233	0.01291	0.01542	0.02119	0.02717
422.23	0.00523	0.00608	0.0063	0.00951	0.00847	0.00965	0.01255	0.01751	0.01959
422.608	0.00819	0.00894	0.00928	0.0103	0.01133	0.01116	0.01632	0.0169	0.02839
422.986	0.00625	0.00599	0.00919	0.0086	0.01042	0.01066	0.01325	0.01672	0.02301
423.365	0.00676	0.00689	0.00898	0.00954	0.01066	0.01252	0.01358	0.02119	0.0258
423.743	0.00658	0.00732	0.00799	0.008	0.00934	0.00896	0.01485	0.01554	0.02174
424.121	0.00595	0.00668	0.00799	0.00881	0.01102	0.01087	0.01293	0.02058	0.02145
424.5	0.00785	0.00645	0.00765	0.00966	0.01004	0.01054	0.01439	0.01801	0.02433
424.878	0.00598	0.00745	0.00735	0.00756	0.00944	0.01098	0.01274	0.01597	0.02008
425.257	0.00893	0.00778	0.009	0.01	0.0109	0.01304	0.01523	0.01776	0.0279
425.635	0.00627	0.00807	0.00887	0.01002	0.01072	0.01011	0.01445	0.01765	0.02741
426.014	0.00519	0.0068	0.00821	0.00983	0.00821	0.00928	0.01269	0.01712	0.02448
426.392	0.00816	0.00774	0.00934	0.011	0.01269	0.01398	0.01727	0.02083	0.03049
426.771	0.0074	0.0079	0.00896	0.00971	0.01106	0.01231	0.01426	0.01815	0.02668
427.149	0.00767	0.00637	0.00786	0.00947	0.01032	0.01066	0.01407	0.01522	0.02458
427.528	0.0081	0.00859	0.00959	0.01045	0.01159	0.01215	0.0141	0.02173	0.02663
427.906	0.00449	0.0068	0.00763	0.00926	0.01036	0.00912	0.01374	0.01422	0.02516
428.285	0.00611	0.00651	0.00756	0.00845	0.00928	0.0102	0.01285	0.01808	0.02272
428.664	0.0041	0.00689	0.00814	0.00824	0.0096	0.00965	0.01147	0.01311	0.02345
429.042	0.00834	0.00817	0.00863	0.01041	0.01102	0.01164	0.01689	0.0203	0.0301
429.421	0.00708	0.00693	0.00833	0.00811	0.00942	0.0108	0.01469	0.01554	0.02639
429.799	0.00665	0.00564	0.00761	0.00902	0.0088	0.00928	0.0132	0.01429	0.02013
430.178	0.00972	0.00883	0.01013	0.01077	0.01251	0.01265	0.01572	0.0218	0.03181
430.557	0.00764	0.00952	0.00844	0.00845	0.01167	0.0108	0.01374	0.01812	0.0234
430.935	0.0081	0.00745	0.00821	0.0099	0.01121	0.01045	0.01288	0.0204	0.02468
431.314	0.00737	0.00796	0.00774	0.00845	0.00954	0.01265	0.01309	0.01983	0.02516
431.693	0.00568	0.00608	0.00795	0.00792	0.01002	0.0102	0.01315	0.01755	0.02135
432.072	0.00823	0.00937	0.01021	0.0092	0.01046	0.0127	0.01591	0.01751	0.02678
432.45	0.00652	0.00736	0.00782	0.00983	0.01048	0.01061	0.01298	0.01722	0.02238
432.829	0.00767	0.00734	0.0081	0.00845	0.00998	0.01206	0.01445	0.01805	0.02306
433.208	0.0071	0.00653	0.00688	0.00794	0.0103	0.01073	0.01347	0.01765	0.02365
433.587	0.00649	0.00641	0.00913	0.00866	0.01072	0.01126	0.01344	0.01726	0.02316
433.965	0.00474	0.00674	0.00709	0.00994	0.00888	0.01135	0.01401	0.01429	0.02028
434.344	0.00913	0.00956	0.00974	0.01007	0.01207	0.0127	0.01716	0.01937	0.02834
434.723	0.00762	0.00755	0.00902	0.00956	0.01078	0.01213	0.01415	0.02251	0.02536
435.102	0.00582	0.0056	0.00667	0.00732	0.00841	0.00784	0.01187	0.01472	0.02096
435.481	0.00925	0.00817	0.00942	0.00881	0.01078	0.01256	0.01415	0.01447	0.02248
435.86	0.0062	0.00743	0.00697	0.00941	0.01082	0.01155	0.01323	0.01762	0.02526
436.239	0.00692	0.00687	0.00754	0.00898	0.01159	0.01084	0.01366	0.01715	0.02438
436.618	0.00589	0.00548	0.00631	0.00747	0.00803	0.01018	0.01149	0.01322	0.01954
436.997	0.00733	0.00674	0.00772	0.00975	0.0109	0.01336	0.01323	0.01933	0.02731
437.375	0.00737	0.00649	0.00795	0.00828	0.00817	0.00977	0.01439	0.01858	0.02282
437.754	0.00805	0.00747	0.00818	0.0092	0.01135	0.01174	0.01445	0.0179	0.02301
438.133	0.00805	0.0085	0.00857	0.01043	0.0094	0.01155	0.01548	0.02019	0.02746
438.512	0.00548	0.00662	0.00744	0.00805	0.00775	0.00981	0.0122	0.01658	0.0234
438.891	0.00697	0.00809	0.0094	0.0086	0.00968	0.01187	0.01507	0.01858	0.02468
439.27	0.00568	0.00616	0.00857	0.00885	0.01044	0.01075	0.01266	0.01905	0.02536
439.649	0.00523	0.00645	0.00799	0.00813	0.00908	0.01018	0.01513	0.01547	0.0216
440.029	0.00611	0.00747	0.00759	0.00849	0.01028	0.01027	0.01271	0.01629	0.02453
440.408	0.0055	0.00734	0.00797	0.009	0.00962	0.01105	0.01298	0.01862	0.02174
440.787	0.00776	0.00881	0.00947	0.01141	0.0111	0.01194	0.01439	0.01955	0.02692
441.166	0.00794	0.00784	0.00827	0.00834	0.01	0.01052	0.01504	0.01715	0.02634
441.545	0.00631	0.00618	0.00806	0.00854	0.01032	0.0127	0.01456	0.01808	0.0259
441.924	0.00868	0.00811	0.00966	0.00837	0.01165	0.01229	0.01388	0.01869	0.02687
442.303	0.00537	0.00456	0.00725	0.00787	0.00833	0.00828	0.01233	0.01712	0.01998
442.682	0.00771	0.00796	0.00887	0.00953	0.0106	0.0116	0.01537	0.01808	0.02766
443.062	0.00618	0.00749	0.00891	0.00913	0.00986	0.01284	0.01363	0.01662	0.0234
443.441	0.00658	0.00738	0.00865	0.00987	0.00974	0.01071	0.01399	0.01951	0.02726
443.82	0.00819	0.00674	0.00855	0.00858	0.01084	0.01224	0.01431	0.01619	0.02511
444.199	0.00728	0.00747	0.00814	0.00902	0.01096	0.01025	0.01629	0.01926	0.02678
444.578	0.00449	0.0057	0.00748	0.0069	0.00759	0.00883	0.01195	0.01565	0.01857
444.958	0.0081	0.00715	0.00836	0.00885	0.0111	0.01275	0.01369	0.01633	0.02257
445.337	0.00568	0.00697	0.00853	0.0069	0.0096	0.00828	0.01271	0.01544	0.02355
445.716	0.00708	0.00778	0.00639	0.00858	0.01052	0.0108	0.01323	0.01622	0.02033
446.095	0.00735	0.00703	0.00855	0.00804	0.0095	0.01128	0.01377	0.01476	0.02428
446.475	0.00821	0.00811	0.00855	0.01053	0.01098	0.01153	0.01431	0.01837	0.02849
446.854	0.00884	0.00854	0.00908	0.01045	0.01119	0.01252	0.01523	0.02037	0.02375
447.233	0.00649	0.00759	0.00889	0.01068	0.0107	0.01114	0.01431	0.01833	0.02873
447.613	0.00688	0.00722	0.00895	0.00826	0.0106	0.01103	0.01439	0.01822	0.02438
447.992	0.00846	0.00788	0.00881	0.01075	0.01112	0.0121	0.01537	0.01783	0.02985
448.372	0.00546	0.00782	0.00759	0.00845	0.01104	0.01068	0.01334	0.01765	0.02516
448.751	0.00812	0.00838	0.0094	0.00913	0.0101	0.01139	0.01407	0.01844	0.02453
449.13	0.00496	0.00512	0.00757	0.00804	0.01094	0.00883	0.01225	0.01565	0.0236
449.51	0.00593	0.00529	0.00684	0.00871	0.01	0.0102	0.01499	0.01737	0.02389
449.889	0.00676	0.0089	0.00878	0.00985	0.0105	0.01137	0.01434	0.01769	0.0277
450.269	0.008	0.00786	0.00921	0.01077	0.01127	0.01295	0.0148	0.02073	0.02653
450.648	0.00771	0.00863	0.00928	0.00854	0.00974	0.01197	0.0158	0.02062	0.02521
451.028	0.00708	0.00801	0.00889	0.01011	0.00992	0.01045	0.01336	0.01937	0.02687
451.407	0.00751	0.00763	0.00842	0.00811	0.0105	0.01155	0.01372	0.01837	0.02086
451.787	0.00546	0.00651	0.00778	0.00766	0.00964	0.0088	0.01204	0.01776	0.0236
452.166	0.00697	0.00757	0.0075	0.00943	0.0098	0.01109	0.01214	0.01676	0.02492
452.546	0.00755	0.00699	0.00784	0.00822	0.0091	0.00974	0.01336	0.01537	0.0237
452.925	0.00724	0.00664	0.00718	0.00881	0.01115	0.01119	0.01285	0.01622	0.02463
453.305	0.00839	0.00707	0.00808	0.00898	0.01038	0.01132	0.01231	0.01794	0.02531
453.685	0.00688	0.00809	0.00746	0.00849	0.00988	0.00954	0.0119	0.01697	0.0258
454.064	0.0081	0.00728	0.00861	0.00828	0.00944	0.00917	0.01317	0.01679	0.02609
454.444	0.00855	0.00821	0.01	0.0107	0.01064	0.01403	0.01567	0.02173	0.02937
454.823	0.00532	0.00606	0.00705	0.00849	0.01026	0.00935	0.01258	0.01272	0.02135
455.203	0.00825	0.00776	0.00821	0.01002	0.01139	0.01112	0.01537	0.01694	0.02736
455.583	0.00771	0.00811	0.01037	0.01075	0.01217	0.01343	0.01456	0.02144	0.02907
455.962	0.00552	0.00562	0.0084	0.00811	0.00898	0.01022	0.01312	0.01608	0.02551
456.342	0.00773	0.00647	0.00838	0.00849	0.0105	0.01316	0.01361	0.01883	0.02145
456.722	0.00492	0.00635	0.00724	0.00724	0.00954	0.01054	0.01374	0.01519	0.02096
457.102	0.00981	0.00832	0.01135	0.01147	0.01203	0.01132	0.017	0.02158	0.02858
457.481	0.0085	0.00884	0.00962	0.01007	0.01074	0.0124	0.01572	0.01962	0.02951
457.861	0.00868	0.00699	0.00902	0.00913	0.01052	0.01181	0.01399	0.0178	0.02844
458.241	0.00649	0.00653	0.00791	0.0089	0.01024	0.01038	0.01401	0.01897	0.02428
458.621	0.0076	0.00809	0.0084	0.00877	0.011	0.01018	0.01456	0.01744	0.02453
459	0.0085	0.00819	0.00801	0.00994	0.01062	0.01107	0.0125	0.01812	0.02438
459.38	0.00717	0.00786	0.00932	0.00845	0.01002	0.01238	0.01537	0.01847	0.0235
459.76	0.00528	0.00519	0.00778	0.00802	0.00984	0.00979	0.01298	0.01601	0.02511
460.14	0.00622	0.00608	0.00744	0.00813	0.00849	0.01059	0.01214	0.01544	0.02135
460.52	0.00634	0.00502	0.00677	0.00728	0.00863	0.01045	0.01204	0.01612	0.0216
460.9	0.00726	0.00807	0.00833	0.00853	0.00936	0.01089	0.01307	0.01865	0.02287
461.28	0.00796	0.00715	0.00752	0.00953	0.00982	0.01045	0.01466	0.01697	0.02458
461.659	0.00589	0.00747	0.00701	0.00977	0.01054	0.01233	0.01358	0.01776	0.02082
462.039	0.00834	0.00745	0.00917	0.00936	0.0109	0.01281	0.01553	0.01947	0.028
462.419	0.0078	0.0073	0.00767	0.00871	0.00938	0.01036	0.01504	0.01679	0.0258
462.799	0.0071	0.00657	0.00756	0.00945	0.00942	0.01059	0.01174	0.01844	0.02292
463.179	0.00683	0.00769	0.00771	0.00932	0.0103	0.01054	0.01447	0.0184	0.02272
463.559	0.00746	0.00695	0.00927	0.00924	0.0093	0.01116	0.01507	0.01637	0.02873
463.939	0.00602	0.0063	0.00647	0.00771	0.00988	0.0105	0.01241	0.01408	0.02365
464.319	0.00882	0.00865	0.00898	0.0097	0.01129	0.01087	0.01445	0.01787	0.02643
464.699	0.0071	0.00641	0.0072	0.00798	0.00896	0.01043	0.01366	0.0179	0.02536
465.079	0.0092	0.00788	0.00915	0.00883	0.01098	0.01169	0.01423	0.02076	0.02375
465.459	0.00857	0.00813	0.00934	0.00981	0.01241	0.01229	0.01664	0.02115	0.0278
465.839	0.00631	0.00572	0.00756	0.00909	0.00944	0.01153	0.01277	0.01751	0.02028
466.219	0.00647	0.00707	0.00825	0.00917	0.0103	0.01043	0.01355	0.01883	0.02536
466.6	0.00652	0.00815	0.00908	0.00902	0.01155	0.01222	0.01347	0.01869	0.02609
466.98	0.00654	0.00649	0.00912	0.00851	0.01034	0.01011	0.01328	0.01769	0.02521
467.36	0.00857	0.00894	0.01004	0.0107	0.01179	0.01339	0.01485	0.02362	0.02976
467.74	0.00897	0.00715	0.00878	0.0103	0.01082	0.013	0.01651	0.01787	0.02726
468.12	0.009	0.00817	0.00979	0.01007	0.0096	0.01107	0.01553	0.02194	0.02883
468.5	0.0071	0.00734	0.00936	0.00917	0.01121	0.01071	0.01464	0.01712	0.02365
468.88	0.0057	0.00641	0.0085	0.00845	0.01018	0.01174	0.0122	0.01501	0.02751
469.261	0.00812	0.00962	0.00896	0.00949	0.01028	0.01293	0.01415	0.01858	0.0258
469.641	0.00728	0.0083	0.0094	0.01068	0.01205	0.01307	0.01447	0.01983	0.02766
470.021	0.00762	0.00769	0.00742	0.00804	0.0103	0.01142	0.01393	0.02008	0.02687
470.401	0.00704	0.00659	0.00855	0.00977	0.00942	0.00954	0.01388	0.01776	0.02419
470.782	0.00782	0.00883	0.0088	0.0099	0.01	0.01201	0.01597	0.01997	0.02389
471.162	0.00731	0.00815	0.00784	0.00937	0.00992	0.01119	0.01504	0.01776	0.0278
471.542	0.0067	0.00736	0.00868	0.0089	0.01032	0.00988	0.01485	0.01601	0.02394
471.922	0.00895	0.00747	0.00889	0.01053	0.0098	0.01043	0.01388	0.01965	0.02492
472.303	0.0069	0.00736	0.00748	0.00853	0.00998	0.01054	0.0135	0.01629	0.02086
472.683	0.00789	0.00921	0.00947	0.01	0.01183	0.01178	0.01719	0.02055	0.02912
473.063	0.00708	0.00624	0.00834	0.00858	0.01066	0.00977	0.01369	0.01819	0.0235
473.444	0.00679	0.00697	0.0081	0.01043	0.00898	0.01201	0.01285	0.01905	0.02209
473.824	0.00841	0.00869	0.00957	0.01034	0.01125	0.01187	0.01588	0.02123	0.02981
474.204	0.00706	0.00751	0.00915	0.00968	0.01004	0.01064	0.01317	0.01769	0.02277
474.585	0.00688	0.00832	0.00797	0.01034	0.01145	0.01199	0.01561	0.02015	0.02741
474.965	0.00891	0.00911	0.0085	0.00943	0.0097	0.01208	0.01529	0.01769	0.02487
475.346	0.00708	0.00643	0.00814	0.00915	0.01026	0.0116	0.01388	0.0189	0.02321
475.726	0.0062	0.00587	0.00844	0.0087	0.00908	0.01071	0.01423	0.02023	0.02492
476.107	0.00521	0.00659	0.00631	0.00804	0.00884	0.01013	0.01168	0.01504	0.02394
476.487	0.00593	0.00568	0.00831	0.00775	0.01086	0.00899	0.01399	0.01469	0.02365
476.868	0.00665	0.0073	0.00812	0.00949	0.01127	0.01107	0.0145	0.02073	0.02673
477.248	0.00719	0.00863	0.00848	0.00845	0.0102	0.01071	0.01377	0.0188	0.0238
477.629	0.00828	0.00742	0.01	0.00987	0.01241	0.013	0.01648	0.0193	0.02717
478.009	0.00672	0.00697	0.00801	0.0097	0.01121	0.01061	0.01439	0.01729	0.02345
478.39	0.00949	0.00975	0.00825	0.00988	0.01189	0.01169	0.01521	0.01987	0.02897
478.77	0.00821	0.00784	0.00771	0.00971	0.01046	0.00889	0.01401	0.01797	0.02487
479.151	0.0078	0.00815	0.00925	0.01017	0.01169	0.01297	0.01507	0.01815	0.02595
479.531	0.00735	0.00751	0.00868	0.00843	0.01143	0.00885	0.01258	0.01812	0.02204
479.912	0.00805	0.00736	0.00821	0.008	0.00914	0.01089	0.01157	0.0194	0.02419
480.293	0.00816	0.00794	0.00844	0.00983	0.01016	0.01254	0.01545	0.01955	0.02604
480.673	0.00627	0.00927	0.00912	0.01096	0.0111	0.0099	0.01659	0.01819	0.02521
481.054	0.00805	0.00697	0.00936	0.01041	0.01098	0.01116	0.01418	0.0159	0.02443
481.434	0.0057	0.0062	0.00705	0.00911	0.01203	0.00951	0.01301	0.01919	0.02448
481.815	0.00471	0.00674	0.0078	0.00839	0.00968	0.01082	0.01288	0.0159	0.02399
482.196	0.00652	0.00765	0.00795	0.00822	0.01062	0.01109	0.01499	0.01569	0.0215
482.576	0.00823	0.0074	0.00784	0.01045	0.0101	0.01325	0.01491	0.01537	0.02643
482.957	0.00645	0.00631	0.00682	0.00858	0.00926	0.008	0.01179	0.01583	0.02038
483.338	0.00857	0.00798	0.00968	0.01128	0.01131	0.01268	0.01624	0.02198	0.02565
483.719	0.00909	0.00751	0.00943	0.00894	0.01171	0.01041	0.01423	0.0213	0.02653
484.099	0.00767	0.00815	0.00739	0.00911	0.01008	0.0116	0.01453	0.01772	0.02301
484.48	0.00699	0.00803	0.00977	0.00981	0.00962	0.01158	0.01464	0.01865	0.02487
484.861	0.00733	0.00753	0.00912	0.00917	0.01141	0.01022	0.0151	0.0178	0.02555
485.242	0.00816	0.00844	0.00987	0.01166	0.01163	0.01334	0.01488	0.02144	0.02604
485.622	0.00568	0.00724	0.00915	0.00837	0.01052	0.01185	0.01344	0.01847	0.02458
486.003	0.00699	0.00867	0.00959	0.00777	0.01042	0.0113	0.01358	0.01662	0.02277
486.384	0.00909	0.00834	0.00861	0.00877	0.01215	0.01242	0.01439	0.02037	0.02751
486.765	0.00613	0.00902	0.00853	0.00939	0.01012	0.01144	0.0155	0.01644	0.02472
487.146	0.0071	0.00771	0.00959	0.00902	0.01034	0.01116	0.0135	0.0199	0.02653
487.527	0.00839	0.00811	0.00853	0.009	0.00996	0.01135	0.01426	0.02008	0.02067
487.908	0.00674	0.00689	0.00874	0.00888	0.01034	0.01265	0.01399	0.02012	0.02472
488.289	0.00742	0.00699	0.0096	0.01066	0.0096	0.01162	0.01542	0.01894	0.02717
488.669	0.00469	0.00672	0.00848	0.00819	0.00956	0.00942	0.01418	0.01697	0.02101
489.05	0.00613	0.00772	0.009	0.00898	0.01125	0.01307	0.01363	0.01844	0.02428
489.431	0.00744	0.00774	0.00739	0.01007	0.01177	0.01178	0.01342	0.01694	0.02419
489.812	0.00593	0.00801	0.01045	0.00939	0.01006	0.01242	0.01483	0.01951	0.02287
490.193	0.00503	0.00641	0.00688	0.00841	0.00882	0.01018	0.01095	0.01508	0.0192
490.574	0.00767	0.0073	0.00855	0.00947	0.01153	0.01112	0.01488	0.01958	0.0257
490.955	0.00568	0.00655	0.00846	0.00719	0.00835	0.00942	0.01141	0.01569	0.0214
491.336	0.00868	0.00848	0.00959	0.00985	0.01187	0.0124	0.01624	0.02108	0.02883
491.717	0.00647	0.00799	0.00842	0.00981	0.01265	0.01208	0.01304	0.02251	0.02761
492.098	0.00658	0.00686	0.00945	0.00743	0.00896	0.01146	0.01355	0.01658	0.02453
492.479	0.00825	0.00715	0.00891	0.00954	0.01159	0.01121	0.01415	0.01712	0.02443
492.86	0.00807	0.00846	0.00889	0.00913	0.01157	0.0121	0.01578	0.0199	0.0259
493.241	0.00595	0.00599	0.00735	0.00909	0.01062	0.01128	0.01331	0.01701	0.02189
493.623	0.00753	0.00687	0.00752	0.00953	0.01026	0.00944	0.01236	0.0188	0.02209
494.004	0.00798	0.00668	0.00927	0.00887	0.01131	0.01178	0.01315	0.01897	0.02414
494.385	0.0067	0.00742	0.00874	0.00928	0.01054	0.01093	0.01678	0.02026	0.02663
494.766	0.00539	0.00637	0.00851	0.00904	0.00936	0.01036	0.01304	0.01558	0.0213
495.147	0.00667	0.00821	0.0099	0.00875	0.01068	0.01054	0.01358	0.01862	0.02682
495.528	0.00746	0.0074	0.00842	0.00966	0.01161	0.01146	0.01534	0.01758	0.02682
495.909	0.00629	0.00601	0.00895	0.00868	0.0091	0.01043	0.01334	0.01722	0.02482
496.291	0.00787	0.00964	0.00912	0.01051	0.01014	0.01213	0.01483	0.01955	0.02805
496.672	0.00591	0.00626	0.00716	0.00749	0.00982	0.00954	0.01388	0.01862	0.02409
497.053	0.00713	0.00863	0.00799	0.00934	0.00964	0.01032	0.01485	0.01883	0.02585
497.434	0.00719	0.0056	0.00895	0.00802	0.00986	0.00885	0.01507	0.01604	0.0238
497.816	0.00525	0.00633	0.00714	0.00745	0.00819	0.01006	0.01271	0.01436	0.02213
498.197	0.00652	0.00687	0.00754	0.00864	0.00962	0.01034	0.01233	0.01833	0.02267
498.578	0.00719	0.00713	0.00784	0.00709	0.01002	0.00931	0.01399	0.01572	0.01945
498.959	0.0069	0.0085	0.00985	0.00992	0.00924	0.01185	0.01412	0.01772	0.02712
499.341	0.00719	0.00643	0.00748	0.00866	0.0103	0.0096	0.0125	0.01919	0.02619
499.722	0.00505	0.0078	0.00827	0.00864	0.01016	0.01093	0.01307	0.01679	0.02399
500.103	0.00683	0.00574	0.00787	0.00943	0.0098	0.01022	0.01418	0.01415	0.02487
500.485	0.00568	0.00705	0.00746	0.00639	0.00847	0.0091	0.01339	0.0164	0.01827
500.866	0.00746	0.00614	0.00692	0.00721	0.009	0.0083	0.01117	0.01476	0.01876
501.247	0.00462	0.00643	0.00671	0.00675	0.00863	0.00878	0.00954	0.01347	0.01529
501.629	0.00667	0.00776	0.00684	0.00766	0.00886	0.0088	0.0109	0.01594	0.02248
502.01	0.00514	0.00531	0.00515	0.00628	0.00872	0.008	0.01033	0.01269	0.01437
502.392	0.00821	0.00616	0.00725	0.008	0.00865	0.00674	0.01111	0.01336	0.01749
502.773	0.00629	0.00589	0.00759	0.0077	0.00912	0.00878	0.01168	0.01469	0.01764
503.154	0.00598	0.00446	0.00648	0.00589	0.00789	0.0055	0.00895	0.008	0.01046
503.536	0.00726	0.00479	0.00605	0.00604	0.00677	0.0061	0.008	0.01244	0.01656
503.917	0.0055	0.00579	0.00615	0.00668	0.00717	0.00795	0.00819	0.01054	0.01544
504.299	0.00311	0.00228	0.00502	0.0036	0.00416	0.00502	0.00428	0.00486	0.00831
504.68	0.00584	0.00516	0.00398	0.0056	0.00568	0.00594	0.0061	0.00736	0.00826
505.062	0.000653919	0.00193	0.000281918	0.000471565	0.00163	0	0.00149	0.00104	0
505.443	0.00219	0.00404	0.00118	0.00323	0.00255	0.00282	0.00138	0.00247	0.00357
505.825	0	0	0.00276	0	0	0.00241	0	0.0015	0.00151
506.206	0.00277	0.00168	0.00179	0.00238	0.00175	0.00282	0.00206	0.00154	0.00586
506.588	0.00268	0.00324	0.00259	0.00398	0.00428	0.00163	0.00358	0.0025	0.00601
506.969	0.00311	0.00158	0.00216	0.0024	0.000763083	0.000366771	0.00328	0.00139	0.0021
507.351	0.000112745	0.00234	0.00331	0.00334	0.00482	0.000779387	0.00312	0	0.000390892
507.733	0.00361	0.00158	0.0025	0.00134	0.00369	0.00197	0.00371	0.00314	0.00205
508.114	0.00138	0.00232	0.00186	0.00204	0.00118	0.00154	0.00203	0.00186	0.0023
508.496	0.0025	0.00247	0.00227	0.00362	0.00289	0.00337	0.0048	0.00336	0.00381
508.877	0.00318	0.00272	0.00197	0.00253	0.00291	0.00124	0.00244	0.001	0.00117
509.259	0.00417	0.00253	0.00391	0.00396	0.00253	0.00268	0.00382	0.00354	0.00386
509.641	0.0014	0.00102	0.000714192	0.00136	0.000843407	0.000206308	0.000650548	0.00154	0.00225
510.022	0.00244	0.00193	0.00167	0.00315	0.00307	0.00287	0.00567	0.00197	0.00391
510.404	0.00286	0.00348	0.0041	0.0036	0.0047	0.00452	0.00428	0.00364	0.00606
510.786	0.00331	0.00245	0.0013	0.0043	0.00235	0.00374	0.00518	0.0044	0.00445
511.168	0.000879408	0.00294	0	0.00196	0.00187	0.00282	0.00173	0.00139	0.00308
511.549	0.0021	0.00272	0.00321	0.00421	0.00367	0.00415	0.00445	0.00447	0.00655
511.931	0.00645	0.00595	0.00556	0.0069	0.00562	0.00559	0.00873	0.01086	0.0149
512.313	0.000744115	0.00143	0.00265	0.00241	0.00235	0.00284	0.0013	0.00336	0.00279
512.695	0.000383332	0.00232	0.00248	0.00206	0.00378	0.00227	0.000460805	0.00136	0.00342
513.076	0.00354	0.00309	0.00342	0.00157	0.00289	0.00259	0.00382	0.00229	0.00537
513.458	0.00566	0.00434	0.00504	0.00541	0.00651	0.00488	0.00759	0.00843	0.01065
513.84	0.00228	0.00274	0.0032	0.0034	0.00414	0.00417	0.00515	0.00332	0.00347
514.222	0.00435	0.00201	0.004	0.00357	0.00339	0.00518	0.00434	0.0065	0.01094
514.604	0.00428	0.00572	0.00519	0.00572	0.00558	0.00672	0.00732	0.00786	0.00713
514.985	0.00262	0.00286	0.00291	0.00279	0.00321	0.00142	0.00423	0.00482	0.00909
515.367	0.00203	0.00145	0.00511	0.00172	0.0039	0.00355	0.0039	0.00347	0.00655
515.749	0.00505	0.00322	0.00412	0.00489	0.00625	0.00497	0.00748	0.0099	0.01378
516.131	0.0058	0.00639	0.00686	0.00668	0.00729	0.00823	0.0077	0.01415	0.01275
516.513	0.003	0.00353	0.00361	0.00353	0.00568	0.00534	0.00328	0.0044	0.00635
516.895	0.00162	0.00116	0.00385	0.00341	0.00353	0.00268	0.0061	0.007	0.00704
517.277	0.00295	0.00274	0.00395	0.00338	0.00464	0.00468	0.00526	0.0055	0.00762
517.659	0.00284	0.00166	0.00366	0.00392	0.00476	0.00376	0.00426	0.00282	0.00625
518.041	0.00859	0.0085	0.00705	0.00819	0.00831	0.00761	0.01344	0.0139	0.01808
518.423	0.00106	0.00378	0.00274	0.00413	0.00357	0.00447	0.00526	0.00647	0.00694
518.805	0.00758	0.00699	0.00725	0.00685	0.00876	0.00811	0.00748	0.01133	0.01559
519.187	0.00309	0.00415	0.00457	0.00622	0.0056	0.00523	0.0084	0.00686	0.0107
519.569	0.00625	0.00666	0.00682	0.00617	0.00779	0.00793	0.01063	0.01236	0.01969
519.951	0.0055	0.0044	0.00442	0.00453	0.00721	0.00646	0.0093	0.00954	0.01036
520.333	0.0053	0.00533	0.00509	0.00528	0.00745	0.00672	0.00976	0.01126	0.01603
520.715	0.00604	0.00628	0.00645	0.00675	0.00855	0.00731	0.01022	0.01126	0.01788
521.097	0.00455	0.00533	0.00543	0.0057	0.00717	0.00816	0.00878	0.00997	0.013
521.479	0.00444	0.00519	0.00553	0.00575	0.00667	0.00649	0.00786	0.00922	0.01305
521.861	0.00528	0.00452	0.00648	0.00643	0.00926	0.00736	0.00962	0.01358	0.0149
522.243	0.00568	0.00539	0.005	0.00651	0.00775	0.00805	0.01003	0.0134	0.01275
522.625	0.00537	0.00477	0.00648	0.00721	0.00713	0.00695	0.00976	0.01244	0.01622
523.007	0.00228	0.00301	0.00504	0.00547	0.00486	0.00587	0.00588	0.0065	0.01007
523.389	0.00422	0.00407	0.00818	0.0069	0.00703	0.00834	0.01119	0.01158	0.01686
523.771	0.00575	0.00506	0.00663	0.00604	0.00721	0.00828	0.00843	0.01118	0.0127
524.154	0.00645	0.00734	0.0075	0.00702	0.00805	0.00922	0.01201	0.01311	0.01906
524.536	0.00584	0.00583	0.00609	0.00853	0.00661	0.00905	0.00989	0.01161	0.0193
524.918	0.00584	0.00782	0.00789	0.00879	0.00942	0.01123	0.01361	0.01501	0.02414
525.3	0.00803	0.00788	0.00778	0.00868	0.00894	0.00935	0.01204	0.01433	0.02052
525.682	0.00803	0.00711	0.00874	0.00813	0.0092	0.00993	0.01309	0.01501	0.02096
526.065	0.00634	0.00734	0.00833	0.00805	0.00948	0.00832	0.01288	0.01401	0.01954
526.447	0.00629	0.00597	0.00643	0.0073	0.00799	0.0086	0.01008	0.01247	0.01427
526.829	0.00676	0.00554	0.00774	0.00849	0.00841	0.00864	0.01157	0.0154	0.01818
527.211	0.00627	0.00682	0.00727	0.00888	0.00801	0.01105	0.01149	0.01444	0.02125
527.594	0.00595	0.00626	0.00752	0.00887	0.0097	0.00908	0.01239	0.01476	0.02038
527.976	0.00803	0.00757	0.00863	0.00747	0.00896	0.01084	0.01298	0.0169	0.02057
528.358	0.00622	0.00655	0.00757	0.00775	0.00789	0.00917	0.01133	0.01558	0.0193
528.74	0.00514	0.00749	0.0071	0.00717	0.00767	0.00942	0.01016	0.0144	0.02155
529.123	0.00782	0.00859	0.00801	0.00809	0.01112	0.00892	0.01258	0.0174	0.02038
529.505	0.00753	0.00767	0.00831	0.00898	0.00984	0.00986	0.01187	0.01737	0.02463
529.887	0.00852	0.00827	0.00799	0.00919	0.01018	0.01096	0.01369	0.01597	0.02448
530.27	0.00636	0.00564	0.00677	0.0079	0.00902	0.01009	0.01174	0.01704	0.01754
530.652	0.00474	0.00653	0.00735	0.00798	0.00841	0.008	0.0106	0.01529	0.01852
531.035	0.00778	0.00732	0.00848	0.00971	0.00962	0.01004	0.01255	0.01515	0.02047
531.417	0.00674	0.00763	0.00761	0.00953	0.00978	0.01167	0.01445	0.01844	0.02194
531.799	0.00593	0.0072	0.00709	0.00877	0.01052	0.0097	0.01128	0.01247	0.01788
532.182	0.00467	0.00537	0.00868	0.00732	0.00855	0.00862	0.01063	0.01504	0.02003
532.564	0.00778	0.00655	0.00795	0.00988	0.00994	0.01178	0.0138	0.01683	0.02179
532.947	0.00753	0.00664	0.00746	0.00785	0.00874	0.00905	0.01016	0.01426	0.02023
533.329	0.00821	0.00614	0.00881	0.0089	0.01064	0.01162	0.01437	0.01826	0.02482
533.712	0.00915	0.00971	0.00889	0.01022	0.01217	0.01151	0.01513	0.01794	0.02482
534.094	0.00552	0.00686	0.00765	0.00911	0.01006	0.00894	0.01282	0.01461	0.01857
534.477	0.00586	0.00587	0.0066	0.00813	0.01026	0.00974	0.01355	0.01193	0.02033
534.859	0.00927	0.00927	0.00977	0.0102	0.01147	0.0141	0.01439	0.01908	0.02511
535.242	0.00794	0.00776	0.00942	0.00866	0.01002	0.01077	0.01483	0.01497	0.02165
535.624	0.00665	0.00695	0.00861	0.00898	0.01054	0.01038	0.01241	0.01679	0.02301
536.007	0.00566	0.00718	0.00718	0.007	0.00749	0.00933	0.01263	0.01208	0.01989
536.389	0.00704	0.00537	0.0078	0.00928	0.0109	0.01206	0.01212	0.01808	0.02282
536.772	0.00708	0.00825	0.00737	0.00826	0.01024	0.0094	0.01185	0.01679	0.01984
537.154	0.0074	0.00755	0.00974	0.00951	0.01195	0.01226	0.01217	0.01722	0.02697
537.537	0.00967	0.00792	0.00863	0.00968	0.01076	0.01293	0.0161	0.02015	0.0259
537.92	0.00492	0.00608	0.00724	0.00824	0.01042	0.00821	0.0132	0.01458	0.02077
538.302	0.00798	0.00771	0.00754	0.00873	0.01259	0.01286	0.01315	0.01772	0.02541
538.685	0.00512	0.00753	0.00816	0.01034	0.00958	0.00759	0.01149	0.01415	0.01935
539.068	0.00767	0.00645	0.00836	0.00817	0.00886	0.01291	0.01583	0.01729	0.02468
539.45	0.00737	0.00765	0.00759	0.00815	0.01064	0.01045	0.01391	0.01797	0.02531
539.833	0.009	0.00915	0.00968	0.01256	0.01285	0.01291	0.01721	0.01912	0.03059
540.216	0.00963	0.00761	0.0091	0.00879	0.01131	0.01256	0.01534	0.0179	0.02438
540.598	0.00474	0.00583	0.0066	0.00866	0.00865	0.01105	0.01241	0.01519	0.02057
540.981	0.00568	0.00774	0.00804	0.0099	0.01088	0.01093	0.01472	0.01833	0.02985
541.364	0.00611	0.00641	0.00673	0.00749	0.00962	0.01105	0.01241	0.01637	0.01886
541.746	0.00782	0.00763	0.00896	0.01083	0.01253	0.01258	0.0145	0.02108	0.02248
542.129	0.00661	0.00805	0.00793	0.00973	0.00986	0.01009	0.01404	0.0159	0.02052
542.512	0.0085	0.00869	0.01068	0.01032	0.01141	0.01396	0.01445	0.01794	0.02502
542.895	0.00695	0.00767	0.0091	0.00937	0.01062	0.01183	0.01591	0.01819	0.02062
543.278	0.00837	0.00857	0.00979	0.00949	0.01074	0.01208	0.01567	0.01908	0.0258
543.66	0.00719	0.00904	0.00932	0.0089	0.01068	0.01265	0.01488	0.02023	0.02428
544.043	0.00805	0.00883	0.00915	0.01009	0.01104	0.01238	0.01618	0.01965	0.02575
544.426	0.00676	0.00774	0.00808	0.00822	0.01072	0.01128	0.01491	0.01922	0.02595
544.809	0.00866	0.00774	0.00966	0.01009	0.01092	0.0122	0.01396	0.01976	0.02609
545.192	0.00823	0.0073	0.00823	0.01026	0.01123	0.01309	0.01464	0.01794	0.02829
545.574	0.00787	0.00919	0.01128	0.01054	0.01269	0.01407	0.01578	0.0208	0.02321
545.957	0.00873	0.00855	0.01154	0.01096	0.01275	0.01252	0.01767	0.0213	0.02731
546.34	0.00731	0.00743	0.00957	0.01043	0.01311	0.01311	0.01597	0.01887	0.02624
546.723	0.00663	0.00643	0.00648	0.00911	0.01012	0.01261	0.01515	0.01715	0.02179
547.106	0.00708	0.00813	0.00912	0.00934	0.01054	0.01089	0.01412	0.01794	0.02189
547.489	0.00717	0.00796	0.00883	0.00958	0.01108	0.01258	0.0155	0.01837	0.02365
547.872	0.00575	0.00803	0.00893	0.01032	0.01227	0.01071	0.01645	0.01983	0.02521
548.255	0.00726	0.00817	0.00821	0.00951	0.01066	0.01288	0.01588	0.01933	0.02384
548.638	0.00679	0.00697	0.00735	0.01032	0.01201	0.01369	0.01466	0.0189	0.0256
549.021	0.00688	0.00782	0.00784	0.01168	0.01026	0.01059	0.01393	0.01922	0.0277
549.404	0.00688	0.00687	0.00836	0.01009	0.01137	0.01371	0.01461	0.02101	0.02585
549.787	0.00613	0.00825	0.00906	0.00919	0.01084	0.01261	0.01732	0.01926	0.02233
550.17	0.00823	0.00846	0.0088	0.01036	0.01151	0.01217	0.01616	0.0194	0.02624
550.553	0.00755	0.00759	0.00943	0.01024	0.01259	0.01277	0.01691	0.02058	0.03073
550.936	0.01015	0.00948	0.01086	0.01215	0.01191	0.01396	0.01751	0.02323	0.03108
551.319	0.00634	0.00709	0.00742	0.00881	0.01002	0.01089	0.0145	0.01683	0.02326
551.702	0.00685	0.00842	0.00772	0.01036	0.01121	0.01272	0.01521	0.02212	0.02726
552.085	0.00681	0.00716	0.0088	0.00934	0.00859	0.00915	0.01504	0.01765	0.02272
552.468	0.00972	0.00983	0.00934	0.01075	0.01203	0.01495	0.01662	0.02248	0.02976
552.851	0.00701	0.00881	0.00945	0.01005	0.01127	0.01254	0.01586	0.01994	0.02614
553.234	0.00782	0.00796	0.00793	0.0107	0.01229	0.01201	0.01391	0.02441	0.0278
553.617	0.00735	0.00869	0.00915	0.0107	0.01191	0.01309	0.01827	0.02137	0.02541
554	0.00543	0.00672	0.00808	0.01156	0.00992	0.01169	0.0164	0.02065	0.02365
554.384	0.00837	0.00925	0.00985	0.0112	0.01235	0.01453	0.0167	0.02219	0.02868
554.767	0.0094	0.00939	0.01032	0.01179	0.01245	0.01419	0.01881	0.02173	0.03332
555.15	0.00927	0.00958	0.01088	0.01109	0.01301	0.01476	0.0187	0.02287	0.0322
555.533	0.0094	0.00894	0.00904	0.0103	0.01221	0.01245	0.01567	0.02273	0.02917
555.916	0.00483	0.00718	0.00881	0.00862	0.01291	0.01158	0.01599	0.01672	0.02643
556.299	0.00859	0.0085	0.00876	0.01053	0.01227	0.01396	0.0158	0.0199	0.02834
556.683	0.00902	0.00786	0.00891	0.0113	0.01052	0.01245	0.01659	0.02233	0.02531
557.066	0.00949	0.00757	0.00975	0.01198	0.01305	0.01362	0.01881	0.02283	0.03332
557.449	0.00866	0.00861	0.0085	0.00936	0.01378	0.0119	0.01686	0.02033	0.02839
557.832	0.00561	0.00857	0.00831	0.00971	0.01006	0.01293	0.01382	0.01883	0.02409
558.216	0.00895	0.00894	0.01084	0.01234	0.01273	0.01217	0.01748	0.0213	0.02555
558.599	0.00722	0.00657	0.00915	0.01079	0.01185	0.01373	0.01586	0.01862	0.02912
558.982	0.00704	0.00939	0.00942	0.01003	0.01263	0.01474	0.01854	0.01994	0.02932
559.365	0.00789	0.00805	0.01128	0.01315	0.01223	0.01437	0.01903	0.02398	0.03161
559.749	0.01042	0.01004	0.0116	0.01279	0.01325	0.01481	0.0193	0.02358	0.0322
560.132	0.00868	0.00846	0.01073	0.01185	0.01396	0.0149	0.01746	0.02412	0.02946
560.515	0.00839	0.00944	0.01146	0.01428	0.01424	0.01518	0.01784	0.02265	0.02555
560.899	0.00767	0.00709	0.0097	0.01126	0.01257	0.01414	0.01824	0.02308	0.02829
561.282	0.00706	0.00944	0.0121	0.0103	0.01408	0.01348	0.01916	0.02348	0.02761
561.665	0.00922	0.00892	0.01139	0.012	0.0143	0.01653	0.01911	0.02498	0.03342
562.049	0.00873	0.00989	0.01192	0.01096	0.01386	0.01442	0.01805	0.02269	0.02917
562.432	0.00879	0.00967	0.01186	0.01302	0.01496	0.01401	0.01797	0.02423	0.03318
562.816	0.0074	0.00989	0.01041	0.01171	0.0144	0.01444	0.018	0.0213	0.03577
563.199	0.00652	0.00774	0.00959	0.01079	0.01243	0.01531	0.01981	0.02458	0.02736
563.582	0.00952	0.00913	0.01088	0.01443	0.01418	0.01518	0.01881	0.02158	0.03142
563.966	0.00834	0.01029	0.01163	0.01196	0.01488	0.01621	0.0203	0.02591	0.03264
564.349	0.00877	0.0074	0.00992	0.01324	0.01392	0.01664	0.01797	0.02551	0.03279
564.733	0.01127	0.00917	0.0125	0.01169	0.01617	0.01777	0.02065	0.02505	0.03836
565.116	0.00737	0.0089	0.00904	0.01179	0.0143	0.01421	0.02182	0.02205	0.0281
565.5	0.0085	0.00921	0.01064	0.01222	0.01524	0.01607	0.02025	0.02541	0.032
565.883	0.00846	0.00975	0.01094	0.01328	0.01468	0.0177	0.02423	0.0263	0.03455
566.267	0.00773	0.01012	0.0091	0.01053	0.01275	0.01543	0.02009	0.02401	0.03357
566.65	0.00888	0.00877	0.01143	0.01394	0.01558	0.01602	0.02049	0.02834	0.03171
567.034	0.00956	0.00944	0.01182	0.01264	0.01502	0.0193	0.0219	0.02616	0.0367
567.417	0.00873	0.00917	0.01212	0.01401	0.01719	0.01744	0.0228	0.03291	0.03288
567.801	0.01071	0.01018	0.01197	0.01345	0.01492	0.01696	0.02255	0.02476	0.03215
568.184	0.01042	0.01234	0.01338	0.01539	0.01731	0.01877	0.02608	0.02819	0.03816
568.568	0.00981	0.01134	0.01421	0.01475	0.01839	0.02056	0.02301	0.02776	0.03709
568.951	0.00699	0.00828	0.01124	0.01234	0.01582	0.01543	0.01927	0.02498	0.03684
569.335	0.01132	0.01027	0.01314	0.01439	0.0153	0.0201	0.02472	0.03073	0.03743
569.719	0.01118	0.01217	0.01276	0.01539	0.01811	0.01994	0.02711	0.02787	0.03518
570.102	0.01094	0.01193	0.01353	0.01481	0.01942	0.02116	0.02445	0.0307	0.03474
570.486	0.01058	0.01066	0.01304	0.01615	0.01623	0.01994	0.02597	0.03148	0.03841
570.87	0.01279	0.01246	0.01208	0.01588	0.01864	0.02235	0.02751	0.02948	0.03635
571.253	0.01012	0.01014	0.01301	0.01707	0.01749	0.02198	0.02418	0.03277	0.03215
571.637	0.00934	0.01012	0.01406	0.01613	0.02002	0.02166	0.02651	0.03277	0.04178
572.021	0.01164	0.01145	0.01323	0.01669	0.01805	0.01955	0.02521	0.0333	0.04251
572.404	0.01177	0.01251	0.01581	0.01783	0.01928	0.02377	0.02781	0.03555	0.04388
572.788	0.01118	0.01188	0.01455	0.0172	0.02293	0.02306	0.02892	0.03588	0.04793
573.172	0.01222	0.01056	0.01271	0.01571	0.01894	0.02102	0.02713	0.0337	0.04095
573.555	0.01103	0.01122	0.01425	0.01881	0.0193	0.02042	0.03044	0.03738	0.0407
573.939	0.01236	0.01319	0.015	0.01773	0.02092	0.02226	0.02784	0.03284	0.03841
574.323	0.01193	0.01342	0.01483	0.01807	0.02205	0.02616	0.02892	0.03477	0.0428
574.707	0.01227	0.01228	0.01693	0.01707	0.02239	0.02515	0.02903	0.03613	0.04544
575.09	0.01067	0.0107	0.015	0.01775	0.01986	0.02402	0.02613	0.03423	0.0427
575.474	0.01157	0.01415	0.01551	0.01999	0.02291	0.02636	0.03049	0.03538	0.04134
575.858	0.01182	0.01387	0.0146	0.0202	0.02094	0.0265	0.03011	0.03741	0.04456
576.242	0.01297	0.01359	0.01848	0.02071	0.02066	0.0251	0.03277	0.03788	0.04989
576.626	0.01339	0.01327	0.01607	0.0206	0.02173	0.02455	0.03386	0.03463	0.04925
577.009	0.01439	0.01392	0.01772	0.02077	0.0249	0.02911	0.03272	0.04016	0.05013
577.393	0.01346	0.01427	0.01712	0.02009	0.0256	0.02845	0.03307	0.04088	0.04974
577.777	0.01479	0.01545	0.01806	0.02096	0.02458	0.02595	0.03239	0.03856	0.04852
578.161	0.01513	0.01433	0.01648	0.02135	0.02502	0.02758	0.03448	0.03598	0.05165
578.545	0.01224	0.01294	0.01598	0.0216	0.02456	0.02815	0.03236	0.03974	0.04784
578.929	0.01233	0.01566	0.0172	0.02073	0.02398	0.02551	0.02936	0.04156	0.04876
579.313	0.01288	0.01417	0.01737	0.02037	0.02374	0.03001	0.03524	0.03884	0.04994
579.696	0.01587	0.01499	0.01744	0.02297	0.02731	0.0287	0.03461	0.04331	0.05028
580.08	0.01477	0.01589	0.01913	0.02526	0.02753	0.03349	0.03711	0.05017	0.05927
580.464	0.0154	0.01609	0.02028	0.02431	0.03195	0.03251	0.04093	0.0487	0.05472
580.848	0.01775	0.01696	0.02329	0.02414	0.02858	0.03063	0.03716	0.04795	0.05775
581.232	0.01637	0.01641	0.02252	0.02741	0.02938	0.03372	0.04212	0.05156	0.05746
581.616	0.01682	0.01875	0.02323	0.0286	0.03016	0.0359	0.03963	0.05178	0.0601
582	0.01901	0.02024	0.02329	0.02856	0.03062	0.03626	0.04201	0.05714	0.05907
582.384	0.01714	0.01933	0.02165	0.02863	0.03165	0.03679	0.04215	0.05121	0.05829
582.768	0.01689	0.01918	0.02261	0.02794	0.03319	0.03691	0.04741	0.05324	0.05902
583.152	0.01833	0.02256	0.02689	0.02961	0.03394	0.03938	0.04714	0.06	0.06455
583.536	0.02131	0.02263	0.02458	0.0282	0.035	0.04165	0.04803	0.05907	0.06459
583.92	0.02002	0.02145	0.02413	0.02995	0.03717	0.03858	0.04828	0.05578	0.06802
584.304	0.01975	0.02115	0.02932	0.0329	0.03671	0.04459	0.05256	0.06325	0.07544
584.688	0.0216	0.02138	0.02629	0.03137	0.03743	0.04413	0.05324	0.06018	0.06914
585.072	0.02063	0.02076	0.0283	0.03203	0.03813	0.04174	0.05072	0.06178	0.07368
585.456	0.02205	0.0251	0.03082	0.03557	0.04147	0.04699	0.05549	0.06614	0.07114
585.84	0.02165	0.02445	0.03033	0.03559	0.04064	0.04621	0.05649	0.06439	0.0751
586.225	0.02124	0.0253	0.02947	0.03706	0.04639	0.04862	0.05684	0.06654	0.08087
586.609	0.02379	0.02503	0.03146	0.04099	0.04438	0.05077	0.06186	0.06771	0.09083
586.993	0.02237	0.02804	0.03419	0.03742	0.04856	0.05169	0.05906	0.07168	0.08477
587.377	0.02609	0.02665	0.03454	0.03942	0.04767	0.05426	0.05993	0.07411	0.08204
587.761	0.0253	0.02887	0.03475	0.04161	0.04779	0.05217	0.05977	0.07447	0.0921
588.145	0.0274	0.03277	0.03492	0.04612	0.04745	0.05988	0.06289	0.07783	0.08551
588.529	0.02877	0.03053	0.03659	0.04229	0.05066	0.05758	0.06584	0.07472	0.09494
588.913	0.0276	0.03125	0.03968	0.04269	0.05223	0.05784	0.06823	0.08111	0.09088
589.298	0.03091	0.03362	0.03922	0.04648	0.0554	0.06363	0.07159	0.0859	0.09181
589.682	0.0287	0.03495	0.04202	0.05142	0.0533	0.06446	0.07476	0.08701	0.09924
590.066	0.03001	0.03374	0.04137	0.04921	0.05725	0.06483	0.07451	0.08126	0.09499
590.45	0.02954	0.03656	0.04184	0.05417	0.0588	0.06616	0.07579	0.09066	0.10041
590.835	0.03125	0.03665	0.04078	0.04906	0.05709	0.06781	0.08029	0.09262	0.10236
591.219	0.03349	0.03528	0.04467	0.05185	0.06083	0.0684	0.07465	0.09116	0.10339
591.603	0.03387	0.04258	0.04623	0.0567	0.06641	0.0751	0.08116	0.0977	0.10271
591.987	0.0361	0.03785	0.04887	0.05355	0.06408	0.07074	0.08219	0.09934	0.10256
592.371	0.03646	0.04146	0.05215	0.0614	0.07044	0.07416	0.0904	0.10359	0.11424
592.756	0.03691	0.04384	0.0511	0.05938	0.06936	0.07672	0.08877	0.1023	0.11546
593.14	0.03687	0.04538	0.05625	0.06353	0.07444	0.07936	0.0936	0.10574	0.11517
593.524	0.04399	0.04876	0.0568	0.06594	0.07791	0.08376	0.09663	0.1107	0.12382
593.909	0.04388	0.04963	0.06014	0.06572	0.07986	0.08869	0.10287	0.11403	0.12127
594.293	0.04433	0.05121	0.05915	0.07085	0.08289	0.09011	0.1013	0.11506	0.13554
594.677	0.04796	0.05415	0.05928	0.07494	0.08368	0.09091	0.1052	0.1246	0.13197
595.062	0.04913	0.0522	0.06492	0.07724	0.08874	0.09671	0.11276	0.12192	0.13579
595.446	0.04889	0.05722	0.06681	0.07687	0.08968	0.09933	0.10967	0.12814	0.13642
595.83	0.05351	0.05517	0.06905	0.07864	0.09061	0.10343	0.11311	0.13114	0.14502
596.215	0.05824	0.06249	0.07358	0.08267	0.0986	0.11042	0.12116	0.14504	0.14199
596.599	0.05838	0.06631	0.07787	0.08739	0.09878	0.11051	0.12778	0.14815	0.15856
596.984	0.06136	0.06743	0.08211	0.09345	0.10581	0.1145	0.13816	0.14576	0.1586
597.368	0.0639	0.07157	0.08232	0.09592	0.10978	0.12087	0.13854	0.15208	0.16452
597.752	0.06729	0.07278	0.08711	0.09886	0.11334	0.12947	0.14128	0.15308	0.18123
598.137	0.06505	0.07659	0.09264	0.10914	0.11846	0.12984	0.14518	0.16923	0.17434
598.521	0.07304	0.07821	0.0942	0.10982	0.12009	0.13591	0.1535	0.16873	0.1844
598.906	0.07042	0.07958	0.09328	0.1114	0.12348	0.13419	0.15169	0.16855	0.17991
599.29	0.07204	0.08557	0.09822	0.1127	0.1293	0.13575	0.15356	0.16941	0.1888
599.675	0.07946	0.08715	0.10273	0.11861	0.1339	0.14295	0.15987	0.17956	0.19418
600.059	0.08163	0.08862	0.10145	0.11966	0.13368	0.14364	0.16651	0.18371	0.19383
600.444	0.07818	0.08955	0.10228	0.12136	0.13699	0.14863	0.16022	0.18274	0.19701
600.828	0.08113	0.09518	0.10593	0.12483	0.14135	0.1554	0.17218	0.19239	0.20229
601.213	0.08945	0.09536	0.1123	0.1306	0.14549	0.15787	0.17538	0.19021	0.20927
601.597	0.0879	0.09468	0.11508	0.13519	0.14836	0.16275	0.1789	0.1955	0.20854
601.982	0.08848	0.10194	0.11782	0.13832	0.15503	0.17195	0.18576	0.19979	0.22603
602.366	0.09617	0.10735	0.12474	0.14249	0.15549	0.1744	0.18907	0.20339	0.22364
602.751	0.10064	0.10913	0.12626	0.14875	0.1671	0.1851	0.19449	0.2208	0.2298
603.135	0.10088	0.11579	0.13307	0.14628	0.16224	0.18082	0.18993	0.21465	0.23556
603.52	0.10451	0.11675	0.13566	0.15179	0.17611	0.19058	0.20595	0.22423	0.22813
603.905	0.10729	0.12077	0.14543	0.15896	0.18334	0.20172	0.2143	0.23112	0.24958
604.289	0.11595	0.12749	0.1487	0.17071	0.18236	0.19453	0.21671	0.24588	0.25022
604.674	0.11545	0.12591	0.14688	0.16769	0.19388	0.19535	0.22891	0.24295	0.24768
605.058	0.11565	0.13865	0.15637	0.17603	0.19473	0.21575	0.23178	0.25206	0.26009
605.443	0.12731	0.14085	0.163	0.18193	0.20593	0.22082	0.2359	0.25146	0.27206
605.828	0.12896	0.14296	0.16316	0.1884	0.21172	0.22465	0.24135	0.25953	0.26683
606.212	0.13748	0.14827	0.17216	0.19515	0.2138	0.22467	0.24409	0.26	0.27255
606.597	0.13056	0.15119	0.18062	0.20202	0.2229	0.23732	0.24976	0.27411	0.28496
606.982	0.13978	0.15706	0.18546	0.20468	0.22228	0.24409	0.2526	0.28715	0.28716
607.366	0.14546	0.16679	0.18464	0.21354	0.23826	0.24835	0.26865	0.27869	0.29068
607.751	0.15103	0.17538	0.19548	0.22101	0.23905	0.25339	0.28819	0.29234	0.32747
608.136	0.15453	0.17426	0.20309	0.22605	0.24933	0.27249	0.28331	0.30384	0.30089
608.52	0.15958	0.19151	0.20995	0.23193	0.25322	0.27013	0.28716	0.31017	0.32107
608.905	0.17011	0.1917	0.22027	0.24538	0.26682	0.27962	0.31056	0.31413	0.33783
609.29	0.17385	0.20394	0.22753	0.25729	0.27561	0.29151	0.31272	0.33707	0.33519
609.675	0.18276	0.20315	0.2386	0.25823	0.28359	0.31164	0.32365	0.35126	0.35356
610.059	0.18853	0.21132	0.24243	0.26636	0.2958	0.30451	0.33205	0.3355	0.34956
610.444	0.19568	0.22252	0.24822	0.27454	0.29256	0.32271	0.33633	0.37445	0.36138
610.829	0.20105	0.22513	0.25064	0.28965	0.31045	0.31976	0.34403	0.35373	0.37575
611.214	0.20946	0.23631	0.27119	0.28707	0.31497	0.3308	0.35271	0.36212	0.37355
611.599	0.21742	0.24873	0.27709	0.30814	0.3259	0.33484	0.36379	0.3757	0.37833
611.983	0.21909	0.2439	0.2816	0.30967	0.33272	0.34857	0.37721	0.39389	0.39773
612.368	0.2288	0.26247	0.29004	0.32396	0.35481	0.36285	0.38746	0.41118	0.40765
612.753	0.24723	0.26612	0.30071	0.33038	0.35335	0.36315	0.39366	0.41301	0.42119
613.138	0.25523	0.27165	0.30464	0.33724	0.3557	0.37832	0.40356	0.4333	0.42422
613.523	0.2597	0.28366	0.32887	0.34656	0.3716	0.39015	0.42681	0.43952	0.43091
613.908	0.26454	0.29057	0.32313	0.35735	0.38427	0.39536	0.42836	0.43123	0.4398
614.292	0.28112	0.30106	0.33541	0.36299	0.39062	0.4145	0.43603	0.4566	0.45588
614.677	0.28962	0.30857	0.35003	0.37084	0.39459	0.42731	0.44316	0.46068	0.46785
615.062	0.28962	0.32705	0.35787	0.38191	0.40895	0.43086	0.45907	0.47468	0.47796
615.447	0.31289	0.34256	0.36824	0.39847	0.42825	0.44838	0.46861	0.48987	0.47484
615.832	0.31546	0.35451	0.3792	0.41394	0.4415	0.46009	0.46788	0.49259	0.4957
616.217	0.31875	0.353	0.39087	0.41632	0.44853	0.45734	0.48116	0.52121	0.50464
616.602	0.33981	0.3666	0.40134	0.43673	0.46116	0.48421	0.50699	0.52274	0.52248
616.987	0.34319	0.39273	0.4082	0.44125	0.46751	0.5016	0.52049	0.5464	0.54754
617.372	0.35884	0.39325	0.42335	0.45523	0.47365	0.51054	0.51887	0.54758	0.54442
617.757	0.37185	0.40514	0.43821	0.46572	0.50012	0.50876	0.53014	0.56216	0.56191
618.142	0.37657	0.40634	0.44024	0.47338	0.50187	0.52744	0.54399	0.54615	0.56714
618.527	0.38877	0.43228	0.46721	0.48424	0.51864	0.53691	0.56099	0.58653	0.57158
618.912	0.40886	0.44313	0.47725	0.49814	0.52107	0.53968	0.56299	0.57831	0.59562
619.297	0.41984	0.44622	0.48883	0.51457	0.53339	0.56093	0.57831	0.59979	0.6221
619.682	0.43434	0.46924	0.50121	0.52661	0.54558	0.57099	0.58709	0.61737	0.60798
620.067	0.43646	0.47331	0.51941	0.53051	0.55721	0.5831	0.6017	0.63087	0.62235
620.452	0.44494	0.48071	0.52409	0.54847	0.57775	0.58924	0.60823	0.63112	0.65025
620.837	0.46766	0.50803	0.54036	0.55841	0.58713	0.60636	0.61864	0.64016	0.64175
621.222	0.47132	0.50807	0.55017	0.58129	0.59992	0.61881	0.64624	0.673	0.67932
621.607	0.48717	0.5224	0.55181	0.58251	0.61862	0.62915	0.6419	0.67547	0.69677
621.992	0.50072	0.53356	0.57365	0.599	0.63007	0.64183	0.65041	0.70406	0.68885
622.377	0.51547	0.55675	0.57682	0.62413	0.63231	0.66163	0.67372	0.69566	0.69271
622.762	0.52521	0.55956	0.59494	0.62807	0.64053	0.66904	0.69351	0.70173	0.71484
623.147	0.55175	0.5746	0.60394	0.63867	0.66017	0.68712	0.69392	0.72103	0.73175
623.532	0.53621	0.58698	0.61845	0.65283	0.67254	0.6918	0.69755	0.73461	0.70932
623.918	0.57416	0.60358	0.64411	0.6604	0.6844	0.70736	0.73146	0.75344	0.75198
624.303	0.57631	0.60134	0.64277	0.67926	0.69465	0.70929	0.73759	0.7608	0.75227
624.688	0.59268	0.63361	0.66995	0.69188	0.70394	0.73058	0.74536	0.74669	0.77338
625.073	0.61374	0.64557	0.67576	0.69939	0.71366	0.73865	0.75081	0.7722	0.79395
625.458	0.62185	0.66005	0.69906	0.71746	0.73648	0.75516	0.78261	0.78849	0.78897
625.843	0.64098	0.67509	0.71227	0.72649	0.7427	0.76093	0.79638	0.79285	0.79175
626.229	0.64276	0.68973	0.72145	0.74585	0.75867	0.77813	0.78903	0.80354	0.80069
626.614	0.67196	0.69937	0.73387	0.76233	0.77009	0.79005	0.80874	0.80361	0.81975
626.999	0.6732	0.71408	0.74426	0.75918	0.78417	0.81244	0.82237	0.83302	0.82078
627.384	0.68889	0.73865	0.75413	0.77738	0.79973	0.80472	0.83495	0.84795	0.84687
627.769	0.71505	0.74664	0.78165	0.7977	0.79927	0.83475	0.83641	0.84913	0.84066
628.155	0.72177	0.76253	0.77503	0.80257	0.82144	0.83754	0.85802	0.86929	0.86353
628.54	0.73762	0.777	0.80172	0.81618	0.83505	0.84288	0.85317	0.85106	0.84574
628.925	0.74923	0.77559	0.80155	0.81877	0.84576	0.84603	0.86108	0.8878	0.8669
629.31	0.76418	0.79723	0.81548	0.83969	0.85106	0.86647	0.8652	0.8859	0.88307
629.696	0.77843	0.81359	0.83254	0.84565	0.85592	0.87053	0.88686	0.89837	0.89759
630.081	0.78238	0.81801	0.83799	0.85785	0.86765	0.88797	0.89713	0.9186	0.9011
630.466	0.80189	0.83557	0.85735	0.86613	0.89092	0.89678	0.90337	0.91206	0.91381
630.852	0.81406	0.84088	0.87199	0.88018	0.89255	0.90579	0.91524	0.93393	0.89974
631.237	0.82784	0.84742	0.87254	0.88954	0.89066	0.91106	0.91226	0.94075	0.92016
631.622	0.84042	0.86409	0.88853	0.89486	0.90933	0.91789	0.92508	0.94569	0.92681
632.008	0.85028	0.86934	0.88986	0.89748	0.91817	0.92275	0.93825	0.94636	0.94225
632.393	0.86225	0.88114	0.92416	0.91416	0.92443	0.92188	0.94576	0.95169	0.93785
632.778	0.86811	0.88746	0.91473	0.91423	0.9209	0.93107	0.96021	0.94669	0.96228
633.164	0.88121	0.91356	0.91214	0.93128	0.93899	0.94205	0.95107	0.96051	0.94992
633.549	0.89594	0.91084	0.92514	0.94409	0.94608	0.95482	0.96989	0.95998	0.97728
633.934	0.90593	0.91007	0.94249	0.94371	0.94837	0.96078	0.96595	0.9647	0.96985
634.32	0.91075	0.94062	0.94664	0.95956	0.95221	0.95984	0.97032	0.97245	0.96912
634.705	0.93468	0.934	0.94644	0.95756	0.96042	0.98162	0.9752	0.98621	0.99423
635.091	0.94223	0.95267	0.96604	0.96642	0.97173	0.97171	0.97124	0.98792	0.96316
635.476	0.95632	0.94751	0.96397	0.97578	0.98351	0.99484	0.98986	0.98031	0.99306
635.861	0.94945	0.954	0.97369	0.9732	0.97275	0.9834	0.9778	0.98521	0.97005
636.247	0.96539	0.96306	0.98115	0.97948	0.98219	0.99211	0.98889	0.99446	0.98466
636.632	0.95202	0.95806	0.98	0.97229	0.97434	0.98985	1	0.9792	0.98832
637.018	0.97481	0.97264	0.97604	0.97899	0.97653	0.98045	0.98913	1	0.96409
637.403	0.97402	0.97231	0.9862	0.98272	0.97954	1	0.99265	0.99368	0.99526
637.789	0.99592	0.97632	0.99167	0.991	0.98235	0.99097	0.98791	0.99371	1
638.174	0.99716	0.97814	0.99149	0.997	0.98861	0.98501	0.99474	0.98681	0.96995
638.56	0.97628	0.97632	0.98511	0.99466	0.99217	0.98615	0.9855	0.99132	0.98104
638.945	0.97709	0.97215	0.98675	0.98923	0.98978	0.9835	0.9849	0.97988	0.96839
639.331	0.98512	0.97683	1	1	0.98309	0.98125	0.98824	0.99643	0.9656
639.716	0.98782	1	0.98645	0.98919	1	0.98136	0.99038	0.97388	0.98544
640.102	0.9924	0.97868	0.98872	0.97646	0.99118	0.98077	0.97718	0.98685	0.97313
640.487	0.99472	0.97658	0.98801	0.97993	0.9859	0.98258	0.97024	0.97131	0.95769
640.873	1	0.98221	0.99417	0.98299	0.98028	0.98295	0.96929	0.9683	0.95808
641.258	0.9926	0.98044	0.98901	0.99264	0.98936	0.96821	0.97189	0.98117	0.95319
641.644	0.99775	0.97407	0.98444	0.98127	0.97536	0.97052	0.95668	0.98274	0.94308
642.03	0.99644	0.9741	0.9722	0.97491	0.97518	0.95546	0.95579	0.941	0.94464
642.415	0.99181	0.9613	0.97188	0.96265	0.9692	0.95874	0.95194	0.94272	0.93887
642.801	0.98814	0.96161	0.96626	0.96405	0.96779	0.95177	0.94397	0.94065	0.96164
643.186	0.98561	0.9552	0.96425	0.96192	0.9612	0.95358	0.92755	0.92978	0.92715
643.572	0.97623	0.95294	0.97354	0.95701	0.95371	0.94313	0.91575	0.93686	0.91425
643.958	0.98884	0.93994	0.96209	0.96248	0.94548	0.92937	0.93245	0.91628	0.91762
644.343	0.96945	0.94633	0.95781	0.95243	0.92931	0.92623	0.91974	0.92242	0.89881
644.729	0.94469	0.93031	0.95123	0.93905	0.92664	0.91431	0.91353	0.9201	0.87355
645.115	0.94978	0.92471	0.92621	0.94594	0.93158	0.91463	0.8819	0.89459	0.88777
645.5	0.94185	0.92461	0.93008	0.91991	0.91956	0.90645	0.87892	0.87161	0.85899
645.886	0.94185	0.90325	0.92926	0.92291	0.91036	0.88813	0.88409	0.8626	0.86763
646.272	0.92687	0.90462	0.91542	0.91744	0.9056	0.87977	0.87463	0.85796	0.85874
646.657	0.92917	0.89391	0.91323	0.90323	0.89771	0.87555	0.85813	0.86107	0.84237
647.043	0.92387	0.88048	0.89672	0.89859	0.88512	0.8631	0.85078	0.85603	0.82552
647.429	0.90658	0.87971	0.89413	0.88699	0.8773	0.86324	0.8494	0.8367	0.82278
647.814	0.90056	0.8655	0.884	0.89014	0.86789	0.8455	0.83121	0.81504	0.82161
648.2	0.89186	0.84584	0.87359	0.86519	0.86321	0.82883	0.81728	0.80021	0.78335
648.586	0.86211	0.84947	0.86701	0.85302	0.84638	0.82035	0.80657	0.80554	0.78457
648.972	0.86872	0.82802	0.84902	0.84606	0.82983	0.81281	0.79613	0.79203	0.78452
649.357	0.84026	0.81778	0.84408	0.83714	0.82642	0.81086	0.79109	0.7792	0.79322
649.743	0.84087	0.80747	0.82405	0.82912	0.80845	0.79635	0.77507	0.76445	0.73126
650.129	0.82326	0.7949	0.80929	0.81556	0.80829	0.7809	0.76453	0.74004	0.73014
650.515	0.81911	0.78907	0.80202	0.79849	0.79172	0.7712	0.75228	0.75619	0.72574
650.901	0.81368	0.7629	0.79277	0.79019	0.77385	0.75951	0.7506	0.72017	0.69486
651.286	0.80306	0.75317	0.77251	0.76905	0.76118	0.74716	0.72948	0.71981	0.70243
651.672	0.78073	0.75	0.76458	0.76905	0.75489	0.73212	0.72766	0.69766	0.70595
652.058	0.76822	0.7393	0.75633	0.76535	0.74133	0.71747	0.69771	0.6993	0.68269
652.444	0.74887	0.71874	0.74768	0.75369	0.74117	0.71307	0.68443	0.68851	0.6676
652.83	0.7367	0.71752	0.72996	0.7323	0.72814	0.69423	0.68771	0.68294	0.66461
653.216	0.73002	0.70495	0.71338	0.72655	0.70597	0.68235	0.6779	0.66303	0.65343
653.601	0.71927	0.68438	0.71019	0.71355	0.70593	0.66287	0.66025	0.66675	0.64297
653.987	0.70163	0.67735	0.70429	0.70422	0.68256	0.66049	0.65177	0.6362	0.62626
654.373	0.69158	0.67167	0.69993	0.68769	0.68752	0.65464	0.63876	0.63595	0.60544
654.759	0.68251	0.65991	0.67559	0.67602	0.65766	0.64105	0.6168	0.61151	0.59709
655.145	0.6679	0.6389	0.65215	0.65898	0.64645	0.63465	0.61672	0.60043	0.57803
655.531	0.64425	0.6156	0.6352	0.65308	0.65193	0.61975	0.59975	0.58353	0.56543
655.917	0.64292	0.61546	0.63869	0.63582	0.6331	0.61166	0.58652	0.57263	0.57569
656.303	0.62747	0.60308	0.62584	0.62714	0.61964	0.60574	0.59064	0.56609	0.55912
656.689	0.6118	0.58194	0.60825	0.61898	0.60486	0.59286	0.56606	0.55444	0.54974
657.075	0.60106	0.57746	0.59817	0.60041	0.58621	0.58094	0.55066	0.55194	0.53591
657.461	0.59529	0.57002	0.58829	0.59362	0.59229	0.56524	0.54432	0.52971	0.5344
657.847	0.58402	0.55341	0.5759	0.58167	0.56267	0.54401	0.53814	0.52164	0.51266
658.233	0.57364	0.54102	0.55932	0.57435	0.55426	0.5472	0.52692	0.51721	0.50469
658.619	0.54668	0.53325	0.54809	0.55918	0.53848	0.52632	0.51353	0.49866	0.49199
659.005	0.55132	0.5253	0.545	0.54153	0.55464	0.52554	0.50035	0.47919	0.48759
659.391	0.52589	0.50937	0.52392	0.52804	0.52466	0.50617	0.48525	0.48458	0.47674
659.777	0.51799	0.50066	0.51597	0.52061	0.51299	0.4989	0.47186	0.4621	0.4698
660.163	0.51885	0.48772	0.5008	0.5095	0.50552	0.48315	0.48658	0.46182	0.45515
660.549	0.50469	0.47175	0.49852	0.50976	0.49329	0.47845	0.47869	0.46675	0.44742
660.935	0.4873	0.46733	0.49228	0.49801	0.47869	0.46183	0.4495	0.43959	0.43677
661.321	0.4736	0.45981	0.47291	0.48843	0.47134	0.45532	0.45107	0.43645	0.42158
661.707	0.46153	0.4433	0.45597	0.46981	0.45546	0.45328	0.43549	0.42698	0.42319
662.093	0.44951	0.43739	0.45244	0.47141	0.44815	0.43875	0.43275	0.41512	0.40379
662.479	0.43517	0.41884	0.44607	0.44295	0.44014	0.4282	0.41952	0.41915	0.38703
662.865	0.43044	0.41252	0.42588	0.4335	0.43144	0.41447	0.41361	0.39521	0.39031
663.251	0.42938	0.40329	0.41763	0.4212	0.4246	0.40982	0.39689	0.37956	0.37394
663.637	0.41292	0.39051	0.41438	0.42577	0.41034	0.40182	0.38637	0.38724	0.37364
664.023	0.40103	0.39118	0.39401	0.40455	0.39544	0.40102	0.37537	0.36995	0.36358
664.409	0.38676	0.37755	0.38636	0.40119	0.40012	0.39414	0.37932	0.36598	0.35669
664.795	0.37406	0.35733	0.38299	0.39072	0.37638	0.37285	0.3723	0.35258	0.34638
665.182	0.36807	0.3493	0.36721	0.38182	0.38186	0.36372	0.3481	0.3439	0.33641
665.568	0.36791	0.34553	0.36687	0.38036	0.37028	0.36301	0.3559	0.34779	0.32854
665.954	0.34863	0.33568	0.34657	0.35743	0.35319	0.34754	0.33682	0.32532	0.33646
666.34	0.34238	0.32875	0.34584	0.35431	0.35192	0.34272	0.33528	0.32875	0.31824
666.726	0.32615	0.31929	0.33652	0.34718	0.34148	0.32711	0.32449	0.30595	0.341
667.112	0.33129	0.31263	0.32975	0.32761	0.33809	0.33161	0.32102	0.31713	0.31711
667.499	0.31032	0.30034	0.32304	0.32749	0.33552	0.31428	0.3047	0.3111	0.30709
667.885	0.30915	0.29175	0.30364	0.31646	0.31833	0.30139	0.30229	0.29698	0.29903
668.271	0.29386	0.27821	0.29381	0.31604	0.30212	0.30075	0.29275	0.28433	0.28819
668.657	0.28403	0.27192	0.28748	0.29512	0.30005	0.29211	0.27895	0.28187	0.29688
669.043	0.27925	0.27346	0.28953	0.30574	0.30065	0.29807	0.27927	0.27282	0.28476
669.43	0.26651	0.26836	0.27068	0.28513	0.27937	0.27643	0.2812	0.269	0.27519
669.816	0.26957	0.2551	0.27199	0.28579	0.28567	0.277	0.27293	0.266	0.27016
670.202	0.25043	0.24444	0.25403	0.26973	0.27889	0.26504	0.25992	0.26025	0.26649
670.588	0.23758	0.24168	0.25455	0.26385	0.26509	0.26639	0.25569	0.2571	0.26204
670.975	0.2355	0.23148	0.25681	0.26074	0.26447	0.24966	0.2526	0.25092	0.25266
671.361	0.23061	0.22804	0.24066	0.25214	0.2578	0.25245	0.24217	0.25453	0.24856
671.747	0.21636	0.22074	0.23328	0.24514	0.24473	0.23927	0.23349	0.24309	0.24318
672.134	0.22028	0.2079	0.22347	0.2372	0.24419	0.22852	0.22997	0.22487	0.23326
672.52	0.20808	0.20906	0.21576	0.2289	0.23312	0.22453	0.21468	0.22666	0.23566
672.906	0.19766	0.19129	0.21099	0.22618	0.22409	0.21942	0.22653	0.21833	0.23116
673.292	0.1957	0.18892	0.20753	0.21285	0.21694	0.21153	0.2137	0.2174	0.22046
673.679	0.1872	0.18863	0.20069	0.21411	0.21953	0.21229	0.20723	0.20765	0.21704
674.065	0.18607	0.18336	0.1939	0.20421	0.21234	0.20544	0.20891	0.20886	0.21372
674.451	0.1748	0.18392	0.18994	0.1957	0.20461	0.19705	0.19993	0.2045	0.2253
674.838	0.17054	0.17042	0.17627	0.19693	0.20019	0.19723	0.19375	0.19703	0.21118
675.224	0.17128	0.16565	0.17962	0.18966	0.19663	0.19333	0.193	0.19607	0.20644
675.611	0.16075	0.16111	0.17552	0.1828	0.18868	0.18437	0.1886	0.18778	0.20473
675.997	0.15401	0.15565	0.16406	0.18199	0.18477	0.17681	0.18256	0.19568	0.18988
676.383	0.15482	0.14443	0.15688	0.17148	0.18023	0.17243	0.17592	0.18128	0.19501
676.77	0.15018	0.15254	0.15829	0.1679	0.17296	0.17023	0.1738	0.18674	0.18343
677.156	0.14598	0.14524	0.15569	0.16618	0.17169	0.17103	0.16863	0.17781	0.18611
677.543	0.13732	0.1407	0.14523	0.15931	0.16153	0.15957	0.16649	0.1796	0.17639
677.929	0.14334	0.1316	0.14474	0.15533	0.15726	0.15984	0.16483	0.1707	0.18352
678.315	0.12765	0.12915	0.13803	0.14979	0.15527	0.15324	0.15117	0.15801	0.17361
678.702	0.12785	0.1273	0.14526	0.1502	0.15141	0.15168	0.15768	0.15966	0.1673
679.088	0.12391	0.11986	0.13716	0.14045	0.14665	0.14973	0.15212	0.15805	0.16725
679.475	0.11877	0.11656	0.13141	0.13928	0.1474	0.14462	0.14781	0.15623	0.15841
679.861	0.11737	0.11393	0.12481	0.13824	0.14013	0.14531	0.13998	0.1508	0.15748
680.248	0.11453	0.10692	0.12216	0.1323	0.13282	0.13614	0.13965	0.1523	0.15655
680.634	0.10447	0.10621	0.11431	0.12887	0.13354	0.13176	0.13933	0.14769	0.14839
681.021	0.10641	0.10629	0.11399	0.12427	0.13151	0.12773	0.13626	0.14465	0.14815
681.407	0.10298	0.10065	0.1089	0.12127	0.12735	0.12603	0.13504	0.13239	0.14492
681.794	0.09994	0.10219	0.11029	0.11893	0.1234	0.12665	0.131	0.13575	0.14795
682.18	0.09637	0.09399	0.10664	0.11246	0.12324	0.11879	0.13038	0.13229	0.13442
682.567	0.09457	0.08844	0.10452	0.11172	0.11376	0.12071	0.12233	0.13389	0.13715
682.953	0.08891	0.0908	0.09781	0.10867	0.11354	0.11379	0.11696	0.12582	0.13119
683.34	0.08859	0.08999	0.10219	0.10339	0.11039	0.11372	0.11704	0.12389	0.13808
683.726	0.0846	0.08304	0.09521	0.10252	0.108	0.11095	0.11677	0.12114	0.12983
684.113	0.08562	0.0825	0.09083	0.09952	0.10416	0.11028	0.11458	0.12407	0.12533
684.499	0.08291	0.08366	0.0889	0.09631	0.1045	0.10345	0.10886	0.11763	0.12811
684.886	0.08068	0.08389	0.08863	0.09567	0.10292	0.106	0.10731	0.11199	0.11952
685.273	0.07466	0.07549	0.08388	0.09416	0.09653	0.10011	0.10227	0.10909	0.13222
685.659	0.07306	0.07427	0.08403	0.09107	0.0944	0.10082	0.10466	0.10899	0.11829
686.046	0.07459	0.07323	0.07886	0.08818	0.09396	0.09479	0.10265	0.10523	0.11839
686.432	0.07304	0.07209	0.08459	0.08401	0.0943	0.09566	0.09558	0.10631	0.11219
686.819	0.06749	0.06925	0.07683	0.08615	0.08944	0.09614	0.09896	0.10205	0.11219
687.206	0.06494	0.06421	0.0733	0.08433	0.0886	0.08569	0.10013	0.10563	0.1116
687.592	0.0626	0.06382	0.06881	0.08158	0.08647	0.08681	0.09297	0.10055	0.10579
687.979	0.06251	0.06286	0.07195	0.07713	0.08249	0.08624	0.09669	0.09734	0.10608
688.365	0.05757	0.06151	0.06961	0.07379	0.08053	0.08174	0.09064	0.09326	0.10295
688.752	0.06057	0.06031	0.06627	0.0776	0.08203	0.07998	0.08904	0.09773	0.10559
689.139	0.05894	0.05826	0.06604	0.07496	0.08285	0.08131	0.08706	0.09552	0.10197
689.525	0.05398	0.05849	0.06488	0.072	0.07553	0.07594	0.08213	0.0864	0.09552
689.912	0.05642	0.05701	0.06296	0.07238	0.07583	0.07718	0.07945	0.08994	0.0903
690.299	0.05058	0.05463	0.06063	0.06506	0.07376	0.07076	0.07828	0.08405	0.09152
690.686	0.05017	0.05326	0.05854	0.06655	0.06976	0.07551	0.07893	0.08462	0.09494
691.072	0.05202	0.05146	0.05745	0.06353	0.06765	0.07207	0.07931	0.08061	0.09386
691.459	0.04837	0.04675	0.05458	0.06813	0.06874	0.06888	0.07592	0.08655	0.09367
691.846	0.04408	0.04577	0.05802	0.06128	0.06611	0.07104	0.07359	0.08058	0.09807
692.232	0.04496	0.04807	0.05355	0.05798	0.06452	0.06506	0.07134	0.07765	0.08482
692.619	0.04356	0.04606	0.05167	0.05857	0.06058	0.06508	0.07034	0.08208	0.08639
693.006	0.04293	0.04706	0.04975	0.05653	0.05898	0.06474	0.06823	0.07879	0.08199
693.393	0.03973	0.04219	0.0465	0.05227	0.05721	0.06162	0.06912	0.0714	0.08184
693.779	0.04041	0.04341	0.04887	0.05542	0.05522	0.06276	0.0615	0.06907	0.07608
694.166	0.04048	0.03965	0.04738	0.05342	0.0597	0.06146	0.06766	0.0739	0.07471
694.553	0.03612	0.04131	0.04804	0.05061	0.0547	0.06063	0.06394	0.06972	0.08038
694.94	0.03982	0.03957	0.04608	0.05342	0.05472	0.05887	0.06083	0.06754	0.07661
695.326	0.03858	0.03501	0.04505	0.0534	0.05488	0.0574	0.06346	0.07032	0.07627
695.713	0.03527	0.03959	0.0442	0.0467	0.05384	0.05738	0.06598	0.07093	0.0795
696.1	0.03276	0.03362	0.04263	0.04457	0.05097	0.05194	0.05831	0.06564	0.0753
696.487	0.03542	0.0348	0.04127	0.04459	0.04623	0.05245	0.05549	0.06411	0.07188
696.874	0.03209	0.03547	0.04135	0.04755	0.04599	0.05236	0.05592	0.06403	0.06679
697.261	0.03224	0.03235	0.04159	0.0445	0.04323	0.05066	0.05546	0.05764	0.073
697.647	0.03143	0.03513	0.04056	0.04272	0.04952	0.04802	0.05774	0.05935	0.06977
698.034	0.03064	0.03092	0.03736	0.04261	0.04432	0.04518	0.05153	0.06168	0.06694
698.421	0.02994	0.0309	0.03706	0.04238	0.04504	0.04773	0.05088	0.0596	0.06806
698.808	0.02961	0.03254	0.03932	0.04114	0.044	0.04805	0.05321	0.05842	0.06977
699.195	0.02622	0.02846	0.03479	0.03872	0.04203	0.04284	0.04833	0.0536	0.0602
699.582	0.02947	0.0292	0.03355	0.03861	0.04376	0.04491	0.04695	0.05828	0.06376
699.969	0.02562	0.02675	0.03289	0.0342	0.04265	0.04319	0.04944	0.0546	0.06489
700.355	0.02742	0.02972	0.03199	0.03714	0.03948	0.04573	0.0463	0.05242	0.06391
700.742	0.0269	0.02651	0.0315	0.03735	0.04	0.04204	0.04979	0.05499	0.06367
701.129	0.02316	0.02543	0.03073	0.03224	0.03779	0.04039	0.04708	0.05256	0.05712
701.516	0.02514	0.02445	0.02894	0.03527	0.03769	0.04014	0.04719	0.05088	0.0621
701.903	0.02471	0.02621	0.03231	0.03839	0.04072	0.04167	0.04177	0.05549	0.05927
702.29	0.0239	0.02391	0.02727	0.0331	0.03657	0.04005	0.04361	0.04867	0.06103
702.677	0.01964	0.02358	0.02706	0.03375	0.03699	0.03661	0.04104	0.04706	0.0579
703.064	0.02372	0.02478	0.03094	0.03539	0.03773	0.03936	0.04413	0.04956	0.06284
703.451	0.02458	0.02321	0.02962	0.0329	0.03649	0.03856	0.04185	0.05128	0.0536
703.838	0.01953	0.02219	0.02552	0.03227	0.03362	0.03688	0.03876	0.04424	0.04867
704.225	0.01863	0.02205	0.02594	0.02948	0.03315	0.03599	0.03784	0.04331	0.04554
704.612	0.02131	0.01864	0.02488	0.02963	0.03163	0.03452	0.04088	0.04799	0.05477
704.999	0.02065	0.0229	0.0249	0.02982	0.03219	0.03484	0.0409	0.04803	0.05375
705.386	0.02095	0.0214	0.02361	0.02937	0.03255	0.03468	0.04055	0.0432	0.04642
705.773	0.01766	0.01929	0.02347	0.02984	0.03082	0.03264	0.03616	0.03909	0.04871
706.16	0.02054	0.0195	0.02492	0.0288	0.03092	0.0373	0.0367	0.04778	0.05546
706.547	0.02142	0.02196	0.02398	0.02841	0.03275	0.03514	0.03928	0.04574	0.05214
706.934	0.01799	0.01796	0.02378	0.02524	0.02992	0.03044	0.0347	0.03798	0.04832
707.321	0.01608	0.01736	0.02011	0.02535	0.02882	0.02969	0.03442	0.03552	0.04759
707.708	0.0189	0.02089	0.02073	0.0275	0.02972	0.02989	0.03667	0.03959	0.04788
708.095	0.01648	0.01775	0.02137	0.02384	0.02695	0.03322	0.03442	0.03963	0.04143
708.482	0.01657	0.0184	0.02071	0.02558	0.02797	0.02962	0.03307	0.04299	0.04681
708.869	0.01779	0.01842	0.02043	0.02546	0.02605	0.03076	0.03345	0.0357	0.04388
709.256	0.01524	0.01769	0.01919	0.02537	0.02544	0.02836	0.03334	0.04074	0.04016
709.643	0.01346	0.01771	0.02013	0.0249	0.02542	0.02792	0.02987	0.03841	0.04285
710.03	0.01635	0.01773	0.02003	0.0225	0.02564	0.02737	0.02944	0.03691	0.04373
710.417	0.0149	0.0167	0.019	0.02114	0.02562	0.02897	0.03207	0.03745	0.05375
710.805	0.0163	0.01827	0.02022	0.02316	0.02657	0.02744	0.02936	0.03741	0.04661
711.192	0.01637	0.01506	0.02015	0.0228	0.02548	0.02916	0.03177	0.03698	0.04642
711.579	0.0129	0.01543	0.01682	0.02239	0.02496	0.0262	0.0315	0.03309	0.0449
711.966	0.01421	0.01547	0.01848	0.02069	0.02458	0.02506	0.02857	0.03484	0.0427
712.353	0.01468	0.01763	0.01733	0.02082	0.0249	0.02815	0.02751	0.03341	0.04266
712.74	0.01439	0.01387	0.01816	0.01816	0.02141	0.02684	0.02963	0.03134	0.03948
713.127	0.00936	0.01506	0.01661	0.02024	0.02337	0.02329	0.02475	0.03173	0.04046
713.514	0.01285	0.01406	0.01596	0.01958	0.02335	0.02726	0.02689	0.03116	0.04075
713.902	0.01116	0.01489	0.01556	0.01901	0.02213	0.02382	0.02675	0.03184	0.03811
714.289	0.01299	0.01489	0.01682	0.01998	0.02221	0.0215	0.02719	0.03327	0.03928
714.676	0.01152	0.01249	0.01723	0.01845	0.02155	0.02345	0.02602	0.02784	0.03503
715.063	0.01472	0.01302	0.01624	0.02164	0.02209	0.02544	0.02852	0.03005	0.04412
715.45	0.01247	0.01259	0.01436	0.01905	0.02163	0.02393	0.02843	0.03398	0.04251
715.838	0.01177	0.01348	0.01421	0.01907	0.0189	0.02182	0.02567	0.02841	0.0323
716.225	0.01164	0.01267	0.01528	0.01739	0.02123	0.02244	0.02654	0.03166	0.04197
716.612	0.0113	0.01294	0.0144	0.01788	0.02072	0.01992	0.02469	0.02909	0.03855
716.999	0.01303	0.0135	0.01707	0.01882	0.02149	0.02249	0.02702	0.0312	0.0427
717.386	0.01193	0.01303	0.01545	0.01709	0.01982	0.0204	0.02553	0.03241	0.04065
717.774	0.01103	0.01282	0.01451	0.01654	0.0195	0.02136	0.02372	0.02891	0.03342
718.161	0.01159	0.01292	0.01419	0.01513	0.01922	0.02141	0.02757	0.03137	0.03845
718.548	0.01394	0.01404	0.01599	0.01556	0.01956	0.02054	0.0254	0.02651	0.04256
718.935	0.01297	0.01058	0.01458	0.01683	0.01813	0.01919	0.02423	0.02866	0.04026
719.323	0.01019	0.01135	0.01359	0.01626	0.01621	0.01974	0.02109	0.02787	0.03308
719.71	0.01067	0.0128	0.01244	0.0149	0.01751	0.01848	0.02464	0.02902	0.03425
720.097	0.01134	0.01095	0.01357	0.01709	0.01894	0.01987	0.02109	0.02673	0.03406
720.485	0.01364	0.01224	0.01592	0.01801	0.01974	0.01806	0.02575	0.03037	0.0388
720.872	0.01008	0.01027	0.01395	0.01401	0.01769	0.01944	0.02255	0.02887	0.03337
721.259	0.00925	0.01085	0.01427	0.01611	0.01821	0.01871	0.02315	0.03141	0.03709
721.646	0.0094	0.01143	0.0137	0.01464	0.01815	0.02235	0.02456	0.02884	0.03323
722.034	0.01161	0.01259	0.01269	0.01713	0.01829	0.02047	0.02299	0.03012	0.03767
722.421	0.00927	0.01089	0.01169	0.01292	0.0159	0.01756	0.01922	0.02637	0.02844
722.808	0.00886	0.00942	0.0131	0.01305	0.01683	0.01738	0.0203	0.02598	0.02902
723.196	0.01134	0.01112	0.01473	0.01566	0.01691	0.01967	0.02393	0.02641	0.03376
723.583	0.01109	0.01058	0.01248	0.01413	0.01522	0.01758	0.02017	0.02366	0.03562
723.97	0.00773	0.00919	0.01141	0.0122	0.01633	0.01573	0.01868	0.02344	0.03029
724.358	0.00895	0.00869	0.01107	0.01262	0.01554	0.01492	0.01984	0.02344	0.02932
724.745	0.01049	0.01107	0.01336	0.01522	0.01556	0.01731	0.02082	0.02605	0.03616
725.133	0.00843	0.00944	0.01139	0.01313	0.01388	0.01524	0.01868	0.02162	0.028
725.52	0.0074	0.00942	0.01233	0.01243	0.01347	0.01717	0.02019	0.02559	0.03347
725.907	0.0113	0.01159	0.01355	0.01422	0.01743	0.0196	0.02261	0.02698	0.0322
726.295	0.00961	0.01107	0.01229	0.01269	0.01416	0.01864	0.02047	0.02526	0.03044
726.682	0.01001	0.00902	0.0099	0.01241	0.01404	0.0152	0.02014	0.02248	0.02829
727.07	0.00949	0.00828	0.01081	0.01281	0.01331	0.01536	0.01859	0.02319	0.03025
727.457	0.00956	0.01025	0.01158	0.01375	0.01546	0.01589	0.02076	0.02312	0.03156
727.844	0.01042	0.01012	0.01267	0.01498	0.01454	0.01685	0.02071	0.02516	0.0345
728.232	0.00886	0.0096	0.01235	0.01322	0.01498	0.01673	0.01895	0.02544	0.02961
728.619	0.00992	0.00996	0.01071	0.01283	0.0139	0.01462	0.01895	0.02673	0.03445
729.007	0.00674	0.00929	0.01071	0.01254	0.01498	0.01579	0.02063	0.01972	0.03132
729.394	0.01046	0.01047	0.01233	0.01251	0.0152	0.01563	0.02044	0.0268	0.03567
729.782	0.00724	0.01008	0.01036	0.01377	0.01305	0.01483	0.01803	0.02383	0.02961
730.169	0.00825	0.01045	0.0112	0.0122	0.01416	0.01575	0.01878	0.02398	0.0301
730.557	0.00911	0.00921	0.01013	0.01009	0.01329	0.01566	0.01938	0.02383	0.02863
730.944	0.0067	0.0079	0.01111	0.01126	0.01343	0.01417	0.01979	0.0209	0.03093
731.332	0.00816	0.00917	0.01026	0.0109	0.0141	0.01378	0.01778	0.02073	0.03401
731.719	0.00852	0.00863	0.01118	0.01237	0.014	0.01648	0.01876	0.02258	0.03166
732.107	0.00922	0.01022	0.01049	0.01256	0.01418	0.0141	0.01822	0.02223	0.03044
732.494	0.00884	0.00886	0.01037	0.01081	0.01452	0.01504	0.01765	0.02212	0.02932
732.882	0.0074	0.00867	0.01122	0.01315	0.0139	0.01735	0.02071	0.02684	0.03318
733.269	0.00837	0.00707	0.00904	0.01041	0.01163	0.01311	0.01624	0.0184	0.028
733.657	0.00828	0.00846	0.009	0.01115	0.01161	0.01414	0.01851	0.02391	0.02937
734.044	0.00913	0.00875	0.01062	0.01392	0.01596	0.01522	0.02044	0.02666	0.03601
734.432	0.00884	0.00969	0.01079	0.01103	0.01368	0.01559	0.01846	0.02316	0.03044
734.819	0.00965	0.00967	0.01323	0.01119	0.01345	0.0154	0.01781	0.02573	0.02873
735.207	0.00785	0.00784	0.00953	0.01213	0.01245	0.01518	0.01878	0.02341	0.03108
735.594	0.00861	0.01004	0.01105	0.01164	0.01376	0.01396	0.0164	0.02165	0.03069
735.982	0.00825	0.00902	0.01131	0.01136	0.01287	0.01595	0.01908	0.02265	0.03269
736.37	0.00925	0.00923	0.01073	0.01196	0.01255	0.01554	0.01756	0.02405	0.02722
736.757	0.00843	0.00983	0.01158	0.01136	0.01251	0.01394	0.01865	0.02233	0.03269
737.145	0.00767	0.00703	0.00883	0.01085	0.01273	0.01254	0.01914	0.01976	0.02985
737.532	0.00791	0.00892	0.00834	0.01047	0.01321	0.01343	0.01746	0.02008	0.02301
737.92	0.00918	0.00811	0.01178	0.01185	0.01303	0.01531	0.01811	0.02087	0.03176
738.308	0.00922	0.00659	0.01024	0.01132	0.01225	0.0146	0.01607	0.02119	0.02966
738.695	0.00846	0.00983	0.01041	0.01147	0.01183	0.01407	0.0183	0.02341	0.02995
739.083	0.00767	0.00691	0.01039	0.00988	0.0138	0.01382	0.01816	0.0219	0.02922
739.47	0.00776	0.00881	0.00977	0.01153	0.01175	0.01437	0.01805	0.01815	0.02927
739.858	0.00704	0.00755	0.00748	0.0093	0.01127	0.0105	0.01344	0.01997	0.02296
740.246	0.00988	0.00863	0.01041	0.01258	0.01508	0.01453	0.01713	0.02469	0.03069
740.633	0.00798	0.00813	0.00866	0.01013	0.01211	0.01217	0.01624	0.02119	0.02707
741.021	0.0078	0.00836	0.00989	0.01039	0.01179	0.01511	0.01599	0.02126	0.02961
741.409	0.00807	0.00631	0.00959	0.00975	0.01219	0.01288	0.01363	0.01997	0.02438
741.796	0.00888	0.00846	0.00945	0.01192	0.01271	0.01373	0.01995	0.02212	0.02775
742.184	0.00679	0.00707	0.00836	0.00992	0.01135	0.01309	0.01472	0.02151	0.02858
742.572	0.00701	0.00767	0.00887	0.00979	0.0111	0.01318	0.01586	0.02076	0.02756
742.959	0.00755	0.00828	0.01006	0.01137	0.01353	0.01605	0.01813	0.02176	0.02756
743.347	0.008	0.0066	0.00855	0.00973	0.01092	0.0135	0.01629	0.02026	0.02516
743.735	0.00985	0.00881	0.01105	0.01028	0.01291	0.01417	0.01637	0.02205	0.03083
744.123	0.00816	0.00836	0.00861	0.01124	0.01161	0.01387	0.01591	0.01801	0.02673
744.51	0.006	0.00724	0.00966	0.01013	0.01115	0.01275	0.01632	0.01972	0.02125
744.898	0.006	0.00693	0.00823	0.00915	0.01143	0.01183	0.01426	0.02023	0.02712
745.286	0.00649	0.00915	0.01075	0.01168	0.01289	0.01346	0.01475	0.02298	0.028
745.673	0.00789	0.00792	0.00834	0.00956	0.01207	0.01327	0.01504	0.0219	0.02785
746.061	0.00837	0.00855	0.00975	0.00885	0.01275	0.01394	0.01716	0.02176	0.02766
746.449	0.00837	0.00823	0.01047	0.01056	0.01221	0.0132	0.01521	0.01912	0.02839
746.837	0.00647	0.00699	0.00821	0.00934	0.01253	0.01224	0.01382	0.01994	0.0302
747.224	0.00658	0.00969	0.00989	0.01141	0.01123	0.01366	0.01637	0.0204	0.03069
747.612	0.0076	0.00867	0.00992	0.0106	0.01301	0.01162	0.01461	0.02169	0.03176
748	0.00643	0.00792	0.00942	0.00904	0.01086	0.01146	0.01675	0.01883	0.02267
748.388	0.00746	0.00724	0.00774	0.01017	0.01076	0.01256	0.01561	0.02008	0.02585
748.776	0.00861	0.00854	0.00949	0.01175	0.01309	0.01245	0.01748	0.02387	0.03205
749.163	0.00771	0.00769	0.01197	0.01068	0.01285	0.01472	0.01756	0.02212	0.02878
749.551	0.0069	0.00886	0.00827	0.00981	0.0108	0.01103	0.01217	0.01837	0.02257
749.939	0.00713	0.00728	0.00857	0.01045	0.01161	0.01054	0.01431	0.0193	0.02438
750.327	0.00713	0.00703	0.00955	0.00904	0.01125	0.01261	0.01599	0.01822	0.02658
750.715	0.00855	0.00792	0.0078	0.00953	0.01028	0.01197	0.0154	0.0189	0.02468
751.102	0.00751	0.00825	0.00928	0.01003	0.01201	0.01185	0.01542	0.01801	0.0278
751.49	0.00625	0.0066	0.00647	0.0102	0.01058	0.0108	0.01361	0.01901	0.0257
751.878	0.00875	0.00933	0.00985	0.00996	0.01135	0.01284	0.01575	0.02005	0.02805
752.266	0.00929	0.00888	0.00774	0.01083	0.01245	0.01446	0.01784	0.01958	0.02976
752.654	0.00737	0.00821	0.01021	0.0113	0.01197	0.01194	0.0177	0.02176	0.02682
753.042	0.00607	0.0068	0.00836	0.00934	0.00954	0.01203	0.01572	0.01519	0.02531
753.43	0.0076	0.00865	0.00959	0.01181	0.01121	0.01481	0.01597	0.01983	0.02981
753.817	0.00771	0.00742	0.00748	0.00934	0.01044	0.011	0.01285	0.01997	0.02433
754.205	0.00758	0.00734	0.00801	0.01007	0.00916	0.00951	0.0142	0.01726	0.02487
754.593	0.00656	0.00844	0.0087	0.00917	0.01137	0.01146	0.01426	0.01797	0.02213
754.981	0.0062	0.00601	0.00731	0.00956	0.01161	0.01066	0.01453	0.01801	0.02326
755.369	0.00692	0.00686	0.00893	0.01034	0.0111	0.01167	0.0129	0.02262	0.0259
755.757	0.00837	0.00753	0.00866	0.00973	0.01169	0.01174	0.01691	0.0188	0.02639
756.145	0.00771	0.0078	0.00787	0.01003	0.01213	0.01313	0.01488	0.02065	0.02888
756.533	0.00749	0.00917	0.01041	0.00996	0.01271	0.01142	0.01629	0.01626	0.02619
756.921	0.00864	0.00834	0.00928	0.00996	0.01219	0.01311	0.01494	0.02183	0.02653
757.309	0.00873	0.00687	0.00885	0.01088	0.01261	0.01398	0.01716	0.02076	0.02971
757.697	0.00525	0.0062	0.0097	0.00907	0.01082	0.01242	0.0138	0.01737	0.02272
758.085	0.01003	0.00852	0.0085	0.01081	0.01201	0.01323	0.01773	0.02008	0.02858
758.472	0.0051	0.00687	0.00938	0.00922	0.01096	0.01148	0.01382	0.01608	0.02682
758.86	0.00852	0.00693	0.00795	0.00975	0.0094	0.01284	0.01336	0.01933	0.02741
759.248	0.0067	0.00772	0.0081	0.00821	0.01	0.01249	0.01491	0.01819	0.0237
759.636	0.00719	0.00763	0.00808	0.00996	0.01084	0.01199	0.01513	0.01908	0.02668
760.024	0.00521	0.0079	0.00865	0.00947	0.00982	0.01135	0.01597	0.01872	0.02248
760.412	0.00877	0.00745	0.01002	0.00975	0.01179	0.01132	0.01637	0.0198	0.0236
760.8	0.00737	0.00722	0.00891	0.00936	0.01129	0.01238	0.01442	0.01908	0.02775
761.188	0.00749	0.00757	0.00878	0.00819	0.01014	0.01027	0.01404	0.01997	0.02253
761.576	0.0071	0.00649	0.00938	0.00941	0.01157	0.01226	0.01713	0.01701	0.02824
761.964	0.01008	0.00894	0.00959	0.01022	0.01313	0.01396	0.01691	0.02283	0.03034
762.352	0.00494	0.00676	0.00772	0.00932	0.00956	0.01071	0.01285	0.01529	0.02184
762.74	0.00909	0.00786	0.00904	0.01171	0.01143	0.0122	0.01553	0.02194	0.02741
763.128	0.00789	0.00888	0.01009	0.01068	0.01253	0.01435	0.01746	0.02094	0.02858
763.516	0.00737	0.00966	0.00979	0.00887	0.0096	0.01318	0.01456	0.02112	0.02775
763.904	0.00715	0.00749	0.00968	0.01049	0.01195	0.01197	0.01548	0.02115	0.02595
764.293	0.00906	0.00892	0.00977	0.01071	0.01157	0.01256	0.01472	0.01933	0.02643
764.681	0.00652	0.00765	0.00827	0.00892	0.01	0.01343	0.01415	0.01644	0.02477
765.069	0.00661	0.00589	0.00968	0.00992	0.01189	0.01369	0.01464	0.01758	0.02365
765.457	0.00681	0.00728	0.0081	0.00924	0.0105	0.01027	0.01334	0.01876	0.02419
765.845	0.00634	0.00732	0.00741	0.00949	0.011	0.01038	0.01233	0.01805	0.02301
766.233	0.00719	0.0057	0.00748	0.00787	0.00916	0.00944	0.01233	0.01583	0.02468
766.621	0.00717	0.00664	0.00816	0.00851	0.00886	0.01103	0.01361	0.01683	0.02482
767.009	0.0099	0.0072	0.00895	0.00939	0.01225	0.01213	0.01556	0.0194	0.02487
767.397	0.00746	0.00863	0.00818	0.00985	0.01115	0.01288	0.01645	0.01962	0.02648
767.785	0.00735	0.00927	0.00893	0.0109	0.01277	0.01114	0.01553	0.02048	0.0258
768.173	0.00611	0.00749	0.00855	0.00922	0.0104	0.01187	0.01461	0.01794	0.02673
768.561	0.00778	0.00585	0.00806	0.00722	0.0107	0.0096	0.01179	0.01719	0.02155
768.949	0.00627	0.00597	0.00955	0.00977	0.01018	0.0108	0.01353	0.01704	0.02355
769.338	0.00604	0.00784	0.0085	0.00879	0.01072	0.0113	0.01423	0.01751	0.02502
769.726	0.00796	0.00915	0.00964	0.01	0.01189	0.01286	0.01523	0.01897	0.0235
770.114	0.00839	0.00813	0.00992	0.01068	0.01183	0.0124	0.0164	0.01987	0.02643
770.502	0.00902	0.01	0.01083	0.00973	0.01052	0.01373	0.01461	0.01933	0.02878
770.89	0.00913	0.0072	0.00831	0.00924	0.01151	0.01029	0.01542	0.0179	0.02453
771.278	0.0074	0.00664	0.00913	0.00943	0.00962	0.01222	0.01464	0.01844	0.02575
771.666	0.00589	0.00564	0.00799	0.00985	0.01	0.01226	0.01315	0.01769	0.02463
772.055	0.00794	0.00771	0.00898	0.01	0.01	0.00944	0.01442	0.01876	0.0235
772.443	0.00776	0.00819	0.00872	0.00873	0.01157	0.01077	0.01336	0.02187	0.02355
772.831	0.00586	0.00705	0.009	0.00966	0.01133	0.00977	0.01404	0.0189	0.02502
773.219	0.00622	0.00547	0.00803	0.01036	0.0106	0.01254	0.01193	0.01997	0.02956
773.607	0.00821	0.00827	0.01	0.0092	0.01074	0.01089	0.01464	0.01822	0.0237
773.996	0.00803	0.00935	0.00904	0.01019	0.01271	0.0132	0.01567	0.01965	0.0301
774.384	0.0083	0.00772	0.00943	0.00958	0.01121	0.0113	0.01605	0.02062	0.02394
774.772	0.00812	0.00801	0.00923	0.01096	0.00892	0.01135	0.01621	0.02048	0.02673
775.16	0.00622	0.00583	0.00866	0.00885	0.01092	0.01015	0.01363	0.01765	0.02409
775.548	0.00758	0.00724	0.00748	0.00881	0.00984	0.0116	0.01214	0.01694	0.0214
775.937	0.00843	0.00774	0.00908	0.01013	0.01159	0.01242	0.01504	0.01894	0.02468
776.325	0.00785	0.00902	0.00987	0.01088	0.01034	0.01424	0.01534	0.01865	0.0257
776.713	0.00658	0.00765	0.0081	0.00802	0.0102	0.01236	0.01393	0.01683	0.02619
777.101	0.00875	0.00774	0.00872	0.01054	0.01261	0.01332	0.0145	0.01687	0.02389
777.49	0.00622	0.00815	0.00874	0.00841	0.01038	0.01107	0.01304	0.01822	0.02384
777.878	0.00629	0.00624	0.00712	0.00862	0.009	0.00869	0.01315	0.01494	0.02018
778.266	0.00645	0.00645	0.00838	0.00904	0.00958	0.01137	0.01366	0.01894	0.02365
778.654	0.00699	0.0079	0.0106	0.00849	0.01096	0.01352	0.01445	0.01876	0.02477
779.043	0.00559	0.00535	0.00842	0.00845	0.00928	0.01041	0.01293	0.01504	0.01813
779.431	0.00717	0.00672	0.00694	0.00819	0.00966	0.01123	0.01328	0.01594	0.02145
779.819	0.00758	0.009	0.00951	0.01034	0.01213	0.01307	0.01464	0.01708	0.02531
780.207	0.00607	0.00828	0.00829	0.01041	0.01016	0.00958	0.01564	0.01837	0.02389
780.596	0.00643	0.00755	0.0088	0.00947	0.0101	0.00974	0.01334	0.01729	0.02223
780.984	0.00776	0.00631	0.00868	0.00839	0.01046	0.01213	0.01507	0.01894	0.02546
781.372	0.00782	0.00807	0.00793	0.00981	0.01225	0.01116	0.01513	0.01858	0.02805
781.761	0.00722	0.00705	0.00896	0.00953	0.00888	0.01043	0.01293	0.01565	0.02424
782.149	0.0074	0.00732	0.00812	0.00937	0.01239	0.0119	0.0141	0.01744	0.02731
782.537	0.00839	0.00761	0.00955	0.01007	0.01219	0.01077	0.01553	0.0209	0.02883
782.926	0.00767	0.00749	0.00776	0.00934	0.01048	0.01109	0.01564	0.01851	0.02624
783.314	0.00758	0.00595	0.00803	0.00866	0.00878	0.01197	0.01222	0.01562	0.02433
783.702	0.00821	0.00751	0.00695	0.00934	0.01074	0.01199	0.01334	0.01737	0.02028
784.091	0.00649	0.00664	0.00782	0.009	0.01125	0.01084	0.0126	0.01826	0.02551
784.479	0.00663	0.00771	0.00789	0.00977	0.01058	0.01052	0.01507	0.01612	0.02404
784.867	0.00875	0.00846	0.0091	0.01143	0.01159	0.01279	0.01583	0.02065	0.02907
785.256	0.00695	0.00711	0.0075	0.00924	0.00984	0.0096	0.01526	0.01719	0.0256
785.644	0.00437	0.00604	0.00799	0.00747	0.00793	0.0102	0.01342	0.01744	0.0216
786.032	0.00839	0.00769	0.00786	0.01096	0.01044	0.00972	0.01399	0.01865	0.02521
786.421	0.00602	0.00583	0.00692	0.00819	0.00884	0.01082	0.01128	0.01712	0.02555
786.809	0.00789	0.00803	0.00898	0.01015	0.01219	0.01126	0.01588	0.01787	0.02624
787.197	0.00735	0.00738	0.00761	0.0097	0.00978	0.01148	0.01407	0.02019	0.01979
787.586	0.00413	0.00508	0.00645	0.00685	0.00839	0.00928	0.00995	0.01404	0.01935
787.974	0.00947	0.0084	0.01002	0.00945	0.01141	0.01261	0.01358	0.02051	0.03025
788.363	0.00537	0.00498	0.00793	0.00747	0.00807	0.01009	0.01133	0.01354	0.01881
788.751	0.00778	0.0072	0.00851	0.00954	0.01076	0.01054	0.01515	0.01755	0.02531
789.139	0.00832	0.00865	0.00915	0.00962	0.01137	0.01295	0.01499	0.01887	0.02824
789.528	0.0083	0.00784	0.0097	0.01005	0.0105	0.01057	0.01428	0.02065	0.02634
789.916	0.00812	0.00633	0.00818	0.00909	0.01133	0.01071	0.01567	0.01787	0.02233
790.305	0.00782	0.00686	0.00878	0.00873	0.01163	0.01233	0.01442	0.01658	0.02555
790.693	0.00685	0.00751	0.00846	0.00909	0.01028	0.01096	0.01222	0.01944	0.02248
791.082	0.00561	0.00608	0.00786	0.00951	0.01127	0.01281	0.01632	0.0204	0.02883
791.47	0.00839	0.00691	0.00797	0.00943	0.01117	0.01048	0.01396	0.01965	0.02565
791.858	0.00415	0.00572	0.00791	0.00732	0.00996	0.00814	0.01317	0.0149	0.02311
792.247	0.0074	0.0085	0.00733	0.0093	0.01117	0.01181	0.0142	0.01955	0.02213
792.635	0.00848	0.00659	0.00848	0.00883	0.01	0.01217	0.01428	0.01976	0.02966
793.024	0.00627	0.00606	0.0081	0.00813	0.00908	0.01025	0.01317	0.0188	0.02443
793.412	0.00487	0.00687	0.00718	0.00805	0.01076	0.00965	0.01325	0.01622	0.02287
793.801	0.00613	0.00666	0.00701	0.00836	0.01008	0.01013	0.01163	0.01544	0.02248
794.189	0.00974	0.00771	0.01092	0.00943	0.01173	0.01307	0.0155	0.01962	0.02599
794.578	0.00613	0.00771	0.00876	0.0096	0.01074	0.01215	0.01271	0.01794	0.02653
794.966	0.00715	0.00558	0.00953	0.0097	0.0104	0.01208	0.01426	0.01937	0.02419
795.355	0.00731	0.00742	0.00818	0.00807	0.01125	0.01004	0.01274	0.01465	0.02311
795.743	0.00934	0.00832	0.00957	0.0102	0.01135	0.01272	0.01464	0.02112	0.03093
796.132	0.00695	0.00788	0.00885	0.0107	0.01145	0.01203	0.01258	0.01844	0.02526
796.52	0.00618	0.00745	0.00765	0.00907	0.0093	0.00919	0.0141	0.01529	0.02189
796.909	0.00866	0.00786	0.00957	0.01049	0.01115	0.01263	0.01513	0.02237	0.02619
797.297	0.00559	0.00778	0.00797	0.009	0.01056	0.01171	0.01461	0.01894	0.02424
797.686	0.00769	0.00761	0.00868	0.00892	0.01064	0.01071	0.01363	0.01944	0.02477
798.074	0.00573	0.00624	0.00816	0.00877	0.01066	0.00979	0.01339	0.01583	0.0216
798.463	0.0071	0.00776	0.00725	0.00962	0.01004	0.01093	0.01334	0.0174	0.0236
798.851	0.00771	0.0073	0.0097	0.00919	0.01046	0.01144	0.01307	0.01837	0.02731
799.24	0.00676	0.00745	0.00906	0.01028	0.0097	0.01226	0.01461	0.0203	0.02389
799.628	0.00746	0.00695	0.00848	0.00973	0.0101	0.01192	0.01342	0.01883	0.02516
800.017	0.00539	0.00788	0.00863	0.00764	0.0089	0.01126	0.01204	0.01458	0.02228
800.406	0.00749	0.00803	0.00915	0.00981	0.01117	0.01295	0.01588	0.01654	0.02868
800.794	0.00706	0.00657	0.00782	0.00832	0.0099	0.01087	0.01212	0.01572	0.02438
801.183	0.00685	0.00707	0.00818	0.00932	0.00992	0.01022	0.01385	0.01819	0.02189
801.571	0.00753	0.00705	0.0088	0.00885	0.00932	0.01169	0.0138	0.01797	0.0237
801.96	0.00812	0.00755	0.00774	0.00924	0.01117	0.01247	0.01399	0.0199	0.02741
802.348	0.00676	0.00674	0.00786	0.00749	0.0098	0.01066	0.01466	0.01869	0.02604
802.737	0.00609	0.00595	0.00782	0.00907	0.0102	0.0113	0.01396	0.01669	0.02336
803.126	0.00713	0.00672	0.0088	0.00807	0.0111	0.0102	0.0132	0.0178	0.02321
803.514	0.00697	0.00674	0.00797	0.00877	0.0102	0.01231	0.01236	0.01687	0.02409
803.903	0.00794	0.00676	0.00861	0.00849	0.01149	0.01082	0.01423	0.0189	0.02536
804.291	0.00663	0.00774	0.00776	0.01113	0.01024	0.01236	0.01507	0.01805	0.02365
804.68	0.0057	0.00684	0.00771	0.00862	0.00948	0.00853	0.01385	0.01701	0.02257
805.069	0.00726	0.00771	0.00917	0.00956	0.00946	0.01254	0.01401	0.01658	0.02634
805.457	0.00771	0.00705	0.00774	0.0102	0.01024	0.0099	0.01499	0.01547	0.02428
805.846	0.00695	0.00695	0.00821	0.00939	0.011	0.01027	0.01372	0.01758	0.02213
806.235	0.00819	0.00883	0.00912	0.01	0.0103	0.01206	0.01648	0.01851	0.02761
806.623	0.0069	0.00682	0.00671	0.00756	0.00924	0.011	0.01233	0.01619	0.02463
807.012	0.0057	0.00776	0.00793	0.0087	0.01056	0.00999	0.01274	0.01762	0.0236
807.401	0.00855	0.00589	0.00838	0.00936	0.01058	0.01073	0.01404	0.01858	0.02277
807.789	0.0087	0.00776	0.00895	0.01003	0.01104	0.01197	0.01458	0.02019	0.0234
808.178	0.00586	0.00755	0.00761	0.00928	0.00922	0.01112	0.01485	0.01737	0.02355
808.567	0.00877	0.00801	0.00938	0.00936	0.01153	0.0122	0.01412	0.0183	0.0235
808.955	0.00956	0.00894	0.00889	0.00896	0.0101	0.01187	0.01393	0.0189	0.02424
809.344	0.00595	0.00902	0.00821	0.00858	0.01052	0.01197	0.01483	0.01912	0.02619
809.733	0.00647	0.00732	0.00895	0.00877	0.00902	0.01103	0.01355	0.01912	0.02336
810.121	0.00915	0.0083	0.00964	0.01085	0.01165	0.01378	0.01545	0.01901	0.02609
810.51	0.00972	0.0095	0.00887	0.01017	0.01179	0.01362	0.01513	0.0199	0.02619
810.899	0.00541	0.00614	0.00784	0.00673	0.01048	0.00988	0.01217	0.01672	0.02184
811.287	0.00758	0.00815	0.00819	0.00871	0.01068	0.0113	0.01347	0.01737	0.02575
811.676	0.00676	0.00672	0.00789	0.00951	0.00994	0.01116	0.01377	0.01876	0.02336
812.065	0.00787	0.00798	0.01019	0.01109	0.01125	0.01142	0.01545	0.02112	0.02775
812.453	0.00771	0.0062	0.0071	0.0099	0.01012	0.01038	0.01271	0.01865	0.02311
812.842	0.00573	0.00587	0.00694	0.00785	0.00922	0.01032	0.01366	0.01504	0.0192
813.231	0.01019	0.00942	0.00876	0.0112	0.01277	0.0141	0.01719	0.02394	0.03279
813.62	0.00663	0.00703	0.00778	0.00738	0.0093	0.00988	0.01201	0.01612	0.02238
814.008	0.00866	0.00759	0.01069	0.01254	0.01044	0.01437	0.02076	0.02366	0.02907
814.397	0.00674	0.00631	0.00761	0.00919	0.01036	0.01174	0.01323	0.01651	0.02243
814.786	0.00751	0.00678	0.00791	0.00926	0.01096	0.01158	0.01426	0.01858	0.02678
815.175	0.00803	0.00767	0.00814	0.01015	0.01048	0.01045	0.01629	0.01694	0.02555
815.563	0.00701	0.00902	0.01077	0.01039	0.01217	0.01449	0.01504	0.0199	0.02502
815.952	0.00676	0.00628	0.0072	0.00905	0.0104	0.00995	0.01412	0.01672	0.02468
816.341	0.00695	0.00691	0.00825	0.00817	0.01016	0.01032	0.01556	0.01715	0.02194
816.73	0.00561	0.00657	0.00716	0.00836	0.00938	0.00988	0.01298	0.01733	0.02262
817.118	0.00726	0.00863	0.00957	0.01	0.0103	0.01027	0.01247	0.01908	0.02253
817.507	0.00428	0.00641	0.00727	0.00851	0.00857	0.00871	0.01347	0.01358	0.01998
817.896	0.0074	0.00898	0.00838	0.0099	0.0103	0.01121	0.01404	0.01869	0.02658
818.285	0.00925	0.00759	0.0096	0.01002	0.00922	0.01158	0.01675	0.02162	0.02643
818.673	0.00564	0.00765	0.00823	0.00996	0.01062	0.01217	0.0138	0.01576	0.02541
819.062	0.00787	0.00842	0.00686	0.00943	0.01215	0.01164	0.01691	0.01794	0.02551
819.451	0.00602	0.00664	0.00859	0.00773	0.00986	0.01041	0.01328	0.01662	0.02282
819.84	0.00825	0.00832	0.00859	0.01009	0.01133	0.0138	0.01778	0.01787	0.02702
820.229	0.00751	0.00724	0.00872	0.00926	0.0104	0.01139	0.0145	0.02058	0.02424
820.617	0.00769	0.00788	0.00994	0.00915	0.01161	0.01162	0.01681	0.01862	0.02614
821.006	0.00699	0.00456	0.00673	0.00756	0.0098	0.0105	0.01385	0.01322	0.02336
821.395	0.00645	0.00701	0.00855	0.01113	0.01016	0.01103	0.01456	0.01744	0.02653
821.784	0.00751	0.00676	0.00932	0.00988	0.01092	0.01153	0.01575	0.01869	0.02223
822.173	0.00803	0.00869	0.01007	0.00894	0.01183	0.01137	0.01466	0.01905	0.02682
822.562	0.00925	0.00857	0.0085	0.01039	0.00946	0.01258	0.01607	0.02048	0.02228
822.95	0.00719	0.00753	0.00818	0.00934	0.0102	0.01089	0.01293	0.01622	0.02336
823.339	0.00557	0.00653	0.00735	0.00871	0.00837	0.01059	0.01263	0.01762	0.02541
823.728	0.00604	0.00751	0.00767	0.0087	0.0108	0.00988	0.01279	0.01665	0.02609
824.117	0.0074	0.00728	0.0085	0.00977	0.01137	0.01366	0.01518	0.01762	0.02722
824.506	0.00697	0.00755	0.00906	0.00922	0.00948	0.01116	0.01518	0.01865	0.0238
824.895	0.00695	0.00792	0.00722	0.0096	0.0098	0.01087	0.01496	0.01915	0.02707
825.283	0.00821	0.0083	0.00898	0.0086	0.01014	0.01098	0.01548	0.01701	0.02565
825.672	0.00645	0.00724	0.00853	0.00936	0.01058	0.01215	0.01502	0.01701	0.02492
826.061	0.00672	0.00778	0.00872	0.0089	0.0093	0.01178	0.01361	0.01851	0.02531
826.45	0.00909	0.00908	0.00949	0.01102	0.01137	0.0127	0.01616	0.01958	0.02614
826.839	0.0074	0.00755	0.00951	0.01032	0.01169	0.01277	0.01423	0.01776	0.0257
827.228	0.00785	0.01006	0.00953	0.00979	0.01153	0.01167	0.01613	0.02119	0.02663
827.617	0.00936	0.00877	0.00934	0.01073	0.01108	0.01208	0.01521	0.02048	0.02932
828.006	0.00652	0.00803	0.00868	0.00934	0.00916	0.01144	0.01255	0.01837	0.02521
828.395	0.00496	0.00595	0.00648	0.00813	0.00793	0.00942	0.01399	0.01533	0.02389
828.783	0.00857	0.00857	0.00983	0.00987	0.01183	0.01291	0.01523	0.01972	0.02717
829.172	0.00695	0.0074	0.00778	0.00998	0.01026	0.01112	0.01548	0.01715	0.02541
829.561	0.00857	0.00788	0.01009	0.00913	0.01068	0.01284	0.01567	0.02087	0.0236
829.95	0.00877	0.00736	0.00844	0.00885	0.01068	0.01275	0.01466	0.02065	0.02438
830.339	0.0074	0.00608	0.00878	0.00824	0.01048	0.00981	0.01323	0.01715	0.0257
830.728	0.006	0.00786	0.00913	0.00904	0.01106	0.01132	0.01466	0.01697	0.02419
831.117	0.00848	0.00819	0.009	0.0087	0.01002	0.01114	0.01374	0.01876	0.02448
831.506	0.00631	0.00647	0.00784	0.00798	0.01028	0.01096	0.01483	0.01783	0.02497
831.895	0.00715	0.0067	0.00829	0.00796	0.00952	0.0116	0.01263	0.01572	0.0234
832.284	0.0097	0.00919	0.0094	0.00936	0.01135	0.0138	0.01458	0.01819	0.02814
832.673	0.00557	0.00691	0.00675	0.00783	0.01024	0.0096	0.01241	0.01562	0.02135
833.062	0.00906	0.00765	0.00994	0.01051	0.01078	0.01286	0.01466	0.02105	0.028
833.451	0.00731	0.00892	0.00774	0.00898	0.01233	0.013	0.01618	0.01958	0.02648
833.84	0.00631	0.00653	0.00778	0.00815	0.00865	0.00988	0.01426	0.01676	0.02424
834.229	0.00521	0.00597	0.00797	0.00858	0.01002	0.00928	0.01401	0.01644	0.02321
834.617	0.00825	0.00811	0.00872	0.00979	0.0103	0.01155	0.01407	0.01972	0.02668
835.006	0.00742	0.00817	0.00791	0.01022	0.01082	0.01066	0.01469	0.01908	0.02785
835.395	0.00708	0.00597	0.00759	0.00711	0.00781	0.01043	0.01334	0.01712	0.02218
835.784	0.006	0.00701	0.00833	0.00809	0.0103	0.00896	0.01307	0.01633	0.02253
836.173	0.00704	0.00589	0.00865	0.00851	0.0104	0.01158	0.01393	0.01683	0.0237
836.562	0.00589	0.00799	0.00834	0.00992	0.01064	0.01142	0.01401	0.01847	0.0213
836.951	0.0074	0.00742	0.00756	0.00849	0.00998	0.01206	0.01323	0.02008	0.02316
837.34	0.00593	0.00631	0.00756	0.0089	0.00958	0.00981	0.01442	0.01612	0.02453
837.729	0.00773	0.0068	0.00767	0.00924	0.01034	0.01229	0.01331	0.01915	0.0257
838.118	0.00839	0.00697	0.00797	0.00839	0.00994	0.01025	0.01325	0.01797	0.02463
838.507	0.00706	0.00788	0.00853	0.0092	0.01078	0.01025	0.01312	0.01629	0.02468
838.896	0.00785	0.00713	0.00848	0.01034	0.01102	0.01167	0.01653	0.0218	0.02502
839.285	0.00564	0.00799	0.00893	0.00968	0.01179	0.01252	0.01377	0.01862	0.02277
839.674	0.00728	0.00657	0.00714	0.00853	0.0097	0.00958	0.01358	0.01819	0.02336
840.063	0.00812	0.00651	0.00759	0.00819	0.00952	0.01077	0.01372	0.01933	0.02262
840.452	0.00593	0.00705	0.00825	0.00885	0.01074	0.01027	0.01377	0.01869	0.02697
840.841	0.00762	0.0067	0.00787	0.00888	0.00843	0.01137	0.01258	0.01501	0.02301
841.23	0.0085	0.009	0.00917	0.00981	0.01048	0.01245	0.01529	0.01908	0.02551
841.62	0.00846	0.00749	0.00928	0.00888	0.01135	0.01185	0.01529	0.02076	0.02726
842.009	0.00654	0.00728	0.00827	0.00834	0.0091	0.01222	0.01361	0.01576	0.02384
842.398	0.00697	0.00678	0.00705	0.00866	0.01054	0.0105	0.0138	0.01572	0.02194
842.787	0.00796	0.00649	0.00821	0.00951	0.00968	0.01174	0.01428	0.01797	0.02424
843.176	0.00618	0.00801	0.00857	0.00911	0.01094	0.01148	0.01499	0.01851	0.02551
843.565	0.00692	0.00722	0.00814	0.00928	0.01028	0.01197	0.01342	0.01583	0.02658
843.954	0.00913	0.00844	0.0085	0.00928	0.01129	0.01417	0.01621	0.01947	0.02868
844.343	0.0083	0.00892	0.00806	0.00841	0.00984	0.01176	0.01496	0.01762	0.02458
844.732	0.00931	0.0084	0.00987	0.01013	0.01239	0.01224	0.01499	0.02048	0.0279
845.121	0.00782	0.00676	0.0085	0.0099	0.01034	0.01167	0.01588	0.02073	0.02521
845.51	0.00708	0.00738	0.00919	0.00922	0.01028	0.01185	0.01781	0.01876	0.02389
845.899	0.00981	0.00987	0.00974	0.01171	0.01243	0.01332	0.01694	0.02223	0.02722
846.288	0.00595	0.00628	0.00827	0.00758	0.01062	0.01068	0.01358	0.01976	0.02541
846.677	0.00667	0.0061	0.00522	0.00696	0.0092	0.008	0.0109	0.01454	0.02052
847.066	0.00672	0.00684	0.00812	0.00894	0.00956	0.0108	0.01407	0.0169	0.02448
847.455	0.00688	0.00738	0.00881	0.00883	0.0092	0.01199	0.01583	0.0183	0.0258
847.845	0.00753	0.00676	0.00795	0.00977	0.01068	0.01148	0.01447	0.02101	0.02443
848.234	0.0074	0.00639	0.00883	0.00796	0.00996	0.01254	0.01377	0.01797	0.02399
848.623	0.00713	0.00396	0.00626	0.00815	0.00966	0.00892	0.01201	0.01483	0.02165
849.012	0.00751	0.00881	0.01034	0.01049	0.01177	0.01242	0.01564	0.01965	0.02893
849.401	0.00674	0.00718	0.00964	0.00843	0.00926	0.0116	0.01247	0.01547	0.02213
849.79	0.00837	0.0068	0.00865	0.0092	0.01068	0.01006	0.01499	0.0184	0.02292
850.179	0.00785	0.00792	0.00727	0.00898	0.01064	0.01171	0.0119	0.0183	0.02463
850.568	0.00794	0.0084	0.00851	0.0102	0.00962	0.01355	0.01597	0.02233	0.0277
850.957	0.00622	0.00653	0.00694	0.00821	0.0103	0.00896	0.01355	0.01872	0.02086
851.347	0.00658	0.00771	0.00874	0.00877	0.01227	0.01359	0.01572	0.02008	0.02404
851.736	0.00812	0.00886	0.00985	0.01036	0.01096	0.01178	0.01843	0.01847	0.02619
852.125	0.00586	0.00645	0.00917	0.01036	0.00942	0.01137	0.01434	0.01983	0.02907
852.514	0.00622	0.00687	0.00746	0.00758	0.00964	0.01004	0.01317	0.01372	0.02194
852.903	0.00735	0.00703	0.00919	0.01096	0.0107	0.01197	0.01426	0.0199	0.0234
853.292	0.00866	0.00931	0.00943	0.00971	0.01102	0.01275	0.01391	0.0198	0.028
853.681	0.00708	0.00722	0.0091	0.00821	0.00982	0.01245	0.01472	0.01955	0.02253
854.071	0.00528	0.00508	0.00703	0.00805	0.00896	0.01151	0.01231	0.01744	0.02121
854.46	0.0083	0.00659	0.0093	0.00943	0.01012	0.01066	0.01559	0.01833	0.02414
854.849	0.00643	0.00834	0.00857	0.00821	0.01333	0.01048	0.01307	0.01755	0.02355
855.238	0.00762	0.00678	0.00953	0.00962	0.01016	0.011	0.01377	0.01915	0.02477
855.627	0.00886	0.00765	0.00861	0.00892	0.01115	0.0127	0.01597	0.01805	0.02238
856.016	0.008	0.00788	0.0093	0.00958	0.01163	0.0108	0.01236	0.01669	0.02394
856.406	0.00762	0.00686	0.00889	0.00953	0.00896	0.01082	0.01298	0.01976	0.02394
856.795	0.00852	0.00707	0.00921	0.00962	0.01149	0.0127	0.01626	0.01794	0.02609
857.184	0.00652	0.0083	0.00819	0.00947	0.00994	0.0127	0.01464	0.01933	0.02468
857.573	0.00719	0.00543	0.00833	0.00792	0.00968	0.01002	0.01534	0.01558	0.02472
857.962	0.00561	0.00734	0.00942	0.00945	0.01139	0.01038	0.01358	0.01851	0.02394
858.352	0.00539	0.00687	0.00874	0.00887	0.00934	0.00931	0.01185	0.01436	0.02052
858.741	0.00643	0.00589	0.0081	0.00924	0.00884	0.01015	0.01315	0.01787	0.02394
859.13	0.00737	0.00529	0.00737	0.00936	0.0092	0.01011	0.01328	0.01665	0.02091
859.519	0.00782	0.00817	0.00769	0.00953	0.0099	0.01201	0.01469	0.01976	0.02502
859.908	0.00541	0.00568	0.00699	0.00753	0.00749	0.00944	0.01193	0.01429	0.02238
860.298	0.00767	0.00759	0.00682	0.00966	0.01018	0.01015	0.01372	0.01815	0.02555
860.687	0.00767	0.0084	0.0096	0.00879	0.00968	0.01066	0.01648	0.02133	0.02482
861.076	0.0074	0.00711	0.00891	0.00794	0.01115	0.01254	0.01439	0.01987	0.02389
861.465	0.00636	0.00672	0.0075	0.00894	0.01046	0.01064	0.01456	0.01637	0.0236
861.854	0.0083	0.0072	0.00778	0.00777	0.00972	0.01146	0.01526	0.01719	0.02482
862.244	0.00474	0.00577	0.00731	0.00783	0.00853	0.00892	0.01198	0.01633	0.01984
862.633	0.00749	0.00788	0.00829	0.00988	0.01022	0.01256	0.01385	0.02033	0.02526
863.022	0.0064	0.00734	0.00908	0.00896	0.00962	0.01107	0.01597	0.01897	0.02536
863.411	0.00674	0.00836	0.00857	0.00936	0.01058	0.01119	0.01361	0.01815	0.02497
863.801	0.0074	0.00728	0.00795	0.00964	0.01084	0.01151	0.01526	0.01894	0.02253
864.19	0.00909	0.00745	0.00942	0.00937	0.01086	0.01226	0.0151	0.01772	0.02668
864.579	0.0069	0.00782	0.00942	0.00888	0.0103	0.01132	0.01586	0.01508	0.02277
864.968	0.00857	0.00821	0.00928	0.00937	0.01068	0.01357	0.01681	0.02026	0.02927
865.358	0.00733	0.00643	0.00782	0.00926	0.0107	0.01155	0.01176	0.01654	0.02453
865.747	0.00785	0.00798	0.00787	0.00905	0.01096	0.01139	0.01445	0.01679	0.02243
866.136	0.00796	0.00794	0.01022	0.00968	0.01125	0.01249	0.01621	0.01947	0.02648
866.525	0.00733	0.00655	0.00814	0.00866	0.01215	0.01249	0.01323	0.01865	0.02531
866.915	0.00952	0.00863	0.00821	0.01068	0.01056	0.01375	0.01437	0.01976	0.02477
867.304	0.00663	0.00643	0.01007	0.00868	0.01008	0.01142	0.01393	0.02108	0.02941
867.693	0.00604	0.00558	0.00686	0.00783	0.00894	0.00775	0.01176	0.01651	0.01935
868.082	0.00631	0.0063	0.00887	0.00998	0.00868	0.01004	0.01453	0.01805	0.02316
868.472	0.00701	0.00595	0.00799	0.00794	0.0101	0.01011	0.01279	0.01594	0.02199
868.861	0.00616	0.00757	0.00772	0.00834	0.01062	0.01082	0.01239	0.01815	0.02468
869.25	0.00534	0.00659	0.00729	0.0079	0.0099	0.00919	0.01233	0.01758	0.02082
869.64	0.00613	0.00825	0.00771	0.00755	0.00952	0.01213	0.01393	0.01651	0.02555
870.029	0.0078	0.0083	0.00913	0.01177	0.01221	0.01254	0.01626	0.02173	0.02932
870.418	0.00749	0.00832	0.00754	0.00792	0.01064	0.01121	0.01366	0.01758	0.02394
870.808	0.00582	0.00622	0.00791	0.00796	0.00916	0.01018	0.01269	0.01805	0.02194
871.197	0.00762	0.00844	0.00921	0.00973	0.01261	0.01192	0.01672	0.01762	0.02619
871.586	0.00911	0.00641	0.00814	0.00787	0.00874	0.01061	0.01369	0.01887	0.02292
871.975	0.00589	0.00786	0.00945	0.00964	0.01084	0.01373	0.01401	0.01805	0.0277
872.365	0.00776	0.00676	0.00812	0.00907	0.00994	0.0116	0.01515	0.01955	0.02306
872.754	0.00521	0.00651	0.00699	0.00781	0.00908	0.00986	0.01277	0.01597	0.02096
873.143	0.00679	0.0089	0.0096	0.00971	0.01117	0.01178	0.01431	0.01615	0.03005
873.533	0.00812	0.00836	0.00814	0.01015	0.01084	0.0116	0.01502	0.01876	0.02629
873.922	0.00537	0.00718	0.00878	0.0092	0.0106	0.01075	0.01567	0.01654	0.02316
874.311	0.00726	0.00821	0.00729	0.00866	0.01159	0.01263	0.01363	0.02051	0.02516
874.701	0.00688	0.00763	0.00936	0.0089	0.01084	0.01075	0.0132	0.01894	0.02604
875.09	0.00582	0.00554	0.0072	0.00868	0.00952	0.00887	0.01353	0.01726	0.02218
875.479	0.0078	0.0091	0.00782	0.0083	0.00835	0.01057	0.01372	0.01612	0.02345
875.869	0.00755	0.00647	0.00774	0.00821	0.00968	0.00924	0.01336	0.01747	0.0257
876.258	0.00746	0.00601	0.00801	0.00883	0.00992	0.01158	0.01461	0.01622	0.02189
876.647	0.00843	0.00796	0.00791	0.01005	0.01024	0.01206	0.01586	0.01908	0.02614
877.037	0.0057	0.00718	0.00784	0.0067	0.00974	0.00905	0.01228	0.01508	0.02023
877.426	0.00737	0.00877	0.00793	0.00907	0.01165	0.01187	0.0148	0.01915	0.02526
877.815	0.00643	0.00772	0.00827	0.00947	0.01151	0.0119	0.01339	0.0209	0.02687
878.205	0.00828	0.00784	0.00938	0.00956	0.00982	0.01348	0.01466	0.01637	0.02477
878.594	0.00652	0.00863	0.00803	0.00853	0.00906	0.01084	0.01529	0.01637	0.02761
878.983	0.00773	0.00817	0.00945	0.01054	0.01143	0.01183	0.01545	0.01994	0.02883
879.373	0.00798	0.00672	0.0084	0.00815	0.0108	0.01071	0.01483	0.01876	0.02551
879.762	0.00676	0.00753	0.00827	0.0097	0.00964	0.01061	0.01458	0.02062	0.02453
880.152	0.00731	0.0068	0.00876	0.00945	0.0101	0.00999	0.0148	0.01708	0.02477
880.541	0.00625	0.00699	0.00718	0.00892	0.01004	0.01158	0.01431	0.01851	0.02228
880.93	0.006	0.00691	0.00808	0.00828	0.01123	0.00876	0.01315	0.01608	0.02472
881.32	0.00746	0.00699	0.00855	0.01017	0.01014	0.00988	0.0125	0.0169	0.02814
881.709	0.00595	0.00763	0.00692	0.00781	0.00884	0.00832	0.01171	0.01604	0.02257
882.098	0.00667	0.00718	0.0078	0.00805	0.0091	0.01137	0.01301	0.01758	0.02521
882.488	0.00589	0.00637	0.00866	0.00845	0.00956	0.00947	0.01258	0.01687	0.02096
882.877	0.0058	0.00713	0.00739	0.00811	0.00769	0.00933	0.01382	0.01458	0.0257
883.267	0.00819	0.00701	0.01002	0.00762	0.01084	0.01075	0.01475	0.02098	0.02399
883.656	0.00649	0.00556	0.00778	0.00849	0.00912	0.00972	0.01193	0.01472	0.02101
884.045	0.00857	0.00693	0.00842	0.00956	0.01034	0.01151	0.01323	0.0209	0.02458
884.435	0.00681	0.00774	0.00974	0.01107	0.01121	0.01059	0.01586	0.01797	0.02536
884.824	0.00503	0.0062	0.00727	0.00766	0.00924	0.00931	0.01222	0.0149	0.02052
885.214	0.00722	0.00749	0.009	0.01111	0.01048	0.01089	0.01366	0.01812	0.02555
885.603	0.0074	0.00888	0.00705	0.00973	0.01094	0.01142	0.01418	0.0179	0.02433
885.992	0.00437	0.00568	0.00677	0.00719	0.00807	0.00905	0.01008	0.01515	0.01979
886.382	0.01071	0.00863	0.00998	0.0122	0.01227	0.01378	0.01648	0.0219	0.02976
886.771	0.00609	0.00678	0.0071	0.00781	0.00964	0.01052	0.01309	0.01708	0.02595
887.161	0.00672	0.00687	0.00769	0.00843	0.00906	0.01126	0.01347	0.01644	0.02805
887.55	0.00631	0.0083	0.00866	0.01005	0.01016	0.01116	0.0138	0.01833	0.02453
887.94	0.00683	0.00535	0.00838	0.00836	0.0099	0.00988	0.01315	0.01647	0.02311
888.329	0.00873	0.00726	0.00799	0.00913	0.00934	0.01054	0.01385	0.0169	0.02458
888.718	0.00931	0.00799	0.00953	0.01136	0.01108	0.01128	0.01477	0.02137	0.02712
889.108	0.00589	0.00659	0.00746	0.00839	0.00872	0.01183	0.01491	0.0149	0.02658
889.497	0.00618	0.00798	0.00861	0.00734	0.01014	0.01034	0.01198	0.01912	0.01984
889.887	0.00715	0.00655	0.00833	0.00883	0.01032	0.0124	0.01502	0.01669	0.02399
890.276	0.00715	0.00664	0.01004	0.00839	0.00868	0.0127	0.01353	0.01662	0.02326
890.666	0.00582	0.00589	0.00787	0.00868	0.00932	0.00949	0.01258	0.01615	0.02209
891.055	0.00699	0.00751	0.00846	0.00858	0.0097	0.01114	0.0142	0.01919	0.02233
891.444	0.00552	0.00353	0.00686	0.0069	0.00914	0.0088	0.01054	0.01411	0.01808
891.834	0.00864	0.00915	0.01079	0.01051	0.01199	0.01277	0.01613	0.02176	0.02956
892.223	0.0062	0.00678	0.00942	0.01003	0.01096	0.01025	0.01439	0.01594	0.02301
892.613	0.0067	0.00894	0.00806	0.01017	0.01157	0.01213	0.01629	0.01897	0.02634
893.002	0.00904	0.01025	0.01058	0.01058	0.01249	0.01208	0.01664	0.0218	0.02629
893.392	0.0067	0.00657	0.00908	0.00894	0.00944	0.01132	0.01269	0.01933	0.02502
893.781	0.00893	0.00977	0.01088	0.01173	0.0138	0.0146	0.01748	0.02308	0.02951
894.171	0.00636	0.00711	0.00799	0.00881	0.00978	0.01091	0.01445	0.01922	0.02233
894.56	0.00647	0.00637	0.00731	0.00734	0.01024	0.00809	0.01182	0.0159	0.0195
894.95	0.00805	0.00726	0.00872	0.00928	0.01171	0.01114	0.01428	0.01815	0.02306
895.339	0.00717	0.00722	0.00761	0.00966	0.00886	0.01236	0.01298	0.01662	0.02428
895.729	0.00487	0.00612	0.00787	0.00721	0.00882	0.00949	0.01285	0.01751	0.02155
896.118	0.00796	0.00877	0.00868	0.01003	0.01147	0.00903	0.01475	0.01951	0.02751
896.507	0.00832	0.00902	0.0094	0.00979	0.01094	0.01233	0.01347	0.02033	0.02648
896.897	0.00706	0.00655	0.00868	0.01024	0.01068	0.01121	0.01488	0.02026	0.02614
897.286	0.00638	0.00558	0.00741	0.00836	0.00896	0.01066	0.01244	0.01712	0.02253
897.676	0.00735	0.00682	0.00821	0.00815	0.00974	0.01075	0.01415	0.01822	0.02155
898.065	0.00652	0.00757	0.00787	0.00975	0.01048	0.0113	0.01431	0.01637	0.02653
898.455	0.00663	0.00587	0.00928	0.00845	0.00944	0.01153	0.01339	0.01847	0.02443
898.844	0.00708	0.00529	0.00592	0.0092	0.00976	0.00894	0.01339	0.01572	0.02218
899.234	0.00649	0.00682	0.00776	0.00809	0.01106	0.01071	0.01363	0.01797	0.02541
899.623	0.00593	0.00716	0.00806	0.009	0.00958	0.01015	0.01336	0.01729	0.02482
900.013	0.0064	0.00684	0.00945	0.0093	0.01123	0.01233	0.0138	0.01744	0.02893
900.402	0.00665	0.00595	0.00769	0.0096	0.00954	0.00993	0.01258	0.01976	0.02311
900.792	0.00796	0.00778	0.00757	0.00975	0.0107	0.0113	0.01453	0.0179	0.02678
901.181	0.00803	0.00921	0.01075	0.01062	0.00978	0.01268	0.01559	0.01922	0.0277
901.571	0.0087	0.00649	0.00821	0.00947	0.01074	0.0116	0.01307	0.01476	0.02389
901.96	0.00622	0.00691	0.00782	0.00875	0.00972	0.00915	0.01247	0.01747	0.02301
902.35	0.00611	0.0068	0.00677	0.00809	0.00825	0.01114	0.01179	0.01619	0.0191
902.739	0.00895	0.00799	0.00827	0.00932	0.01215	0.01148	0.01599	0.01908	0.02507
903.129	0.0051	0.0074	0.00793	0.01002	0.00988	0.01185	0.01515	0.01894	0.02595
903.518	0.00611	0.00713	0.00772	0.01026	0.01121	0.0108	0.01423	0.01844	0.02492
903.908	0.00631	0.00825	0.01015	0.00851	0.01056	0.01075	0.01466	0.01855	0.02668
904.298	0.00643	0.00726	0.00793	0.01047	0.00962	0.01268	0.01521	0.01869	0.02658
904.687	0.00776	0.00786	0.00808	0.00992	0.01213	0.01164	0.01399	0.02058	0.02546
905.077	0.00805	0.00861	0.01058	0.01002	0.01157	0.01245	0.01553	0.01965	0.02751
905.466	0.00566	0.00709	0.00885	0.00915	0.01046	0.01148	0.01187	0.01805	0.02287
905.856	0.00915	0.0083	0.01007	0.00907	0.00974	0.01217	0.0142	0.02098	0.0301
906.245	0.009	0.00855	0.00878	0.0093	0.01161	0.01167	0.01491	0.01905	0.02614
906.635	0.00803	0.00896	0.00923	0.01034	0.01185	0.01357	0.0142	0.0209	0.02844
907.024	0.00755	0.00757	0.00744	0.00971	0.01068	0.01137	0.01437	0.01794	0.02761
907.414	0.00956	0.00823	0.00812	0.00939	0.0099	0.01194	0.01466	0.02015	0.02692
907.803	0.00701	0.00792	0.01064	0.0103	0.01219	0.01187	0.01643	0.0209	0.03025
908.193	0.00701	0.00823	0.00821	0.00945	0.01006	0.01187	0.01648	0.0164	0.02296
908.582	0.00834	0.0091	0.00861	0.00945	0.01163	0.0121	0.01496	0.01922	0.02678
908.972	0.0085	0.00776	0.00932	0.01151	0.0106	0.01352	0.01513	0.01844	0.02761
909.362	0.00834	0.00782	0.00868	0.01105	0.01253	0.01169	0.01382	0.01955	0.02668
909.751	0.00866	0.00854	0.00945	0.00936	0.01165	0.01144	0.01315	0.01758	0.02565
910.141	0.00724	0.00794	0.00891	0.00998	0.01032	0.01171	0.01635	0.01872	0.02267
910.53	0.00674	0.0068	0.00724	0.00817	0.00962	0.01036	0.01358	0.01787	0.02409
910.92	0.00909	0.00827	0.00947	0.01022	0.01177	0.01038	0.0158	0.02033	0.02814
911.309	0.00638	0.00689	0.00757	0.00917	0.00908	0.01006	0.01185	0.01697	0.02424
911.699	0.00744	0.0078	0.00974	0.00926	0.01117	0.01155	0.01344	0.01747	0.02443
912.088	0.0092	0.01023	0.01092	0.01194	0.0138	0.01584	0.01586	0.02133	0.0323
912.478	0.00715	0.0085	0.00985	0.00915	0.01187	0.01151	0.01626	0.01776	0.02741
912.868	0.00494	0.0049	0.00654	0.00705	0.00962	0.0099	0.01152	0.01369	0.02272
913.257	0.00755	0.00886	0.00896	0.01041	0.00904	0.01281	0.01388	0.01922	0.02692
913.647	0.0058	0.00695	0.00945	0.00819	0.01096	0.01077	0.01407	0.01812	0.02634
914.036	0.00699	0.00738	0.00987	0.00913	0.00976	0.01155	0.01366	0.01772	0.02179
914.426	0.00609	0.00633	0.00733	0.00892	0.01006	0.00979	0.01428	0.01633	0.02673
914.815	0.00731	0.00784	0.00801	0.00887	0.00912	0.01146	0.01442	0.01862	0.02482
915.205	0.00737	0.00776	0.00992	0.00964	0.01106	0.01213	0.0138	0.01837	0.02384
915.595	0.00697	0.00728	0.00744	0.00902	0.00994	0.01121	0.01407	0.01747	0.02125
915.984	0.00742	0.00738	0.00821	0.00956	0.01094	0.01155	0.01393	0.01905	0.02668
916.374	0.00584	0.00608	0.00769	0.00694	0.00974	0.01096	0.01228	0.01651	0.02477
916.763	0.0064	0.00554	0.00825	0.00822	0.01026	0.01123	0.01185	0.0169	0.02516
917.153	0.00735	0.00792	0.00868	0.00851	0.01169	0.01162	0.01344	0.01601	0.0234
917.543	0.00834	0.00767	0.00823	0.00819	0.01106	0.01119	0.0145	0.02012	0.02619
917.932	0.00643	0.0073	0.0081	0.01043	0.00902	0.01009	0.01288	0.01558	0.02238
918.322	0.00582	0.00776	0.00803	0.00934	0.0097	0.01112	0.01328	0.01844	0.02213
918.711	0.00888	0.01	0.01034	0.0099	0.01233	0.01359	0.0155	0.0208	0.03171
919.101	0.0076	0.00687	0.00727	0.00862	0.01082	0.01114	0.01372	0.01855	0.02643
919.491	0.00837	0.00743	0.00919	0.01003	0.01161	0.0121	0.01499	0.01855	0.02428
919.88	0.00798	0.0074	0.0081	0.00873	0.01121	0.00908	0.01228	0.01855	0.02355
920.27	0.00692	0.00937	0.00739	0.00958	0.01014	0.01201	0.01355	0.01947	0.02643
920.659	0.00755	0.00751	0.009	0.00941	0.01042	0.01109	0.01423	0.01715	0.02409
921.049	0.00744	0.00614	0.00799	0.00881	0.00837	0.01116	0.01485	0.01744	0.02761
921.439	0.00728	0.00798	0.00951	0.00994	0.01054	0.01293	0.01415	0.01994	0.02741
921.828	0.00819	0.00761	0.01049	0.00968	0.01131	0.01343	0.01404	0.01897	0.02766
922.218	0.00762	0.00879	0.00874	0.00907	0.01046	0.01018	0.01529	0.01708	0.02472
922.607	0.00534	0.0072	0.00761	0.0092	0.0103	0.011	0.01382	0.01733	0.02253
922.997	0.00751	0.00749	0.01126	0.01051	0.00918	0.01132	0.01605	0.01826	0.0256
923.387	0.00972	0.0072	0.00915	0.00985	0.01157	0.01288	0.01605	0.02208	0.0277
923.776	0.00715	0.00697	0.00754	0.00892	0.01102	0.00965	0.01263	0.01587	0.02209
924.166	0.00647	0.00614	0.00868	0.01002	0.00964	0.01109	0.01689	0.01615	0.02345
924.555	0.00701	0.00701	0.00806	0.00839	0.0099	0.01119	0.01418	0.02044	0.02658
924.945	0.00541	0.00765	0.00701	0.0099	0.00992	0.01071	0.01222	0.01579	0.02428
925.335	0.0057	0.00593	0.00806	0.00709	0.01008	0.01025	0.01423	0.01501	0.02189
925.724	0.00602	0.00682	0.00712	0.00962	0.00906	0.00988	0.01217	0.0164	0.02555
926.114	0.00534	0.00593	0.00622	0.0083	0.00831	0.01187	0.0126	0.0144	0.02311
926.504	0.00859	0.00772	0.01011	0.00956	0.01084	0.01114	0.01445	0.01933	0.02858
926.893	0.00685	0.0074	0.00859	0.00883	0.00998	0.01091	0.0132	0.01722	0.0216
927.283	0.00839	0.00684	0.0088	0.0099	0.01018	0.00993	0.01344	0.01633	0.02282
927.672	0.00704	0.00863	0.01	0.00909	0.01008	0.01068	0.0154	0.01797	0.02438
928.062	0.01062	0.00765	0.00891	0.00941	0.0105	0.01318	0.01513	0.02069	0.02805
928.452	0.00676	0.00726	0.00878	0.00977	0.01044	0.0102	0.01545	0.01733	0.02624
928.841	0.0064	0.00664	0.00834	0.00911	0.01133	0.01215	0.01331	0.01837	0.02267
929.231	0.00631	0.0096	0.00846	0.00971	0.01195	0.01036	0.01504	0.01769	0.02687
929.621	0.00568	0.00703	0.00733	0.00766	0.0093	0.01025	0.0135	0.01676	0.02389
930.01	0.00681	0.00821	0.00896	0.00915	0.0108	0.01137	0.01569	0.01826	0.0258
930.4	0.00785	0.00711	0.00968	0.00868	0.00932	0.01151	0.01328	0.01612	0.02262
930.79	0.00667	0.00861	0.00778	0.00909	0.00968	0.00974	0.01358	0.01744	0.02243
931.179	0.0055	0.00589	0.00724	0.00726	0.00727	0.0099	0.01456	0.01497	0.02736
931.569	0.00843	0.0067	0.0093	0.00917	0.01048	0.01091	0.01185	0.02008	0.02521
931.959	0.0062	0.0074	0.00906	0.00851	0.01106	0.01252	0.01494	0.01894	0.02448
932.348	0.00857	0.00944	0.00902	0.0107	0.01108	0.01158	0.01645	0.01869	0.02653
932.738	0.00807	0.00732	0.00795	0.0092	0.00954	0.01077	0.01447	0.01669	0.02668
933.127	0.00767	0.00732	0.00959	0.00926	0.0109	0.01105	0.0148	0.01672	0.02653
933.517	0.00841	0.00742	0.00774	0.00939	0.00978	0.0116	0.01372	0.01715	0.02634
933.907	0.00483	0.00421	0.00558	0.00587	0.00831	0.00864	0.01098	0.01294	0.02062
934.296	0.00789	0.00755	0.00872	0.01051	0.00964	0.01222	0.01369	0.01912	0.02575
934.686	0.00552	0.0066	0.00748	0.0079	0.0098	0.00901	0.01282	0.01526	0.02316
935.076	0.00749	0.00672	0.00799	0.00979	0.01048	0.01107	0.01363	0.01776	0.02487
935.465	0.00706	0.00716	0.0097	0.01049	0.01084	0.01222	0.01597	0.01947	0.02585
935.855	0.00791	0.0095	0.00844	0.01002	0.01223	0.01254	0.01653	0.02023	0.02648
936.245	0.00561	0.00691	0.00876	0.0079	0.01024	0.01137	0.01464	0.01808	0.02453
936.634	0.00769	0.0085	0.00795	0.01137	0.01141	0.01148	0.01616	0.01704	0.02863
937.024	0.00722	0.00639	0.00754	0.00873	0.01022	0.01137	0.01423	0.01908	0.02345
937.414	0.00821	0.00792	0.00955	0.00896	0.01169	0.01265	0.01523	0.0199	0.02321
937.803	0.00566	0.00765	0.0085	0.00788	0.0102	0.01006	0.01317	0.01665	0.02179
938.193	0.00713	0.00848	0.00866	0.01075	0.01255	0.01284	0.01564	0.02058	0.02599
938.583	0.00744	0.0073	0.00938	0.00943	0.01153	0.01279	0.01298	0.01862	0.02492
938.972	0.00758	0.00734	0.00709	0.00922	0.0109	0.01215	0.01252	0.01608	0.02692
939.362	0.0083	0.00805	0.00872	0.01068	0.01066	0.00972	0.0122	0.01905	0.02844
939.752	0.00934	0.00937	0.0103	0.01037	0.01181	0.01375	0.01434	0.0208	0.0259
940.141	0.00852	0.00761	0.00932	0.00928	0.0108	0.0116	0.01464	0.01855	0.02761
940.531	0.00769	0.00772	0.0091	0.00945	0.01131	0.013	0.01423	0.01944	0.02824
940.921	0.00731	0.00713	0.00799	0.00962	0.00976	0.01071	0.01358	0.01544	0.02282
941.311	0.00866	0.00759	0.01	0.00973	0.01102	0.01178	0.01583	0.02112	0.0256
941.7	0.00584	0.00859	0.00902	0.00894	0.00924	0.01155	0.01317	0.02044	0.02521
942.09	0.00742	0.00718	0.01098	0.00987	0.01066	0.0119	0.01588	0.02148	0.02687
942.48	0.0083	0.00803	0.00823	0.00907	0.00998	0.01171	0.01388	0.01855	0.0257
942.869	0.00807	0.00883	0.01086	0.01037	0.01167	0.01309	0.01545	0.01833	0.02678
943.259	0.00812	0.00747	0.00974	0.00926	0.01042	0.01355	0.01214	0.01776	0.02888
943.649	0.00672	0.00863	0.00782	0.00864	0.01084	0.0116	0.01521	0.01819	0.02702
944.038	0.00525	0.00821	0.00887	0.00809	0.01141	0.0121	0.01439	0.01601	0.0213
944.428	0.00433	0.00574	0.00757	0.00724	0.00982	0.0088	0.01204	0.01547	0.01984
944.818	0.00679	0.00859	0.00919	0.01102	0.01197	0.01213	0.01572	0.01783	0.02399
945.207	0.00749	0.00749	0.00889	0.00858	0.00996	0.01036	0.01377	0.02051	0.02321
945.597	0.0062	0.00575	0.0059	0.00634	0.00743	0.0085	0.01149	0.01379	0.0172
945.987	0.00773	0.00635	0.00741	0.00743	0.01044	0.01146	0.01401	0.01583	0.02507
946.376	0.0055	0.00585	0.00772	0.00813	0.01068	0.011	0.01277	0.01704	0.02511
946.766	0.00667	0.00751	0.00853	0.00847	0.01056	0.01054	0.01602	0.0183	0.02707
947.156	0.00455	0.00608	0.00716	0.00847	0.00884	0.00977	0.01144	0.01487	0.0236
947.546	0.00602	0.00689	0.00603	0.00726	0.00849	0.00947	0.01385	0.01522	0.02282
947.935	0.00983	0.00794	0.00945	0.01075	0.0104	0.01183	0.01437	0.0199	0.02756
948.325	0.00604	0.00715	0.00975	0.01177	0.01177	0.01325	0.01466	0.01662	0.03
948.715	0.00726	0.00616	0.00671	0.00858	0.0091	0.00899	0.01282	0.01726	0.02228
949.104	0.00755	0.00884	0.01022	0.0107	0.01133	0.01332	0.01372	0.02076	0.02648
949.494	0.00753	0.00821	0.00761	0.00834	0.0104	0.01006	0.01277	0.01844	0.02145
949.884	0.00609	0.00568	0.00804	0.00985	0.0089	0.01174	0.01266	0.01551	0.02282
950.273	0.0092	0.00633	0.00955	0.01058	0.01042	0.01098	0.01502	0.01822	0.02541
950.663	0.00674	0.00854	0.00769	0.00922	0.01034	0.01041	0.01447	0.01805	0.02145
951.053	0.0055	0.00541	0.00718	0.00692	0.01052	0.00928	0.0119	0.01579	0.01994
951.443	0.00701	0.00666	0.00756	0.00924	0.0107	0.01089	0.01325	0.01726	0.02394
951.832	0.00625	0.00691	0.00816	0.0112	0.01237	0.01036	0.01499	0.01951	0.02614
952.222	0.00979	0.00815	0.00906	0.00922	0.01054	0.01185	0.0135	0.01801	0.02761
952.612	0.00643	0.00705	0.00725	0.00858	0.0099	0.01144	0.01317	0.01726	0.02492
953.001	0.00857	0.00732	0.00994	0.01092	0.01213	0.01249	0.01597	0.02087	0.02722
953.391	0.0044	0.00624	0.00776	0.00845	0.00884	0.01061	0.01111	0.01436	0.01945
953.781	0.00661	0.00796	0.00896	0.00928	0.01141	0.01091	0.01312	0.01801	0.02331
954.17	0.00589	0.00788	0.00795	0.01007	0.01183	0.01194	0.01483	0.01926	0.02619
954.56	0.00676	0.00558	0.00765	0.00996	0.0098	0.01222	0.01307	0.01687	0.02336
954.95	0.00722	0.00827	0.00812	0.00777	0.0094	0.01009	0.01307	0.01533	0.02077
955.34	0.00868	0.00772	0.00842	0.0102	0.01125	0.01176	0.01404	0.01572	0.02306
955.729	0.00918	0.00786	0.0093	0.01066	0.01125	0.01187	0.01605	0.02155	0.02863
956.119	0.00724	0.00631	0.00804	0.00924	0.00982	0.01116	0.01407	0.0159	0.02526
956.509	0.00613	0.00763	0.00863	0.00824	0.00916	0.01109	0.01507	0.01862	0.02424
956.898	0.00717	0.00707	0.00774	0.01054	0.01129	0.01091	0.01453	0.01604	0.02536
957.288	0.00859	0.00971	0.01052	0.01124	0.01297	0.0113	0.01607	0.02126	0.03054
957.678	0.00855	0.0078	0.00833	0.01153	0.01088	0.01231	0.01396	0.01994	0.02678
958.068	0.01033	0.0068	0.00872	0.00988	0.01012	0.01185	0.01564	0.01805	0.02673
958.457	0.00577	0.00487	0.00724	0.00821	0.00815	0.00944	0.0113	0.01712	0.0192
958.847	0.00643	0.00774	0.00925	0.00977	0.00986	0.01119	0.0164	0.01997	0.02971
959.237	0.00683	0.00711	0.00774	0.00919	0.00849	0.01355	0.01323	0.01847	0.02414
959.627	0.0069	0.00778	0.00816	0.00881	0.01123	0.01148	0.01439	0.01822	0.02487
960.016	0.00498	0.00537	0.00568	0.00692	0.00759	0.00899	0.01057	0.01347	0.01583
960.406	0.00749	0.00716	0.00757	0.0096	0.01131	0.01132	0.01572	0.01776	0.02619
960.796	0.00762	0.0074	0.00925	0.01011	0.01086	0.01137	0.01523	0.02001	0.02477
961.185	0.00627	0.00581	0.0085	0.009	0.01189	0.01128	0.01317	0.0178	0.0259
961.575	0.00782	0.00784	0.00803	0.00941	0.01052	0.01203	0.01515	0.01787	0.02511
961.965	0.00598	0.00583	0.00645	0.00734	0.00769	0.00871	0.01228	0.01401	0.02028
962.355	0.00744	0.00745	0.00934	0.00945	0.0111	0.01153	0.01374	0.0189	0.02516
962.744	0.00755	0.00703	0.00887	0.00964	0.01074	0.01169	0.01499	0.01826	0.02282
963.134	0.00859	0.00925	0.01034	0.00947	0.01084	0.01114	0.01526	0.02044	0.02883
963.524	0.00512	0.00763	0.0084	0.0103	0.0094	0.00954	0.01298	0.0174	0.02619
963.913	0.00749	0.00759	0.00878	0.0087	0.01143	0.01027	0.01307	0.01704	0.02375
964.303	0.00859	0.00832	0.00722	0.00885	0.01028	0.00965	0.0126	0.01526	0.02296
964.693	0.00882	0.00919	0.01068	0.00913	0.01066	0.01258	0.01659	0.02137	0.02902
965.083	0.00485	0.00757	0.00772	0.00837	0.0106	0.01089	0.01266	0.0184	0.02453
965.472	0.00855	0.00668	0.00927	0.00875	0.01032	0.01233	0.0145	0.01615	0.02761
965.862	0.00744	0.00689	0.00699	0.00837	0.00994	0.01045	0.01315	0.01808	0.0213
966.252	0.00859	0.00827	0.00906	0.01007	0.01096	0.01291	0.01594	0.01905	0.02472
966.642	0.00803	0.00825	0.00985	0.01024	0.01225	0.01208	0.01637	0.0198	0.02726
967.031	0.00652	0.00745	0.00701	0.00907	0.01117	0.00846	0.01233	0.01694	0.02023
967.421	0.00658	0.00745	0.00761	0.00862	0.01191	0.01052	0.01325	0.01626	0.02257
967.811	0.00611	0.00825	0.00737	0.00994	0.01062	0.01091	0.01529	0.01587	0.02477
968.2	0.00807	0.00668	0.0099	0.00894	0.0103	0.01148	0.01347	0.01897	0.0257
968.59	0.00699	0.0061	0.00688	0.00847	0.0087	0.01109	0.01166	0.02023	0.0214
968.98	0.00724	0.00711	0.00787	0.00796	0.01129	0.00997	0.01369	0.01515	0.02463
969.37	0.00577	0.00581	0.00868	0.00787	0.01177	0.01084	0.01393	0.01744	0.02599
969.759	0.00719	0.00668	0.00741	0.01102	0.01008	0.01137	0.01277	0.01662	0.02267
970.149	0.00805	0.00745	0.00895	0.00951	0.01191	0.01103	0.01339	0.01704	0.02775
970.539	0.00584	0.00695	0.0081	0.00926	0.01125	0.01064	0.01296	0.01765	0.02384
970.929	0.00541	0.0066	0.00866	0.00732	0.00878	0.00759	0.01138	0.01719	0.02086
971.318	0.00731	0.00894	0.00912	0.01	0.01223	0.01295	0.01369	0.02183	0.028
971.708	0.00915	0.00919	0.00912	0.01156	0.01211	0.01343	0.01716	0.02108	0.0279
972.098	0.00593	0.00877	0.00921	0.01002	0.01042	0.01405	0.01428	0.01901	0.02536
972.488	0.00692	0.00703	0.00896	0.00977	0.01012	0.01142	0.01372	0.01751	0.02731
972.877	0.00704	0.00728	0.00838	0.00998	0.01141	0.01181	0.01651	0.02105	0.02453
973.267	0.00636	0.00734	0.00825	0.00966	0.01143	0.01098	0.01274	0.01426	0.02756
973.657	0.00882	0.00819	0.01116	0.01043	0.01123	0.01236	0.01724	0.02037	0.02551
974.046	0.00789	0.00672	0.00754	0.00956	0.0108	0.01015	0.01336	0.02048	0.02702
974.436	0.00683	0.00645	0.00812	0.00849	0.0096	0.01171	0.01225	0.01551	0.02443
974.826	0.00852	0.00821	0.00885	0.00943	0.01112	0.01119	0.01653	0.0193	0.02648
975.216	0.00746	0.00649	0.00731	0.01005	0.01084	0.01121	0.01334	0.01715	0.0235
975.605	0.00688	0.00726	0.0078	0.01043	0.01283	0.01245	0.01271	0.01665	0.02345
975.995	0.00746	0.00763	0.01047	0.00994	0.0099	0.01054	0.01648	0.01915	0.02355
976.385	0.00837	0.00883	0.00797	0.01056	0.00986	0.01158	0.01445	0.01815	0.02477
976.775	0.00764	0.00774	0.00959	0.01028	0.01054	0.01247	0.01531	0.01769	0.02746
977.164	0.00591	0.00732	0.00746	0.00849	0.00932	0.01084	0.01241	0.01404	0.0214
977.554	0.0078	0.0078	0.00881	0.0093	0.01127	0.01277	0.01616	0.02008	0.02868
977.944	0.00681	0.00715	0.00889	0.00877	0.01058	0.01045	0.01485	0.01862	0.02814
978.334	0.00566	0.00643	0.00714	0.00753	0.00914	0.01045	0.01317	0.01726	0.0256
978.723	0.00726	0.0055	0.00682	0.0092	0.00926	0.01164	0.01458	0.01633	0.02042
979.113	0.00629	0.00579	0.00724	0.00871	0.01024	0.00979	0.01336	0.01501	0.01964
979.503	0.00372	0.0067	0.00585	0.00728	0.00785	0.01052	0.01149	0.01201	0.02135
979.893	0.00688	0.00641	0.00754	0.00936	0.00916	0.011	0.01388	0.01801	0.02575
980.282	0.00764	0.00713	0.00906	0.01019	0.01078	0.00977	0.0148	0.02008	0.02653
980.672	0.00697	0.0074	0.00637	0.00836	0.00868	0.01201	0.01269	0.02026	0.02345
981.062	0.008	0.00869	0.00921	0.01068	0.01211	0.01304	0.0155	0.02148	0.03
981.451	0.00672	0.00572	0.00818	0.00875	0.0093	0.01043	0.01385	0.01411	0.0193
981.841	0.00791	0.00921	0.00934	0.00949	0.01052	0.01146	0.01686	0.02276	0.02946
982.231	0.00685	0.00689	0.00829	0.0079	0.0099	0.00997	0.01369	0.01651	0.02389
982.621	0.00537	0.00641	0.00848	0.00755	0.01193	0.00926	0.01363	0.01494	0.02233
983.01	0.00719	0.00817	0.00739	0.01041	0.0111	0.01201	0.01781	0.01919	0.02433
983.4	0.00616	0.00726	0.0081	0.00919	0.01022	0.01126	0.01277	0.01629	0.01964
983.79	0.00561	0.00574	0.00654	0.00837	0.00888	0.00738	0.01296	0.01669	0.02453
984.18	0.00419	0.00686	0.00769	0.00828	0.0097	0.00999	0.01193	0.01594	0.0257
984.569	0.00643	0.00763	0.00876	0.00877	0.0097	0.0122	0.01423	0.01822	0.0259
984.959	0.00537	0.00699	0.00735	0.00839	0.00954	0.01087	0.01171	0.01594	0.02551
985.349	0.00695	0.00687	0.00686	0.01034	0.011	0.01089	0.01515	0.01704	0.02541
985.739	0.00661	0.00682	0.00985	0.00888	0.00982	0.01121	0.01282	0.01683	0.02355
986.128	0.00859	0.00854	0.00787	0.01043	0.01068	0.01242	0.01572	0.0193	0.02639
986.518	0.00778	0.00838	0.00968	0.00924	0.00976	0.01201	0.01447	0.01844	0.02189
986.908	0.00787	0.00732	0.00848	0.00926	0.01026	0.01126	0.01499	0.01751	0.02639
987.298	0.00704	0.00769	0.00842	0.00771	0.01024	0.0108	0.0132	0.02019	0.02604
987.687	0.0058	0.00574	0.00695	0.00775	0.00833	0.00942	0.01214	0.0149	0.0213
988.077	0.00798	0.00631	0.00942	0.00937	0.0106	0.01176	0.01434	0.02026	0.02487
988.467	0.00616	0.00707	0.0088	0.01075	0.0107	0.01183	0.01309	0.01955	0.02624
988.856	0.0069	0.00618	0.00757	0.0083	0.00878	0.01084	0.01296	0.01872	0.02682
989.246	0.00758	0.00705	0.00917	0.01013	0.01127	0.01148	0.01526	0.01697	0.02448
989.636	0.00451	0.00612	0.00671	0.00528	0.00841	0.00791	0.01054	0.01669	0.01705
990.026	0.00737	0.00811	0.00904	0.0103	0.01133	0.01359	0.0155	0.01997	0.02287
990.415	0.00555	0.00462	0.00778	0.00653	0.00795	0.00972	0.0125	0.01358	0.01989
990.805	0.00692	0.00637	0.00731	0.00817	0.00932	0.01009	0.01263	0.01662	0.02458
991.195	0.00731	0.00716	0.00808	0.00962	0.00942	0.01116	0.01244	0.01626	0.02511
991.585	0.00708	0.00817	0.00913	0.009	0.00954	0.0122	0.01344	0.01987	0.02399
991.974	0.00787	0.00564	0.00692	0.00815	0.01024	0.01114	0.01336	0.01987	0.02458
992.364	0.00737	0.00935	0.00795	0.01113	0.01036	0.01151	0.01588	0.02098	0.02761
992.754	0.00787	0.00697	0.00947	0.00817	0.01169	0.01091	0.01437	0.01747	0.02961
993.144	0.00519	0.00591	0.00859	0.00713	0.00956	0.00997	0.01282	0.01501	0.02257
993.533	0.0058	0.00761	0.00878	0.01137	0.01078	0.01137	0.01244	0.01662	0.02511
993.923	0.00798	0.00769	0.00891	0.00941	0.01223	0.01144	0.01502	0.02076	0.02619
994.313	0.00532	0.00585	0.00568	0.0092	0.00863	0.00846	0.01255	0.01554	0.02042
994.702	0.0058	0.00728	0.00827	0.00804	0.0099	0.01027	0.0119	0.01887	0.01974
995.092	0.00503	0.00581	0.00677	0.00853	0.00855	0.01043	0.0141	0.01554	0.02277
995.482	0.00771	0.00933	0.0099	0.00883	0.00996	0.01284	0.01624	0.02319	0.02756
995.872	0.00746	0.01045	0.00972	0.0112	0.01064	0.01254	0.01653	0.02233	0.02526
996.261	0.00654	0.00525	0.00645	0.00904	0.00982	0.00905	0.01277	0.01712	0.01788
996.651	0.00476	0.00597	0.00579	0.00728	0.00954	0.01018	0.01233	0.01419	0.02155
997.041	0.00864	0.00682	0.01052	0.00926	0.0107	0.01121	0.01439	0.01758	0.02883
997.431	0.00643	0.00529	0.0081	0.00873	0.01088	0.0105	0.01325	0.01676	0.02643
997.82	0.00753	0.00662	0.00904	0.00811	0.01038	0.01146	0.01456	0.01837	0.02316
998.21	0.00791	0.00911	0.00975	0.01003	0.01145	0.01327	0.01499	0.0198	0.02668
998.6	0.00728	0.00743	0.00996	0.00898	0.01195	0.01238	0.01488	0.0184	0.02624
998.99	0.00717	0.00747	0.00838	0.00975	0.00998	0.01194	0.01488	0.02205	0.0258
999.379	0.00778	0.00827	0.00812	0.00824	0.01062	0.01217	0.01447	0.01701	0.0256
999.769	0.00625	0.00657	0.00709	0.00917	0.01115	0.00894	0.0122	0.01594	0.02424
1000.16	0.00884	0.00913	0.01052	0.01043	0.01219	0.01238	0.0148	0.01851	0.02932
1000.55	0.0069	0.00848	0.00825	0.00854	0.01016	0.01032	0.01513	0.0159	0.02336
1000.94	0.00408	0.00525	0.0063	0.00728	0.00837	0.00864	0.01041	0.01401	0.01676
1001.33	0.0085	0.00801	0.00793	0.00898	0.0111	0.01164	0.01461	0.01933	0.02634
1001.72	0.00868	0.00747	0.00908	0.01086	0.01032	0.01116	0.01515	0.01922	0.02233
1002.11	0.00577	0.00674	0.00838	0.00911	0.01086	0.01123	0.01279	0.01637	0.02399
1002.5	0.00589	0.00653	0.00868	0.00917	0.01018	0.01171	0.01347	0.01715	0.02678
1002.89	0.00609	0.00657	0.0084	0.00898	0.0096	0.01009	0.01315	0.01955	0.02218
1003.28	0.00816	0.00939	0.00983	0.00926	0.01265	0.01082	0.01656	0.0174	0.02502
1003.67	0.00828	0.00942	0.01026	0.01243	0.01199	0.0144	0.01672	0.02158	0.02775
1004.06	0.00789	0.00751	0.00694	0.00766	0.01008	0.00979	0.01439	0.01565	0.02228
1004.45	0.00897	0.00859	0.01084	0.00962	0.01179	0.01208	0.01426	0.02312	0.02595
1004.84	0.00512	0.0063	0.00851	0.00783	0.0103	0.011	0.01502	0.01722	0.02238
1005.23	0.00665	0.00716	0.00836	0.008	0.01038	0.00954	0.01385	0.01765	0.02331
1005.61	0.00821	0.00705	0.00859	0.0107	0.01139	0.01096	0.01328	0.01897	0.02565
1006	0.00462	0.00674	0.00613	0.0092	0.00761	0.00965	0.01022	0.01494	0.02008
1006.39	0.00697	0.00971	0.01058	0.01264	0.01293	0.01155	0.01423	0.01762	0.02878
1006.78	0.00622	0.00718	0.00682	0.00817	0.00994	0.01041	0.01174	0.01958	0.01847
1007.17	0.00771	0.00784	0.00896	0.01036	0.01078	0.01059	0.01288	0.01858	0.02511
1007.56	0.00722	0.00906	0.0099	0.01036	0.01108	0.01093	0.01331	0.01833	0.0256
1007.95	0.00979	0.00821	0.00998	0.00866	0.01147	0.01256	0.01485	0.01958	0.0258
1008.34	0.00771	0.00772	0.0093	0.0083	0.01157	0.01077	0.01691	0.01797	0.02849
1008.73	0.00744	0.00832	0.00951	0.00996	0.01068	0.01355	0.0142	0.02169	0.02687
1009.12	0.0053	0.0056	0.00735	0.00638	0.00922	0.00883	0.01168	0.01283	0.02052
1009.51	0.00997	0.00886	0.01098	0.0103	0.01277	0.01355	0.01656	0.02087	0.0323
1009.9	0.00963	0.00686	0.00778	0.0099	0.01201	0.01137	0.01518	0.01897	0.02536
1010.29	0.0053	0.00689	0.00767	0.00956	0.00892	0.01093	0.01382	0.01704	0.0237
1010.68	0.0053	0.0066	0.00705	0.009	0.01052	0.01112	0.01396	0.01701	0.01886
1011.07	0.00595	0.00583	0.00692	0.00868	0.00847	0.00983	0.01185	0.01919	0.02536
1011.46	0.00814	0.00776	0.00891	0.00954	0.00996	0.01158	0.01456	0.0164	0.0238
1011.85	0.0078	0.00827	0.00953	0.00917	0.01119	0.01206	0.0148	0.0199	0.02516
1012.24	0.00839	0.00859	0.00872	0.00975	0.01197	0.01098	0.01559	0.0188	0.0302
1012.63	0.00848	0.00846	0.00943	0.00988	0.01084	0.01203	0.01217	0.02033	0.02599
1013.02	0.00595	0.00691	0.00662	0.00677	0.00874	0.00947	0.01214	0.01358	0.01969
1013.41	0.00685	0.00771	0.00885	0.01045	0.01012	0.01183	0.01572	0.01972	0.0258
1013.8	0.0062	0.00794	0.00846	0.01019	0.0107	0.01116	0.0132	0.01651	0.02663
1014.19	0.00672	0.0062	0.00767	0.00858	0.0106	0.00837	0.01374	0.01622	0.02384
1014.58	0.00857	0.00827	0.00881	0.00821	0.01181	0.01323	0.01447	0.01722	0.02399
1014.97	0.00559	0.00604	0.00729	0.00853	0.00882	0.01036	0.0125	0.01719	0.01994
1015.36	0.00595	0.00649	0.00891	0.01034	0.00988	0.01027	0.0129	0.01805	0.02468
1015.75	0.00819	0.00857	0.01002	0.0102	0.01205	0.00942	0.01553	0.01715	0.02262
1016.14	0.00697	0.00639	0.00838	0.00911	0.00956	0.01061	0.01347	0.01844	0.02321
1016.53	0.00591	0.00471	0.00744	0.00837	0.009	0.00949	0.01198	0.01637	0.02267
1016.92	0.0101	0.0091	0.00853	0.00904	0.01215	0.01201	0.01442	0.0189	0.02438
1017.31	0.00636	0.00786	0.01013	0.01028	0.01181	0.01192	0.0154	0.01794	0.02541
1017.7	0.00489	0.00622	0.00692	0.00904	0.00827	0.01038	0.01095	0.01476	0.02316
1018.09	0.00568	0.00703	0.00746	0.00875	0.0106	0.01185	0.01404	0.01697	0.02355
1018.47	0.0081	0.00689	0.00857	0.00968	0.01121	0.01437	0.0164	0.01915	0.02995
1018.86	0.00478	0.00483	0.00742	0.00934	0.00906	0.00981	0.01198	0.01544	0.02184
1019.25	0.00665	0.00815	0.00964	0.00813	0.00876	0.01229	0.01526	0.01965	0.02155
1019.64	0.00404	0.00788	0.00831	0.00805	0.00932	0.01057	0.01317	0.01529	0.02121
1020.03	0.00803	0.00861	0.01034	0.01179	0.01269	0.01132	0.01729	0.01722	0.02844
1020.42	0.0058	0.00701	0.00579	0.00839	0.00902	0.00979	0.01187	0.01526	0.02282
1020.81	0.00559	0.00595	0.00729	0.00941	0.00928	0.00926	0.01456	0.01883	0.02311
1021.2	0.00516	0.00693	0.00752	0.00807	0.009	0.00894	0.01071	0.01637	0.02174
1021.59	0.00555	0.0055	0.00851	0.00873	0.00956	0.00887	0.01309	0.01662	0.02306
1021.98	0.00812	0.00825	0.00881	0.00907	0.00924	0.01153	0.01491	0.01687	0.02365
1022.37	0.00719	0.009	0.00865	0.0097	0.00934	0.01064	0.01336	0.01712	0.02575
1022.76	0.00564	0.00514	0.00571	0.00747	0.00978	0.00986	0.01236	0.01701	0.0235
1023.15	0.00803	0.00823	0.00925	0.01009	0.01149	0.0135	0.01472	0.01758	0.02643
1023.54	0.00733	0.00763	0.00786	0.01007	0.01024	0.01084	0.01412	0.01683	0.02468
1023.93	0.00672	0.00834	0.00996	0.00877	0.01117	0.01268	0.01507	0.01833	0.02946
1024.32	0.00625	0.00798	0.00917	0.00928	0.0094	0.00903	0.0148	0.01772	0.02492
1024.71	0.00755	0.00631	0.00808	0.00888	0.00982	0.01139	0.01559	0.01476	0.03005
1025.1	0.00618	0.00512	0.00771	0.00985	0.009	0.01096	0.01239	0.01333	0.0234
1025.49	0.00918	0.00769	0.0093	0.00985	0.0105	0.01034	0.0154	0.0179	0.02834
1025.88	0.00643	0.00836	0.009	0.00868	0.01149	0.01103	0.01399	0.01529	0.02751
1026.27	0.00692	0.00855	0.00872	0.00907	0.01028	0.01126	0.01401	0.02076	0.0215
1026.66	0.00532	0.00691	0.0084	0.00813	0.00785	0.00965	0.01298	0.01765	0.02194
1027.05	0.00521	0.00423	0.00754	0.00902	0.00815	0.00873	0.01138	0.01272	0.02135
1027.44	0.00525	0.00535	0.00825	0.00781	0.00817	0.00965	0.01152	0.01597	0.01832
1027.83	0.00561	0.0074	0.00654	0.0073	0.00827	0.01015	0.0116	0.01776	0.02165
1028.22	0.00654	0.00529	0.00778	0.00758	0.00984	0.00917	0.01361	0.01737	0.02292
1028.61	0.00667	0.00747	0.0099	0.00826	0.01094	0.01187	0.01369	0.02073	0.02292
1029	0.00839	0.00672	0.00851	0.00962	0.01042	0.01231	0.01475	0.01704	0.02316
1029.39	0.00796	0.00639	0.00876	0.00928	0.01241	0.01052	0.01307	0.01676	0.02292
1029.78	0.00773	0.00784	0.00778	0.00998	0.0106	0.00972	0.01182	0.02008	0.02204
1030.17	0.00733	0.00693	0.00739	0.01022	0.01018	0.01151	0.01518	0.01594	0.02223
1030.55	0.00695	0.00842	0.00968	0.00936	0.01137	0.01158	0.01545	0.01969	0.028
1030.94	0.00717	0.00761	0.0103	0.01049	0.0109	0.01206	0.01597	0.01805	0.02599
1031.33	0.00839	0.00695	0.0081	0.00919	0.01038	0.01034	0.01231	0.0189	0.02213
1031.72	0.01001	0.00908	0.00878	0.01094	0.01229	0.01224	0.0142	0.02094	0.03112
1032.11	0.0064	0.00711	0.00703	0.00804	0.00954	0.01162	0.01309	0.01344	0.02257
1032.5	0.00577	0.00689	0.00756	0.00892	0.01082	0.01121	0.01391	0.01619	0.02492
1032.89	0.00954	0.00776	0.00887	0.00945	0.01068	0.01135	0.01496	0.02123	0.02663
1033.28	0.00699	0.00821	0.00767	0.00949	0.01098	0.01073	0.01423	0.01729	0.02169
1033.67	0.00649	0.00726	0.00759	0.00802	0.01092	0.01126	0.01231	0.01822	0.02277
1034.06	0.00713	0.00846	0.01073	0.01079	0.01139	0.01277	0.01504	0.01926	0.02639
1034.45	0.00401	0.00577	0.00791	0.00794	0.00926	0.0099	0.00965	0.01426	0.02003
1034.84	0.00832	0.00655	0.01026	0.00983	0.01157	0.01084	0.01732	0.02151	0.02702
1035.23	0.00598	0.00852	0.00872	0.0087	0.009	0.01022	0.01393	0.0184	0.02663
1035.62	0.00735	0.00855	0.00718	0.00973	0.00992	0.01045	0.01374	0.01479	0.02502
1036.01	0.00744	0.00647	0.00765	0.00937	0.01002	0.01114	0.01667	0.01501	0.02155
1036.4	0.00791	0.00726	0.00825	0.00853	0.01251	0.01146	0.01296	0.01912	0.02531
1036.79	0.00927	0.00757	0.00776	0.00871	0.00996	0.0108	0.0158	0.01887	0.0213
1037.18	0.00602	0.00732	0.00703	0.00887	0.01036	0.01011	0.01363	0.01726	0.02629
1037.57	0.00593	0.00514	0.00686	0.00832	0.00938	0.00889	0.01325	0.01944	0.0235
1037.96	0.00616	0.00707	0.00797	0.0086	0.01028	0.01277	0.01548	0.01469	0.0214
1038.35	0.00661	0.00599	0.00799	0.00994	0.01255	0.01142	0.01572	0.0203	0.02433
1038.74	0.00791	0.00548	0.00812	0.01053	0.00948	0.00947	0.01288	0.01497	0.02292
1039.13	0.00913	0.00888	0.00893	0.01037	0.00956	0.01311	0.01727	0.02165	0.02404
1039.52	0.00589	0.00589	0.00643	0.00775	0.00994	0.00885	0.01317	0.0149	0.01998
1039.91	0.00868	0.0085	0.00932	0.00832	0.00956	0.01281	0.01396	0.01626	0.02511
1040.3	0.00884	0.00817	0.01007	0.01166	0.01249	0.01281	0.01716	0.02283	0.02609
1040.69	0.00708	0.00859	0.01004	0.00868	0.01121	0.01387	0.01456	0.0179	0.0299
1041.07	0.0064	0.00722	0.00787	0.00849	0.01012	0.01009	0.01545	0.01658	0.02653
1041.46	0.00819	0.00732	0.00919	0.00979	0.01141	0.01359	0.01564	0.02008	0.02228
1041.85	0.00519	0.00603	0.00665	0.00885	0.00968	0.01089	0.01336	0.01465	0.02228
1042.24	0.00866	0.00707	0.00891	0.01071	0.01372	0.01513	0.01686	0.01833	0.02922
1042.63	0.0113	0.01052	0.00919	0.01194	0.01215	0.01261	0.0174	0.02233	0.028
1043.02	0.00604	0.00716	0.00874	0.00868	0.01121	0.00944	0.01328	0.01762	0.02091
1043.41	0.00958	0.0073	0.00959	0.01151	0.01157	0.01389	0.0161	0.01951	0.028
1043.8	0.00656	0.00745	0.00953	0.00802	0.01243	0.01281	0.01312	0.01958	0.02761
1044.19	0.0064	0.00859	0.00885	0.0076	0.00938	0.01073	0.01334	0.0154	0.02795
1044.58	0.00728	0.0089	0.00829	0.00902	0.01155	0.01126	0.01678	0.01972	0.02296
1044.97	0.00713	0.00556	0.00803	0.009	0.0105	0.01004	0.01206	0.01601	0.02555
1045.36	0.0104	0.01101	0.00818	0.01094	0.01345	0.01355	0.01786	0.02001	0.02218
1045.75	0.00787	0.00944	0.01028	0.01024	0.01271	0.01199	0.01667	0.02076	0.02829
1046.14	0.00947	0.00848	0.00913	0.01156	0.01092	0.01293	0.01653	0.01912	0.02692
1046.53	0.00731	0.00643	0.00844	0.00837	0.01181	0.01064	0.01396	0.01726	0.02443
1046.92	0.00979	0.00954	0.01047	0.01126	0.01211	0.01277	0.01588	0.02026	0.02766
1047.31	0.00897	0.00666	0.00844	0.00937	0.01211	0.01272	0.01727	0.01869	0.02756
1047.7	0.00618	0.00751	0.00893	0.00966	0.01141	0.01171	0.01358	0.01976	0.02365
1048.09	0.00708	0.00846	0.009	0.01041	0.0098	0.01155	0.0132	0.01733	0.02595
1048.48	0.01082	0.00724	0.00955	0.01232	0.01245	0.0143	0.01743	0.01972	0.02888
1048.87	0.00589	0.00769	0.00825	0.00909	0.00855	0.01084	0.01353	0.01604	0.02209
1049.26	0.00769	0.0089	0.00827	0.00828	0.01002	0.01071	0.01469	0.01729	0.028
1049.65	0.00819	0.00933	0.00972	0.01137	0.01253	0.01231	0.01485	0.01755	0.0235
1050.04	0.00999	0.00921	0.0116	0.01002	0.01096	0.01238	0.01374	0.02333	0.02932
1050.42	0.00586	0.00707	0.00797	0.00862	0.01141	0.01096	0.01255	0.01997	0.02082
1050.81	0.00749	0.00558	0.00765	0.00875	0.01054	0.01018	0.01309	0.0169	0.02389
1051.2	0.00767	0.00832	0.00966	0.01105	0.01219	0.0108	0.01621	0.01897	0.02604
1051.59	0.0087	0.01062	0.00949	0.0113	0.01285	0.01272	0.01513	0.02169	0.03332
1051.98	0.00548	0.00786	0.01128	0.01011	0.01227	0.0138	0.01629	0.01833	0.02888
1052.37	0.00875	0.00792	0.00827	0.01147	0.0102	0.01304	0.01396	0.02019	0.02814
1052.76	0.01073	0.00855	0.00928	0.01043	0.01207	0.01302	0.01651	0.01887	0.02844
1053.15	0.00834	0.00722	0.00848	0.0097	0.01082	0.01057	0.01382	0.01772	0.02604
1053.54	0.00841	0.0084	0.01	0.01226	0.01422	0.01199	0.01778	0.02037	0.03264
1053.93	0.00832	0.00761	0.01011	0.01115	0.01074	0.01419	0.01545	0.01812	0.0256
1054.32	0.01055	0.00705	0.00887	0.01054	0.01165	0.01032	0.01504	0.01955	0.02614
1054.71	0.00613	0.00583	0.00776	0.00875	0.0105	0.01187	0.01653	0.01683	0.0299
1055.1	0.00719	0.00749	0.00898	0.00909	0.00992	0.0113	0.01678	0.01983	0.02717
1055.49	0.0062	0.00541	0.00782	0.00773	0.01036	0.00917	0.01388	0.01294	0.02165
1055.88	0.00717	0.00763	0.00667	0.01026	0.00946	0.00924	0.01296	0.01729	0.02047
1056.27	0.0069	0.00836	0.00861	0.01007	0.00996	0.01103	0.01217	0.01544	0.02336
1056.66	0.00821	0.00662	0.00812	0.00907	0.00886	0.01226	0.01247	0.01651	0.02282
1057.05	0.00852	0.00755	0.0081	0.01007	0.01215	0.01048	0.01672	0.0184	0.02653
1057.44	0.00814	0.00687	0.00857	0.0086	0.01056	0.01499	0.01521	0.0178	0.02433
1057.83	0.00661	0.00757	0.00889	0.0076	0.0099	0.01148	0.01431	0.01947	0.02854
[truncated: 49 more rows]

## Sheet: Fig_4c
Wavelength (nm)	Norm. intensity
	10 mA cm-2	40 mA cm-2	150 mA cm-2	500 mA cm-2	800 mA cm-2	1000 mA cm-2
197.845	0.00204	0.000361362	0	0	0	0
198.647	0.00204	0.000361362	0	0	0	0
199.449	0.00204	0.000361362	0	0	0	0
200.251	0.00204	0.000361362	0	0	0	0
201.053	0.00204	0.000361362	0	0	0	0
201.855	0.00204	0.000361362	0	0	0	0
202.657	0.00204	0.000361362	0	0	0	0
203.458	0.00204	0.000361362	0	0	0	0
204.26	0.00204	0.000361362	0	0	0	0
205.061	0.00204	0.000361362	0	0	0	0
205.862	0.00204	0.000361362	0	0	0	0
206.664	0.00204	0.000361362	0	0	0	0
207.465	0.00204	0.000361362	0	0	0	0
208.266	0.00204	0.000361362	0	0	0	0
209.066	0.00204	0.000361362	0	0	0	0
209.867	0.00204	0.000361362	0	0	0	0
210.668	0.00204	0.000361362	0	0	0	0
211.469	0.00204	0.000361362	0	0	0	0
212.269	0.00204	0.000361362	0	0	0	0
213.069	0.00204	0.000361362	0	0	0	0
213.87	0.00204	0.000361362	0	0	0	0
214.67	0.00204	0.000361362	0	0	0	0
215.47	0.00204	0.000361362	0	0	0	0
216.27	0.00204	0.000361362	0	0	0	0
217.07	0.00204	0.000361362	0	0	0	0
217.869	0.00204	0.000361362	0	0	0	0
218.669	0.00204	0.000361362	0	0	0	0
219.469	0.00204	0.000361362	0	0	0	0
220.268	0.00204	0.000361362	0	0	0	0
221.068	0.00204	0.000361362	0	0	0	0
221.867	0.00204	0.000361362	0	0	0	0
222.666	0.00204	0.000361362	0	0	0	0
223.465	0.00204	0.000361362	0	0	0	0
224.264	0.00204	0.000361362	0	0	0	0
225.063	0.00204	0.000361362	0	0	0	0
225.862	0.00204	0.000361362	0	0	0	0
226.66	0.00204	0.000361362	0	0	0	0
227.459	0.00204	0.000361362	0	0	0	0
228.257	0.00204	0.000361362	0	0	0	0
229.056	0.00204	0.000361362	0	0	0	0
229.854	0.00204	0.000361362	0	0	0	0
230.652	0.00204	0.000361362	0	0	0	0
231.45	0.00204	0.000361362	0	0	0	0
232.248	0.00204	0.000361362	0	0	0	0
233.046	0.00204	0.000361362	0	0	0	0
233.844	0.00204	0.000361362	0	0	0	0
234.642	0.00204	0.000361362	0	0	0	0
235.439	0.00204	0.000361362	0	0	0	0
236.237	0.00204	0.000361362	0	0	0	0
237.034	0.00204	0.000361362	0	0	0	0
237.831	0.00204	0.000361362	0	0	0	0
238.628	0.00204	0.000361362	0	0	0	0
239.426	0.00204	0.000361362	0	0	0	0
240.223	0.00204	0.000361362	0	0	0	0
241.019	0.00204	0.000361362	0	0	0	0
241.816	0.00204	0.000361362	0	0	0	0
242.613	0.00204	0.000361362	0	0	0	0
243.41	0.00204	0.000361362	0	0	0	0
244.206	0.00204	0.000361362	0	0	0	0
245.002	0.00204	0.000361362	0	0	0	0
245.799	0.00204	0.000361362	0	0	0	0
246.595	0.00204	0.000361362	0	0	0	0
247.391	0.00204	0.000361362	0	0	0	0
248.187	0.00204	0.000361362	0	0	0	0
248.983	0.00204	0.000361362	0	0	0	0
249.779	0.00204	0.000361362	0	0	0	0
250.575	0.00204	0.000361362	0	0	0	0
251.37	0.00204	0.000361362	0	0	0	0
252.166	0.00204	0.000361362	0	0	0	0
252.961	0.00204	0.000361362	0	0	0	0
253.757	0.00204	0.000361362	0	0	0	0
254.552	0.00204	0.000361362	0	0	0	0
255.347	0.00204	0.000361362	0	0	0	0
256.142	0.00204	0.000361362	0	0	0	0
256.937	0.00204	0.000361362	0	0	0	0
257.732	0.00204	0.000361362	0	0	0	0
258.527	0.00204	0.000361362	0	0	0	0
259.321	0.00204	0.000361362	0	0	0	0
260.116	0.00204	0.000361362	0	0	0	0
260.91	0.00204	0.000361362	0	0	0	0
261.705	0.00204	0.000361362	0	0	0	0
262.499	0.00204	0.000361362	0	0	0	0
263.293	0.00204	0.000361362	0	0	0	0
264.087	0.00204	0.000361362	0	0	0	0
264.881	0.00204	0.000361362	0	0	0	0
265.675	0.00204	0.000361362	0	0	0	0
266.469	0.00204	0.000361362	0	0	0	0
267.263	0.00204	0.000361362	0	0	0	0
268.056	0.00204	0.000361362	0	0	0	0
268.85	0.00204	0.000361362	0	0	0	0
269.643	0.00204	0.000361362	0	0	0	0
270.437	0.00204	0.000361362	0	0	0	0
271.23	0.00204	0.000361362	0	0	0	0
272.023	0.00204	0.000361362	0	0	0	0
272.816	0.00204	0.000361362	0	0	0	0
273.609	0.00204	0.000361362	0	0	0	0
274.402	0.00204	0.000361362	0	0	0	0
275.195	0.00204	0.000361362	0	0	0	0
275.987	0.00204	0.000361362	0	0	0	0
276.78	0.00204	0.000361362	0	0	0	0
277.572	0.00204	0.000361362	0	0	0	0
278.365	0.00204	0.000361362	0	0	0	0
279.157	0.00204	0.000361362	0	0	0	0
279.949	0.00204	0.000361362	0	0	0	0
280.742	0.00204	0.000361362	0	0	0	0
281.534	0.00204	0.000361362	0	0	0	0
282.325	0.00204	0.000361362	0	0	0	0
283.117	0.00204	0.000361362	0	0	0	0
283.909	0.00204	0.000361362	0	0	0	0
284.701	0.00204	0.000361362	0	0	0	0
285.492	0.00204	0.000361362	0	0	0	0
286.284	0.00204	0.000361362	0	0	0	0
287.075	0.00204	0.000361362	0	0	0	0
287.866	0.00204	0.000361362	0	0	0	0
288.658	0.00204	0.000361362	0	0	0	0
289.449	0.00204	0.000361362	0	0	0	0
290.24	0.00204	0.000361362	0	0	0	0
291.031	0.00204	0.000361362	0	0	0	0
291.822	0.00204	0.000361362	0	0	0	0
292.612	0.00204	0.000361362	0	0	0	0
293.403	0.00204	0.000361362	0	0	0	0
294.193	0.00204	0.000361362	0	0	0	0
294.984	0.00204	0.000361362	0	0	0	0
295.774	0.00204	0.000361362	0	0	0	0
296.565	0.00204	0.000361362	0	0	0	0
297.355	0.00204	0.000361362	0	0	0	0
298.145	0.00204	0.000361362	0	0	0	0
298.935	0.00204	0.000361362	0	0	0	0
299.725	0.00204	0.000361362	0	0	0	0
300.515	0.00204	0.000361362	0	0	0	0
301.304	0.00204	0.000361362	0	0	0	0
302.094	0.00204	0.000361362	0	0	0	0
302.883	0.00204	0.000361362	0	0	0	0
303.673	0.00204	0.000361362	0	0	0	0
304.462	0.00204	0.000361362	0	0	0	0
305.252	0.00204	0.000361362	0	0	0	0
306.041	0.00204	0.000361362	0	0	0	0
306.83	0.00204	0.000361362	0	0	0	0
307.619	0.00204	0.000361362	0	0	0	0
308.408	0.00204	0.000361362	0	0	0	0
309.197	0.00204	0.000361362	0	0	0	0
309.985	0.00204	0.000361362	0	0	0	0
310.774	0.00204	0.000361362	0	0	0	0
311.563	0.00204	0.000361362	0	0	0	0
312.351	0.00204	0.000361362	0	0	0	0
313.139	0.00204	0.000361362	0	0	0	0
313.928	0.00204	0.000361362	0	0	0	0
314.716	0.00204	0.000361362	0	0	0	0
315.504	0.00204	0.000361362	0	0	0	0
316.292	0.00204	0.000361362	0	0	0	0
317.08	0.00204	0.000361362	0	0	0	0
317.868	0.00204	0.000361362	0	0	0	0
318.656	0.00204	0.000361362	0	0	0	0
319.443	0.00204	0.000361362	0	0	0	0
320.231	0.00204	0.000361362	0	0	0	0
321.018	0.00204	0.000361362	0	0	0	0
321.806	0.00204	0.000361362	0	0	0	0
322.593	0.00204	0.000361362	0	0	0	0
323.38	0.00204	0.000361362	0	0	0	0
324.167	0.00204	0.000361362	0	0	0	0
324.954	0.00204	0.000361362	0	0	0	0
325.741	0.00204	0.000361362	0	0	0	0
326.528	0.00204	0.000361362	0	0	0	0
327.315	0.00204	0.000361362	0	0	0	0
328.102	0.00204	0.000361362	0	0	0	0
328.888	0.00204	0.000361362	0	0	0	0
329.675	0.00204	0.000361362	0	0	0	0
330.461	0.00204	0.000361362	0	0	0	0
331.248	0.00204	0.000361362	0	0	0	0
332.034	0.00204	0.000361362	0	0	0	0
332.82	0.00204	0.000361362	0	0	0	0
333.606	0.00204	0.000361362	0	0	0	0
334.392	0.00204	0.000361362	0	0	0	0
335.178	0.00204	0.000361362	0	0	0	0
335.964	0.00204	0.000361362	0	0	0	0
336.749	0.00204	0.000361362	0	0	0	0
337.535	0.00204	0.000361362	0	0	0	0
338.321	0.00204	0.000361362	0	0	0	0
339.106	0.00204	0.000361362	0	0	0	0
339.892	0.00204	0.000361362	0	0	0	0
340.677	0.00204	0.000361362	0	0	0	0
341.462	0.00204	0.000361362	0	0	0	0
342.247	0.00204	0.000361362	0	0	0	0
343.032	0.00204	0.000361362	0	0	0	0
343.817	0.00204	0.000361362	0	0	0	0
344.602	0.00204	0.000361362	0	0	0	0
345.387	0.00204	0.000361362	0	0	0	0
346.171	0.00204	0.000361362	0	0	0	0
346.956	0.00204	0.000361362	0	0	0	0
347.741	0.00204	0.000361362	0	0	0	0
348.525	0.00204	0.000361362	0	0	0	0
349.309	0.00204	0.000361362	0	0	0	0
350.094	0.00204	0.000361362	0	0	0	0
350.878	0.00204	0.000361362	0	0	0	0
351.662	0.00204	0.000361362	0	0	0	0
352.446	0.00204	0.000361362	0	0	0	0
353.23	0.00204	0.000361362	0	0	0	0
354.014	0.00204	0.000361362	0	0	0	0
354.798	0.00204	0.000361362	0	0	0	0
355.581	0.00204	0.000361362	0	0	0	0
356.365	0.00204	0.000361362	0	0	0	0
357.148	0.00204	0.000361362	0	0	0	0
357.932	0.00204	0.000361362	0	0	0	0
358.715	0.00204	0.000361362	0	0	0	0
359.498	0.00204	0.000361362	0	0	0	0
360.281	0.0018	0.000281706	0.000246021	0.000348537	0.000383761	0.000374143
361.065	0.00204	0.000283107	0.000211481	0.000342405	0.000358159	0.00036756
361.848	0.000827936	0.000280984	0.000279283	0.000351697	0.000329154	0.000298054
362.63	0.00155	0.000524957	0.000126317	0.000278371	0.000374372	0.000424641
363.413	0.00229	0.000442463	0.000313104	0.000433715	0.000468865	0.000441074
364.196	0.0028	0.000694264	0.000321306	0.000404615	0.000521243	0.000432055
364.979	0.00356	0.000444597	0.00032134	0.000546289	0.000441099	0.000576135
365.761	0.00204	0.000361362	0.000286786	0.000401272	0.000477172	0.000448889
366.544	0.00154	0.000443909	0.000159342	0.000361183	0.000497107	0.000652999
367.326	0.0013	0.000361362	3.15995e-05	0.000318342	0.000374612	0.000404679
368.109	0.00204	0.000276681	0.000294233	0.000411692	0.000448766	0.000439612
368.891	0.000762677	0.000361362	0.000359657	0.00045291	0.000448814	0.00054434
369.673	0.000783907	0.000194787	0.000128618	0.000404917	0.000441381	0.000432377
370.455	0.00126	0.000189122	0.000332481	0.00033495	0.000601606	0.000489661
371.237	0.000783639	0.000278057	0.000289452	0.000263252	0.000421407	0.000514844
372.019	0.00154	0.000444676	0.000289483	0.000486055	0.000501728	0.000576686
372.801	0.00254	0.000526596	0.000382747	0.000401656	0.000537331	0.000592283
373.583	0.00204	0.000446106	0.000327169	0.000370798	0.000387858	0.000544686
374.364	0.0023	0.000528043	0.0003861	0.000486209	0.000602265	0.000576869
375.146	0.00154	0.000778109	0.000289605	0.000445739	0.000542095	0.000597535
375.927	0.00204	0.00044472	0.000225272	0.000324208	0.000542153	0.000576991
376.709	0.00131	0.00044261	0.000376403	0.000414748	0.000547996	0.000562381
377.49	0.00179	0.000528113	0.00022532	0.00036481	0.000542267	0.000453445
378.271	0.00204	0.000361362	0.00035111	0.000381854	0.000497896	0.000613159
379.053	0.00204	0.000689281	0.000316496	0.000518126	0.000552935	0.000547184
379.834	0.00105	0.000197386	0.000284876	0.00037867	0.000454245	0.000385096
380.615	0.0018	0.000521115	0.000400888	0.000368915	0.000500266	0.000493652
381.396	0.00253	0.000925503	0.000342251	0.00039181	0.000446506	0.000597687
382.176	0.00204	0.000844962	0.000342286	0.000391851	0.000504799	0.00059775
382.957	0.00156	0.000522579	0.000342322	0.000274324	0.000504852	0.000577885
383.738	0.00204	0.000678172	0.000152887	0.000346551	0.000515125	0.000509067
384.518	0.00181	0.000596873	0.00012123	0.000381658	0.000453848	0.000426948
385.299	0.00252	0.000675409	0.000333418	0.000400783	0.000548457	0.000562853
386.079	0.00133	0.000753961	0.000181883	0.000515346	0.000510685	0.000640555
386.86	0.000855945	0.000596946	0.00030317	0.000362688	0.000435073	0.000582383
387.64	0.00181	0.000125754	0.000151601	0.000419999	0.000340528	0.00044654
388.42	0.00181	0.000592749	0.000208439	0.000431223	0.000464481	0.000610142
389.2	0.00134	0.000283518	0.000270479	0.000283842	0.000525046	0.000442609
389.98	0.00251	0.000438507	0.000178699	0.000412559	0.000371662	0.000553056
390.76	0.00204	0.000284917	0.000177078	0.000408816	0.000405119	0.000548039
391.54	0.00274	0.000590721	0.00029516	0.000408859	0.000552492	0.000529196
392.32	0	0.000436407	0.000144862	0.000383086	0.000379622	0.000500897
393.1	0.00159	0.000511468	0.000144877	0.00040137	0.000451977	0.000500949
393.879	0.00138	0.000361362	0.000142158	0.000411739	0.000461235	0.000455137
394.659	0.00114	0.000435722	0.000114832	0.00037959	0.000537367	0.000496325
395.438	0.00159	0.000212627	0.000229687	0.000397706	0.000429938	0.000441223
396.218	0.0016	0.000361362	0.000253502	0.000461111	0.000544814	0.000414828
396.997	0.00117	0.000722651	0.000306859	0.000298599	0.000452551	0.000446568
397.776	0.00139	0.000361362	0.00030689	0.000386462	0.000417782	0.000482342
398.556	0.000731851	0	5.5804e-05	0.000228387	0.000348187	0.000482392
399.335	0.00139	0.000289791	0.000165788	0.000365354	0.000499973	0.00053079
400.114	0.00204	0.000289784	0.00013817	0.000313192	0.000396571	0.000406981
400.893	0.00204	0.000289776	0.000276369	0.000348027	0.000465587	0.000460112
401.671	0.00162	0.000857552	0.000191562	0.000413539	0.000426875	0.000665881
402.45	0.00247	0.000572548	0.000326127	0.000410686	0.00054263	0.000487264
403.229	0.00204	0.000711956	0.000270705	0.000477253	0.00055739	0.000658691
404.007	0.00184	0.000637612	0.000239964	0.000352546	0.000499083	0.00054633
404.786	0.000552401	0.000502196	0.000217484	0.000376577	0.000525833	0.000626674
405.564	0.000583807	0.000568166	0.00023952	0.000385408	0.000597791	0.000647565
406.343	0.00204	0.000636561	0.000239051	0.000434826	0.000546903	0.000663306
407.121	0.00204	0.000567144	0.000344263	0.000500221	0.000578313	0.000796977
407.899	0.00184	0.000429395	0.000367715	0.000529208	0.000655528	0.000824101
408.677	0.00266	0.000496591	0.000417658	0.000493078	0.000700354	0.000768883
409.455	0.00204	0.000828254	0.000412003	0.000648535	0.000706937	0.000890379
410.233	0.00124	0.000294941	0.000256432	0.000387504	0.00056	0.000788159
411.011	0.00164	0.000427862	0.000282405	0.000581936	0.000832972	0.000854838
411.789	0.00185	0.000427017	0.000481591	0.000574541	0.000838202	0.000876435
412.567	0.00244	0.000557493	0.000353358	0.000746926	0.000866158	0.00102
413.344	0.00185	0.000556448	0.000351475	0.000584872	0.000892871	0.00106
414.122	0.00126	0.00023257	0.000323195	0.000641798	0.000806627	0.0011
414.9	0.00224	0.00068515	0.000550015	0.000802816	0.00101	0.0012
415.677	0.00321	0.000875497	0.000545848	0.000874845	0.00116	0.00111
416.454	0.00262	0.000679533	0.000515907	0.000773421	0.00101	0.00118
417.232	0.00127	0.000616208	0.000418147	0.000727899	0.00106	0.00129
418.009	0.00185	0.000738555	0.000388324	0.000825204	0.00115	0.00132
418.786	0.00243	0.000739871	0.000462744	0.000766744	0.00112	0.00131
419.563	0.00204	0.000610601	0.00038489	0.000711882	0.00102	0.00125
420.34	0.0011	0.000423465	0.000287709	0.000634037	0.000987333	0.00118
421.117	0.00279	0.000547049	0.000477916	0.000782381	0.00103	0.00121
421.894	0.00167	0.00085089	0.000354357	0.000803225	0.00112	0.00133
422.67	0.00241	0.00066486	0.000421813	0.000841038	0.00108	0.00122
423.447	0.00168	0.000604753	0.000446334	0.000739554	0.00106	0.00129
424.224	0.00168	0.000421505	0.000417944	0.000774846	0.00101	0.00117
425	0.0015	0.000481375	0.000301165	0.000743917	0.00106	0.00125
425.776	0.00204	0.000182391	0.000437599	0.000696078	0.00089097	0.00105
426.553	0.00168	0.000361362	0.000437121	0.000622888	0.000846931	0.00108
427.329	0.00222	0.000658995	0.000436642	0.000752435	0.00103	0.00104
428.105	0.00133	0.000658312	0.00045857	0.000678527	0.000844065	0.000998357
428.881	0.00133	0.000538056	0.000250124	0.000672905	0.000950572	0.000960965
429.657	0.0024	0.000593562	0.000425812	0.00069144	0.000922905	0.00106
430.433	0.00187	0.000361362	0.000180186	0.000623989	0.000786986	0.00105
431.209	0.00187	0.000535333	0.000291045	0.000592052	0.000880047	0.00102
431.985	0.0017	0.000476643	0.000289288	0.000658534	0.000874733	0.000968941
432.761	0.0017	0.00047523	0.000395646	0.000581269	0.000960021	0.00103
433.536	0.00118	0.000247768	0.00026313	0.000690324	0.000793534	0.00101
434.312	0.00222	0.000643953	0.000349116	0.000631977	0.000816863	0.000922136
435.088	0.0017	0.000304483	0.000351349	0.000580712	0.000849489	0.00103
435.863	0.00171	0.000529454	0.000324474	0.000694628	0.000931291	0.00098344
436.638	0.00255	0.000638339	0.000363567	0.000727148	0.000840667	0.00101
437.414	0.00238	0.000692058	0.000340454	0.000576104	0.000889533	0.000953758
438.189	0.00204	0.000637324	0.000340927	0.000724484	0.000917358	0.00105
438.964	0.00155	0.000361362	0.0002332	0.000587331	0.000886256	0.00103
439.739	0.00155	0.000688307	0.000420742	0.000662291	0.000840066	0.000969882
440.514	0.00171	0.000579632	0.000379199	0.00057037	0.000828101	0.000984734
441.289	0.00302	0.000415294	0.000416422	0.000747261	0.000974346	0.00103
442.064	0.00172	0.000361362	0.00033273	0.000707064	0.000843399	0.00101
442.839	0.00172	0.000576844	0.00043675	0.000694037	0.00092134	0.000932208
443.613	0.000914974	0.000521279	0.00041159	0.000660844	0.000898837	0.000922431
444.388	0.00269	0.000520439	0.000470843	0.000696042	0.000843024	0.00105
445.162	0.00172	0.000467851	0.000328895	0.00067303	0.001	0.000987188
445.937	0.00172	0.000733112	0.000471566	0.000684201	0.000882697	0.00105
446.711	0.00204	0.000623002	0.000424244	0.000725044	0.000907563	0.0011
447.486	0.00157	0.000465886	0.000302647	0.00067331	0.000881235	0.000981884
448.26	0.00204	0.000361362	0.000282112	0.00064708	0.000880116	0.000941929
449.034	0.0022	0.000517321	0.000461615	0.0006824	0.001	0.00109
449.808	0.00189	0.000568187	0.000359316	0.000716427	0.000797135	0.00104
450.582	0.00251	0.000669489	0.000376698	0.000636654	0.000903047	0.000926752
451.356	0.00204	0.00051544	0.000475874	0.000649199	0.00087839	0.00104
452.13	0.00235	0.000564251	0.000352478	0.000604156	0.000891929	0.000990575
452.904	0.00174	0.000361362	0.000291694	0.000636696	0.00077654	0.00102
453.677	0.00189	0.000614664	0.000391165	0.00060342	0.000781013	0.000964322
454.451	0.00235	0.00066364	0.000330649	0.000636817	0.00082523	0.00095898
455.225	0.00204	0.0005629	0.000427939	0.000649125	0.000801034	0.000896794
455.998	0.00296	0.000764476	0.000466886	0.000624689	0.000873938	0.00101
456.772	0.00174	0.000511045	0.000481563	0.000509397	0.000829298	0.000875735
457.545	0.0025	0.000659471	0.000383633	0.000676344	0.000777943	0.00104
458.318	0.00159	0.00070819	0.000612107	0.000638332	0.000859326	0.000955373
459.091	0.00219	0.000708722	0.000363996	0.000711687	0.000932366	0.00102
459.865	0.00175	0.000607	0.00043623	0.000609048	0.000816554	0.000886568
460.638	0.00175	0.000556177	0.000451269	0.000627471	0.000774313	0.000963198
461.411	0.00204	0.00060419	0.000412489	0.000672912	0.00081891	0.000900435
462.184	0.00248	0.000795921	0.000484665	0.00069249	0.000849062	0.00107
462.956	0.00175	0.000651095	0.000260998	0.000692555	0.000802613	0.000943055
463.729	0.00204	0.000748281	0.00037344	0.000717158	0.000745623	0.00090867
464.502	0.0019	0.000601423	0.000500468	0.000630231	0.000786447	0.000961388
465.275	0.00176	0.0008864	0.000460681	0.000707756	0.000781839	0.000873158
466.047	0.00176	0.000646916	0.00029398	0.000590013	0.000722249	0.000941216
466.82	0.0019	0.000504152	0.000459387	0.000705768	0.0008599	0.00085894
467.592	0.00204	0.000456279	0.000348118	0.000553742	0.000777374	0.000879904
468.364	0.00261	0.000877946	0.000525785	0.000582203	0.000825812	0.000940365
469.137	0.00204	0.000736523	0.000416406	0.000604169	0.000813335	0.000892649
469.909	0.00162	0.000502275	0.000344544	0.00058231	0.00083728	0.000894093
470.681	0.00233	0.000781565	0.000468654	0.000646915	0.000809765	0.000969525
471.453	0.0019	0.000547564	0.000431318	0.000611046	0.000829787	0.00094363
472.225	0.00204	0.000871105	0.00042937	0.000720932	0.000803713	0.000996646
472.997	0.00134	0.000500181	0.000393018	0.000584907	0.000813693	0.000892248
473.769	0.00191	0.000407353	0.000372869	0.000670782	0.000753344	0.000898183
474.541	0.00135	0.00054563	0.000391268	0.00064949	0.000754585	0.00085411
475.312	0.00191	0.000590645	0.000389481	0.000579642	0.000850554	0.000884217
476.084	0.00204	0.000590666	0.000424927	0.000646583	0.000795396	0.000952321
476.856	0.00204	0.000270491	0.000368365	0.000552233	0.00068952	0.000864869
477.627	0.00177	0.000587488	0.000384118	0.000582654	0.000762584	0.000872042
478.398	0.00177	0.000361362	0.000556999	0.000624702	0.000803682	0.000958527
479.17	0.0015	0.000586813	0.000470011	0.000657641	0.000749448	0.000925174
479.941	0.00218	0.000586118	0.000451207	0.000622833	0.000757965	0.000833423
480.712	0.00191	0.000764671	0.000536314	0.000610012	0.000777209	0.000919468
481.483	0.00245	0.000672068	0.000445541	0.000658169	0.00087675	0.000899765
482.255	0.00245	0.000715914	0.000444862	0.000603301	0.000800685	0.000865527
483.026	0.00164	0.000582261	0.000545803	0.000558448	0.000766243	0.000851887
483.797	0.00178	0.000493699	0.000442787	0.000621932	0.000722567	0.000850583
484.567	0.00178	0.000493066	0.000355926	0.000586944	0.000771989	0.000846517
485.338	0.00284	0.000755221	0.000506852	0.000627633	0.000674665	0.000865468
486.109	0.00138	0.000623958	0.000473105	0.000617051	0.000759067	0.000854727
486.88	0.00244	0.00079548	0.000569834	0.000685925	0.000867953	0.000922931
487.65	0.00152	0.000664269	0.000484475	0.000652166	0.000802624	0.000909271
488.421	0.00217	0.000791976	0.000531985	0.000575713	0.000736472	0.000894191
489.191	0.00126	0.000275232	0.000382399	0.000533891	0.000705417	0.00078781
489.962	0.00139	0.000533352	0.000365197	0.00058531	0.000683591	0.000850346
490.732	0.00166	0.000661368	0.00041365	0.000572993	0.000774288	0.000900561
491.502	0.00166	0.00078783	0.000461005	0.000622003	0.000801292	0.000875039
492.272	0.00179	0.000746507	0.00051216	0.00058254	0.000731898	0.000909795
493.042	0.00192	0.000617719	0.000412377	0.000560844	0.000710153	0.000760481
493.812	0.00243	0.00104	0.000493236	0.000621124	0.000820676	0.000915913
494.582	0.0023	0.000787265	0.000460395	0.000652238	0.000738674	0.000915994
495.352	0.00256	0.000702115	0.000526212	0.000652296	0.000790041	0.000842368
496.122	0.00217	0.000573634	0.000458926	0.000598558	0.000736318	0.000808121
496.892	0.00192	0.000743486	0.000409792	0.000598611	0.000726156	0.000829185
497.662	0.00256	0.000826076	0.000489302	0.000636708	0.000763246	0.000856388
498.431	0.00204	0.000530077	0.000407095	0.000645937	0.000741697	0.000802874
499.201	0.00281	0.000908802	0.000438954	0.000593713	0.000720214	0.000884861
499.97	0.0023	0.000739747	0.000470707	0.000551874	0.000769688	0.000873038
500.74	0.00154	0.000529261	0.00038892	0.000571388	0.000758331	0.00079899
501.509	0.00217	0.000696041	0.000419927	0.000599992	0.000705418	0.000817012
502.278	0.00179	0.000611532	0.000321941	0.000628393	0.000642797	0.000752437
503.048	0.0028	0.000818468	0.000481291	0.000606082	0.000790791	0.000842367
503.817	0.0028	0.00081614	0.000542685	0.000613044	0.000756886	0.000899399
504.586	0.00204	0.000691564	0.00041431	0.0005719	0.000695982	0.000755066
505.355	0.00204	0.000730934	0.000380478	0.000539021	0.000672628	0.000761343
506.124	0.00217	0.000647324	0.00042583	0.00052631	0.000600275	0.000797812
506.893	0.00167	0.000402361	0.000348222	0.000568071	0.00072095	0.000729739
507.661	0.00229	0.000401934	0.00042291	0.000532564	0.000713436	0.000742193
508.43	0.00192	0.000442225	0.00040584	0.00050124	0.000662276	0.000779611
509.199	0.00217	0.000603541	0.000373989	0.000549451	0.000709772	0.000738381
509.967	0.00156	0.000522829	0.00040519	0.000569124	0.000661215	0.000738445
510.736	0.00229	0.000843219	0.000449569	0.000566135	0.000677087	0.000744494
511.505	0.00204	0.000880617	0.000447195	0.000572855	0.000692755	0.000750436
512.273	0.00156	0.000561452	0.000308992	0.000544752	0.000655502	0.000692494
513.041	0.00192	0.000600197	0.00033809	0.000493484	0.00070956	0.000728186
513.81	0.00192	0.000599356	0.000336898	0.000530313	0.00063062	0.000784453
514.578	0.00204	0.00071709	0.000335706	0.000528437	0.00062839	0.000771907
515.346	0.00264	0.000715827	0.000471361	0.000603151	0.000673595	0.000749694
516.114	0.00169	0.000557944	0.000379469	0.000496973	0.000644011	0.000680355
516.882	0.00264	0.000794671	0.000456235	0.000603255	0.000702177	0.000769299
517.65	0.00204	0.000714624	0.000409147	0.000505691	0.000690219	0.000698634
518.418	0.00181	0.000596459	0.00042356	0.000523858	0.000698453	0.000678042
519.186	0.00204	0.000830733	0.00043792	0.000551465	0.000697231	0.000705864
519.953	0.00193	0.000555871	0.000375467	0.000557927	0.000618478	0.000721265
520.721	0.00169	0.000477862	0.000344821	0.000575823	0.000617387	0.000700793
521.489	0.00228	0.000555185	0.00041904	0.000546537	0.000719013	0.000699555
522.256	0.00193	0.000787018	0.000358541	0.000489131	0.000624527	0.000698316
523.024	0.00204	0.00063125	0.000387009	0.000496726	0.00068727	0.000657654
523.791	0.00239	0.00074551	0.00044492	0.000588295	0.000712524	0.000740724
524.559	0.00239	0.000668707	0.000415294	0.000504295	0.000666313	0.000683804
525.326	0.00158	0.000399568	0.000309747	0.000529366	0.000727048	0.000746132
526.093	0.00216	0.000590614	0.000413031	0.00057585	0.000625866	0.000661186
526.86	0.00147	0.000475998	0.000354056	0.000492301	0.000598305	0.000604564
527.627	0.00181	0.000667083	0.0004131	0.000548079	0.000616766	0.00071798
528.394	0.00193	0.00085633	0.000485075	0.000573827	0.000752068	0.000800047
529.161	0.00181	0.000626898	0.000336833	0.000497937	0.000630498	0.000675181
529.928	0.00193	0.000437092	0.000365459	0.000607486	0.000638476	0.000664596
530.695	0.0017	0.000701527	0.000335611	0.000514505	0.000673734	0.00074748
531.462	0.0017	0.000588157	0.000394011	0.000514548	0.000682895	0.000700821
532.229	0.00216	0.000851857	0.000509825	0.000596156	0.00076345	0.000774163
532.995	0.00147	0.00066323	0.000349624	0.000522827	0.000627172	0.000755571
533.762	0.00227	0.000888667	0.000538019	0.00069583	0.000725828	0.000819369
534.529	0.00148	0.000699724	0.000420919	0.000493501	0.00067922	0.000762107
535.295	0.00159	0.000586523	0.00040566	0.000602063	0.000641816	0.000723603
536.061	0.00238	0.000848315	0.00046276	0.000664695	0.000785007	0.000750053
536.828	0.0017	0.000548307	0.000461909	0.000572585	0.000702504	0.000794888
537.594	0.00238	0.000845586	0.000618349	0.000633807	0.000744717	0.000874762
538.36	0.00272	0.000919048	0.00060285	0.000741084	0.000806029	0.000909906
539.126	0.00204	0.000769573	0.00051577	0.000739709	0.000768777	0.000834827
539.892	0.00216	0.000918059	0.00061611	0.000649554	0.00079566	0.00084407
540.658	0.00148	0.000620671	0.000529155	0.000675361	0.00074064	0.000796713
541.424	0.00204	0.000768881	0.000672225	0.000711439	0.000838867	0.00089752
542.19	0.00204	0.000879056	0.000613868	0.000773034	0.000872933	0.00091413
542.956	0.00204	0.000729011	0.000638716	0.000857946	0.000929893	0.000972479
543.722	0.00249	0.000986417	0.000709743	0.000849079	0.000921112	0.00105
544.488	0.00204	0.000984016	0.000707017	0.000845819	0.000988158	0.00106
545.253	0.00216	0.000947438	0.000791924	0.000881504	0.00101	0.00106
546.019	0.00271	0.00102	0.000736866	0.000927923	0.00104	0.00117
546.784	0.00238	0.00105	0.000648054	0.00094027	0.001	0.00114
547.55	0.00227	0.000908779	0.000746731	0.000887119	0.00106	0.00118
548.315	0.00204	0.000980592	0.000717191	0.000956273	0.00106	0.00111
549.081	0.00215	0.00094306	0.000786008	0.000954457	0.00114	0.00127
549.846	0.00215	0.00113	0.000815762	0.00104	0.00118	0.00131
550.611	0.00226	0.00105	0.000840617	0.00106	0.00117	0.00124
551.376	0.00248	0.00116	0.000936899	0.00101	0.00127	0.00139
552.141	0.00259	0.00134	0.000849668	0.00109	0.00128	0.00142
552.906	0.00172	0.00104	0.000832463	0.00108	0.0012	0.00145
553.671	0.00259	0.00115	0.000875912	0.00112	0.00134	0.00149
554.436	0.00248	0.00115	0.000985239	0.00114	0.0014	0.00155
555.201	0.0028	0.00137	0.00099719	0.00122	0.00149	0.00162
555.966	0.00215	0.00104	0.000943761	0.00122	0.00138	0.00158
556.731	0.00302	0.00126	0.00108	0.00132	0.00158	0.00175
557.495	0.00259	0.00115	0.00107	0.00134	0.00162	0.00178
558.26	0.00248	0.00118	0.00106	0.0013	0.00163	0.00189
559.024	0.00237	0.00129	0.0011	0.00144	0.00173	0.00194
559.789	0.00269	0.00143	0.00123	0.00158	0.00179	0.00196
560.553	0.00334	0.0014	0.00118	0.00157	0.00202	0.00215
561.318	0.00215	0.00143	0.00129	0.00172	0.00201	0.00227
562.082	0.00226	0.00147	0.00138	0.00173	0.00223	0.00233
562.846	0.00269	0.00157	0.00135	0.0019	0.00237	0.00259
563.61	0.00301	0.00157	0.00157	0.00211	0.00256	0.00275
564.374	0.00322	0.00164	0.00174	0.00225	0.00269	0.00293
565.138	0.00312	0.00199	0.00184	0.00233	0.00286	0.00315
565.902	0.00333	0.00199	0.00196	0.00258	0.00307	0.00335
566.666	0.00354	0.00205	0.00206	0.00273	0.0034	0.00372
567.43	0.00386	0.00244	0.00219	0.00286	0.00357	0.00396
568.194	0.00375	0.00237	0.00235	0.00315	0.00376	0.00412
568.958	0.00406	0.00254	0.00256	0.00329	0.00394	0.00457
569.721	0.0047	0.00261	0.00275	0.00381	0.00446	0.00477
570.485	0.00428	0.00296	0.0029	0.004	0.00485	0.00525
571.249	0.00439	0.00311	0.00317	0.0043	0.00506	0.00571
572.012	0.00417	0.00331	0.00336	0.00465	0.00538	0.00609
572.776	0.00459	0.00365	0.00369	0.00494	0.00592	0.00659
573.539	0.00512	0.00383	0.00408	0.00549	0.00648	0.00708
574.302	0.00469	0.00428	0.00427	0.00582	0.00703	0.00764
575.066	0.00553	0.00427	0.00478	0.00642	0.00744	0.00852
575.829	0.00615	0.00481	0.00496	0.00682	0.00828	0.00901
576.592	0.00626	0.00527	0.0056	0.0072	0.00892	0.0098
577.355	0.00616	0.00563	0.00602	0.00818	0.00963	0.01064
578.118	0.00637	0.00538	0.00681	0.00879	0.01043	0.01153
578.881	0.00814	0.00658	0.00709	0.00935	0.01115	0.0126
579.644	0.00772	0.00686	0.00756	0.01035	0.01237	0.0135
580.407	0.009	0.00771	0.00805	0.0113	0.01312	0.0149
581.17	0.00856	0.00807	0.00903	0.01206	0.01444	0.01583
581.932	0.00867	0.00877	0.00972	0.01296	0.01547	0.01699
582.695	0.00971	0.00972	0.01072	0.01383	0.01681	0.01837
583.458	0.01223	0.01011	0.01155	0.01534	0.01836	0.02006
584.22	0.01208	0.01086	0.01256	0.01644	0.01963	0.02156
584.983	0.01221	0.01196	0.01367	0.01776	0.02115	0.02307
585.745	0.01349	0.01333	0.01505	0.01938	0.02288	0.02507
586.508	0.01412	0.01458	0.01631	0.02104	0.02474	0.0271
587.27	0.01606	0.01542	0.01732	0.02271	0.02665	0.02906
588.032	0.01654	0.0167	0.01875	0.02446	0.02919	0.03144
588.794	0.01864	0.01802	0.02069	0.02654	0.03113	0.03447
589.557	0.02004	0.01973	0.02224	0.02861	0.03373	0.03635
590.319	0.022	0.02115	0.02379	0.03057	0.03625	0.03926
591.081	0.0232	0.023	0.02606	0.03349	0.03891	0.04239
591.843	0.02546	0.02469	0.02821	0.03634	0.04243	0.0455
592.605	0.02558	0.02695	0.03011	0.03954	0.04504	0.04835
593.367	0.02894	0.02924	0.03317	0.04203	0.04859	0.05254
594.128	0.03205	0.03149	0.03517	0.04582	0.05221	0.05635
594.89	0.03336	0.03431	0.03869	0.04879	0.05622	0.0604
595.652	0.03651	0.03768	0.04166	0.05228	0.06021	0.06438
596.414	0.03865	0.03972	0.04517	0.05638	0.06451	0.06954
597.175	0.04012	0.04225	0.04806	0.0605	0.06945	0.07462
597.937	0.04466	0.04591	0.05184	0.06467	0.07457	0.0795
598.698	0.04989	0.05061	0.05605	0.07025	0.07896	0.08463
599.46	0.05115	0.05417	0.06084	0.07498	0.08508	0.09155
600.221	0.0572	0.05829	0.06488	0.08084	0.09116	0.09725
600.982	0.06091	0.06292	0.06953	0.08642	0.09769	0.10322
601.744	0.06705	0.06873	0.07571	0.09254	0.10359	0.11065
602.505	0.06888	0.07338	0.08166	0.09907	0.11148	0.11875
603.266	0.07784	0.0789	0.0871	0.10596	0.11816	0.12555
604.027	0.07965	0.08573	0.09378	0.11335	0.12705	0.13443
604.788	0.08903	0.09186	0.10057	0.12168	0.13601	0.1436
605.549	0.09298	0.09808	0.1083	0.12935	0.14491	0.15279
606.31	0.10165	0.10438	0.11527	0.13873	0.15408	0.16288
607.071	0.11069	0.11368	0.1245	0.14851	0.16368	0.1736
607.832	0.11738	0.12112	0.13406	0.15832	0.17441	0.18363
608.593	0.12412	0.13063	0.14244	0.16725	0.1864	0.19481
609.353	0.13554	0.14014	0.15134	0.17916	0.19755	0.20688
610.114	0.14333	0.15039	0.1629	0.1917	0.20993	0.22106
610.874	0.15448	0.15889	0.17431	0.20427	0.22319	0.23383
611.635	0.16604	0.17089	0.18645	0.21623	0.23662	0.24796
612.396	0.17609	0.18114	0.19811	0.23014	0.25098	0.26152
613.156	0.18721	0.19417	0.21167	0.24512	0.26671	0.2784
613.916	0.20174	0.20772	0.22658	0.26158	0.28306	0.29458
614.677	0.21656	0.22164	0.24107	0.2756	0.29876	0.31059
615.437	0.2291	0.23604	0.25504	0.2919	0.31514	0.32908
616.197	0.2446	0.2521	0.27118	0.31007	0.33468	0.34718
616.957	0.26058	0.26661	0.28918	0.32679	0.35167	0.36637
617.717	0.27524	0.2851	0.3064	0.34768	0.37317	0.38715
618.477	0.29421	0.30058	0.32381	0.36659	0.39187	0.40488
619.237	0.30986	0.32002	0.34452	0.38763	0.41416	0.42708
619.997	0.32835	0.33811	0.36427	0.40828	0.43481	0.44809
620.757	0.35148	0.36265	0.38581	0.43109	0.45804	0.47109
621.517	0.37504	0.38125	0.40541	0.45066	0.47862	0.49369
622.277	0.38792	0.40558	0.42718	0.47451	0.50415	0.51535
623.037	0.41231	0.42412	0.44964	0.49731	0.52705	0.54068
623.796	0.43605	0.44479	0.47159	0.52027	0.54751	0.56375
624.556	0.45793	0.47058	0.49518	0.54472	0.57334	0.58718
625.316	0.48032	0.4955	0.52276	0.57036	0.59734	0.61071
626.075	0.50645	0.51824	0.54774	0.59799	0.62457	0.63879
626.835	0.53092	0.54556	0.57242	0.62181	0.64852	0.66085
627.594	0.56343	0.57144	0.59913	0.64553	0.67374	0.68813
628.353	0.58695	0.59796	0.62586	0.67257	0.69938	0.71222
629.113	0.60927	0.62728	0.65343	0.69867	0.72396	0.73843
629.872	0.64312	0.65076	0.67527	0.72196	0.74724	0.75861
630.631	0.6712	0.6761	0.70497	0.74928	0.77403	0.78323
631.39	0.68948	0.70546	0.73219	0.77269	0.79787	0.80915
632.149	0.71893	0.73285	0.75933	0.79736	0.81974	0.82965
632.908	0.74591	0.76201	0.7852	0.82246	0.84404	0.85214
633.667	0.77389	0.78397	0.80655	0.84354	0.86298	0.87122
634.426	0.79564	0.81354	0.83497	0.86878	0.88657	0.8935
635.185	0.82362	0.83592	0.85737	0.88822	0.90363	0.90971
635.944	0.85192	0.85966	0.88333	0.90861	0.92082	0.92822
636.703	0.87548	0.88245	0.90209	0.92584	0.93683	0.9422
637.462	0.89733	0.90241	0.91958	0.93987	0.95041	0.95573
638.22	0.90761	0.92288	0.93888	0.95617	0.96634	0.9686
638.979	0.92807	0.93761	0.95122	0.96534	0.97377	0.97629
639.738	0.94316	0.95579	0.96553	0.9758	0.98389	0.98596
640.496	0.96638	0.96453	0.97687	0.986	0.99037	0.99256
641.255	0.96653	0.97516	0.98646	0.99179	0.99095	0.99631
642.013	0.9835	0.99028	0.99349	0.99682	1	1
642.771	0.98763	0.99685	0.99972	1	0.99621	0.99825
643.53	0.99542	0.99609	0.9997	0.99729	0.99679	0.99804
644.288	1	0.99871	1	0.99381	0.99241	0.99307
645.046	0.99726	1	0.99556	0.9884	0.98666	0.98631
645.804	0.99057	0.99605	0.99486	0.98318	0.98104	0.98027
646.562	0.98546	0.98864	0.98298	0.97063	0.96794	0.96661
647.321	0.97866	0.97688	0.97223	0.9559	0.95345	0.95188
648.079	0.96823	0.9668	0.96024	0.94684	0.94281	0.94275
648.837	0.95346	0.95101	0.94223	0.92728	0.92573	0.92469
649.594	0.94077	0.9368	0.92794	0.91267	0.90914	0.90955
650.352	0.92187	0.91794	0.91164	0.89549	0.89341	0.89117
651.11	0.90817	0.90241	0.89382	0.87627	0.87326	0.87669
651.868	0.88296	0.88182	0.8721	0.85235	0.85197	0.85407
652.626	0.85885	0.86003	0.84867	0.83081	0.8286	0.83211
653.383	0.84173	0.83781	0.82512	0.811	0.80932	0.81109
654.141	0.81701	0.81052	0.79934	0.78397	0.78532	0.78746
654.899	0.79493	0.78593	0.77505	0.76074	0.76134	0.76473
655.656	0.77394	0.7629	0.75347	0.73675	0.73736	0.74283
656.414	0.74879	0.73934	0.72831	0.71372	0.71402	0.72216
657.171	0.72272	0.71266	0.70133	0.68939	0.69422	0.69989
657.928	0.69863	0.69155	0.68045	0.66539	0.67151	0.67675
658.686	0.6723	0.66648	0.65151	0.64144	0.6473	0.65454
659.443	0.64255	0.6382	0.62581	0.61578	0.6226	0.63089
660.2	0.61884	0.61265	0.60081	0.59468	0.59685	0.60785
660.957	0.59623	0.58887	0.57723	0.57139	0.57685	0.58574
661.714	0.57293	0.56488	0.55194	0.54533	0.55341	0.56132
662.472	0.5493	0.53999	0.52964	0.52333	0.53357	0.54153
663.229	0.51804	0.5152	0.50421	0.49912	0.50875	0.51696
663.986	0.50145	0.4934	0.48305	0.47892	0.48954	0.49779
664.742	0.47888	0.4693	0.46091	0.45758	0.46779	0.47655
665.499	0.45439	0.44756	0.43743	0.43634	0.44697	0.45581
666.256	0.43151	0.42816	0.41631	0.41595	0.42689	0.43461
667.013	0.41307	0.40535	0.39591	0.39661	0.40673	0.41765
667.77	0.38878	0.38534	0.37666	0.37718	0.38756	0.39696
668.526	0.37326	0.36539	0.3582	0.35828	0.36966	0.37811
669.283	0.35396	0.34793	0.33999	0.34021	0.35167	0.36118
670.04	0.33757	0.32879	0.32095	0.32259	0.33225	0.34392
670.796	0.319	0.31115	0.30435	0.30687	0.31779	0.32676
671.553	0.30278	0.2954	0.28742	0.29043	0.30285	0.31179
672.309	0.28212	0.27756	0.2727	0.27572	0.28656	0.29484
673.066	0.26675	0.26049	0.25647	0.25998	0.26956	0.27933
673.822	0.25183	0.24771	0.24363	0.24636	0.25735	0.265
674.578	0.24161	0.23682	0.23041	0.23359	0.24286	0.25153
675.335	0.22628	0.22199	0.21723	0.2204	0.23039	0.23821
676.091	0.21608	0.20869	0.20513	0.20867	0.21745	0.22488
676.847	0.20069	0.19579	0.19246	0.19599	0.20509	0.21352
677.603	0.19105	0.18582	0.18208	0.18522	0.19411	0.20031
678.359	0.18044	0.17473	0.17212	0.17516	0.18286	0.18981
679.115	0.1662	0.16562	0.16145	0.16493	0.17328	0.17999
679.871	0.16017	0.15532	0.15182	0.1553	0.16329	0.16956
680.627	0.15014	0.14588	0.1424	0.14568	0.15403	0.16035
681.383	0.13921	0.13704	0.13428	0.13773	0.14428	0.15081
682.139	0.13182	0.12881	0.12677	0.12923	0.13762	0.14241
682.895	0.12635	0.12063	0.11896	0.12213	0.13003	0.13488
683.65	0.11778	0.11432	0.11186	0.1146	0.12168	0.12616
684.406	0.113	0.10822	0.10506	0.10841	0.11456	0.11914
685.162	0.10354	0.10065	0.09868	0.10175	0.10725	0.1126
685.917	0.09645	0.09579	0.09297	0.09569	0.10105	0.10566
686.673	0.09295	0.0892	0.08797	0.09009	0.09565	0.09958
687.429	0.08757	0.08274	0.0823	0.08503	0.08975	0.09387
688.184	0.08224	0.07834	0.07711	0.07976	0.08444	0.08936
688.939	0.07756	0.07445	0.07274	0.07496	0.07996	0.08385
689.695	0.07282	0.07019	0.0684	0.07059	0.07529	0.07879
690.45	0.06776	0.0648	0.06417	0.06648	0.07063	0.0742
691.205	0.06404	0.06081	0.05972	0.06241	0.06682	0.06961
691.961	0.06001	0.05785	0.0563	0.05868	0.06275	0.06551
692.716	0.0561	0.05411	0.05311	0.05544	0.05869	0.06229
693.471	0.05352	0.0511	0.05011	0.05184	0.05551	0.0588
694.226	0.0499	0.04799	0.04697	0.04894	0.05224	0.05513
694.981	0.04657	0.04521	0.04435	0.04633	0.04954	0.05173
695.736	0.04502	0.04182	0.0416	0.04324	0.04597	0.04866
696.491	0.04222	0.0397	0.03909	0.04085	0.04373	0.04591
697.246	0.03895	0.03804	0.03705	0.03857	0.04153	0.04356
698.001	0.03888	0.03501	0.03429	0.0357	0.03871	0.04056
698.756	0.03552	0.03329	0.03204	0.03395	0.03642	0.0383
699.511	0.03381	0.03116	0.03055	0.03209	0.03453	0.03622
700.266	0.03032	0.02946	0.02888	0.03038	0.03257	0.03408
701.02	0.02932	0.02767	0.02701	0.0282	0.03037	0.03211
701.775	0.02718	0.02576	0.02537	0.02692	0.02867	0.03014
702.53	0.02545	0.02453	0.02384	0.02525	0.02701	0.02905
703.284	0.02477	0.02201	0.02233	0.02362	0.02558	0.02691
704.039	0.02203	0.0218	0.02086	0.02235	0.02423	0.02559
704.793	0.02235	0.02052	0.01962	0.02089	0.02271	0.02388
705.548	0.02064	0.01904	0.01893	0.01995	0.02146	0.02256
706.302	0.02011	0.01865	0.01782	0.01883	0.02045	0.0214
707.056	0.01874	0.01715	0.01642	0.01769	0.01887	0.02006
707.811	0.01817	0.01579	0.01586	0.01659	0.01795	0.01894
708.565	0.01595	0.01488	0.01444	0.01529	0.01691	0.018
709.319	0.01552	0.01414	0.01398	0.01464	0.016	0.01691
710.073	0.01515	0.01346	0.01278	0.01377	0.01508	0.01591
710.828	0.015	0.01288	0.0125	0.01286	0.01417	0.01505
711.582	0.01296	0.01203	0.01158	0.01227	0.01337	0.01436
712.336	0.01309	0.01124	0.01101	0.01166	0.01262	0.01356
713.09	0.01279	0.01048	0.01042	0.01086	0.01191	0.01255
713.844	0.01174	0.01015	0.00981	0.01055	0.01147	0.01195
714.598	0.01104	0.00953	0.00958	0.00973	0.01065	0.01129
715.352	0.00963	0.00903	0.00828	0.00915	0.00993	0.0106
716.106	0.01099	0.00861	0.00822	0.00864	0.00964	0.01015
716.859	0.00984	0.00808	0.0077	0.00819	0.00902	0.00971
717.613	0.00921	0.00764	0.00717	0.00768	0.00855	0.00891
718.367	0.0089	0.00723	0.00703	0.00738	0.00808	0.00858
719.12	0.00918	0.00721	0.00663	0.00708	0.00754	0.00826
719.874	0.00752	0.00623	0.0062	0.00661	0.00715	0.00792
720.628	0.00789	0.00593	0.00599	0.00627	0.00691	0.00746
721.381	0.00701	0.00573	0.00549	0.00596	0.00649	0.007
722.135	0.00659	0.00535	0.00505	0.00542	0.00623	0.00665
722.888	0.00727	0.0055	0.0049	0.00541	0.00597	0.00616
723.642	0.00625	0.00476	0.0047	0.00498	0.00561	0.00585
724.395	0.00626	0.00447	0.00445	0.00477	0.00512	0.00551
725.148	0.00604	0.0045	0.00417	0.00456	0.00495	0.00535
725.902	0.00535	0.00447	0.00397	0.00442	0.00478	0.00507
726.655	0.00605	0.00426	0.00377	0.00399	0.00454	0.00467
727.408	0.00512	0.00341	0.00361	0.00375	0.0044	0.00452
728.162	0.00455	0.0036	0.00336	0.00371	0.00402	0.00451
728.915	0.0049	0.00349	0.00324	0.0036	0.00397	0.00419
729.668	0.0041	0.00297	0.003	0.00327	0.00373	0.00384
730.421	0.00433	0.00297	0.003	0.00316	0.00347	0.00375
731.174	0.00444	0.00312	0.00265	0.00313	0.00331	0.00353
731.927	0.00524	0.00308	0.0027	0.00291	0.00319	0.00344
732.68	0.00387	0.00282	0.00242	0.0028	0.00304	0.00325
733.433	0.00411	0.00267	0.00247	0.00259	0.00291	0.00314
734.186	0.00411	0.0024	0.00213	0.0024	0.00271	0.003
734.938	0.00388	0.00259	0.00229	0.00236	0.00263	0.00283
735.691	0.00296	0.00237	0.00208	0.00224	0.00252	0.00267
736.444	0.00434	0.00234	0.00199	0.00223	0.00252	0.00257
737.197	0.00377	0.00188	0.00183	0.00202	0.00237	0.00245
737.949	0.00308	0.00215	0.00172	0.00204	0.00226	0.0024
738.702	0.00365	0.00203	0.00177	0.00187	0.00216	0.00231
739.455	0.00377	0.00188	0.00163	0.00195	0.00202	0.0022
740.207	0.00342	0.00214	0.00168	0.00177	0.002	0.00218
740.96	0.00285	0.00162	0.00144	0.00169	0.00188	0.002
741.712	0.00331	0.00165	0.00152	0.00166	0.00184	0.00199
742.464	0.00342	0.0018	0.00136	0.0015	0.0017	0.00187
743.217	0.00296	0.00169	0.00139	0.0015	0.00163	0.00188
743.969	0.00273	0.00158	0.00123	0.00133	0.00163	0.00174
744.722	0.00285	0.00146	0.00126	0.00148	0.00154	0.00166
745.474	0.00308	0.0015	0.00121	0.00131	0.0015	0.00168
746.226	0.00251	0.00135	0.00107	0.00135	0.0015	0.00158
746.978	0.00308	0.00139	0.00115	0.00121	0.00141	0.00147
747.73	0.00378	0.00132	0.00108	0.00126	0.00134	0.00148
748.483	0.00216	0.00101	0.000974435	0.00105	0.00124	0.00136
749.235	0.00216	0.0012	0.00111	0.00111	0.00127	0.00137
749.987	0.00263	0.00132	0.00101	0.00107	0.00126	0.00129
750.739	0.00321	0.00121	0.000876235	0.00115	0.00118	0.00133
751.491	0.00228	0.000823009	0.000772314	0.00104	0.00103	0.00118
752.243	0.00286	0.00129	0.000877996	0.00101	0.0011	0.00118
752.994	0.00274	0.00121	0.000906075	0.00107	0.00107	0.00125
753.746	0.00286	0.00128	0.00093583	0.00107	0.00104	0.00118
754.498	0.00298	0.00121	0.000861601	0.000925991	0.00107	0.00107
755.25	0.00181	0.000900086	0.000683373	0.000897976	0.000991817	0.000998827
756.002	0.00263	0.00105	0.000638837	0.000841894	0.00102	0.00102
756.753	0.00228	0.00101	0.000682137	0.000849666	0.000990023	0.000968534
757.505	0.00251	0.000975963	0.000652511	0.000793684	0.000962313	0.00103
758.257	0.00228	0.000822335	0.000652543	0.000784385	0.000897587	0.000930645
759.008	0.00228	0.000977199	0.000638964	0.000739143	0.000862261	0.000865865
759.76	0.00251	0.00105	0.00059328	0.000709752	0.000879167	0.000940234
760.511	0.00286	0.000976084	0.000637807	0.00066309	0.000906974	0.000902289
761.263	0.00239	0.000976114	0.000667505	0.000756521	0.000842232	0.000835846
762.014	0.00193	0.000707177	0.000667538	0.000737877	0.000795994	0.00088338
762.766	0.00193	0.000938851	0.000579667	0.000645739	0.000825377	0.000866078
763.517	0.00204	0.000861877	0.000639152	0.000683206	0.000695576	0.000837567
764.268	0.00251	0.000900404	0.000594589	0.000580286	0.000658511	0.000751943
765.02	0.0024	0.000670577	0.000581965	0.000573133	0.000744852	0.000745294
765.771	0.00251	0.000824325	0.000580887	0.000656475	0.000724885	0.000753451
766.522	0.00193	0.00043882	0.000553224	0.000630765	0.000653048	0.000698913
767.273	0.00181	0.00070994	0.000463534	0.00062138	0.000718387	0.00072767
768.024	0.00216	0.000749425	0.000524363	0.00059429	0.000635654	0.000738679
768.776	0.00287	0.000866823	0.000480349	0.000538735	0.000683719	0.000797785
769.527	0.00193	0.000595104	0.0005264	0.000530309	0.00067566	0.000654874
770.278	0.00169	0.000673621	0.000437003	0.000540823	0.000592346	0.000685088
771.029	0.00193	0.000869763	0.000422749	0.000484829	0.000650013	0.00064774
771.78	0.00169	0.000753928	0.000469826	0.000486675	0.000586293	0.000650206
772.531	0.00264	0.000793205	0.000424379	0.000563042	0.000633605	0.000650236
773.282	0.00276	0.000990704	0.00047075	0.000583246	0.000615871	0.000641761
774.032	0.00264	0.000558408	0.000349935	0.000498146	0.000598065	0.000642991
774.783	0.00157	0.000638269	0.000412346	0.000509644	0.000581267	0.000567188
775.534	0.00252	0.00067843	0.000413132	0.000500981	0.000572828	0.000627055
776.285	0.00216	0.000719404	0.00046076	0.000493193	0.000507899	0.000570404
777.036	0.00168	0.000600509	0.000353919	0.000465062	0.000508862	0.000591191
777.786	0.00156	0.000640895	0.000462506	0.000446527	0.000606017	0.000513335
778.537	0.00217	0.000761448	0.000417042	0.000418194	0.000462599	0.000474742
779.288	0.0029	0.000883411	0.000434098	0.000507606	0.000561055	0.000605565
780.038	0.00192	0.000683226	0.000388315	0.000430319	0.00050396	0.000487351
780.789	0.00278	0.000522596	0.000373481	0.000509512	0.000514614	0.000577945
781.539	0.00278	0.000804775	0.00045131	0.000421346	0.000485507	0.000558042
782.29	0.00192	0.00056329	0.000327422	0.000422135	0.000447502	0.000519151
783.04	0.00254	0.000766708	0.000375577	0.000472958	0.000556559	0.000521066
783.791	0.00241	0.000483413	0.000329838	0.000385691	0.000480204	0.000482752
784.541	0.00217	0.000565157	0.000330449	0.000346775	0.000373093	0.000453419
785.291	0.00192	0.000647203	0.000331061	0.0004169	0.000432802	0.000504731
786.042	0.00229	0.000607263	0.000458848	0.000448308	0.000493615	0.00048631
786.792	0.00242	0.000525303	0.000443045	0.0003487	0.000424528	0.000455936
787.542	0.00142	0.000402497	0.000301731	0.000409962	0.000386437	0.000427087
788.292	0.00229	0.000690451	0.000333507	0.000439979	0.000436	0.000538968
789.043	0.00167	0.000567788	0.000239082	0.000341215	0.000407745	0.000408242
789.793	0.00242	0.000692836	0.000319927	0.000362591	0.000399235	0.000440444
790.543	0.00167	0.000402946	0.000321078	0.000343679	0.000410688	0.000472868
791.293	0.00204	0.000486338	0.000305577	0.000344303	0.000441538	0.000432532
792.043	0.00204	0.000695824	0.000322811	0.000386185	0.000422976	0.00045475
792.793	0.00204	0.000361362	0.000307224	0.000346158	0.000383384	0.000424509
793.543	0.00141	0.000529491	0.000259636	0.000296303	0.000374623	0.000384457
794.293	0.0023	0.000571533	0.000357015	0.000378059	0.000415141	0.00043643
795.043	0.00128	0.000319105	0.000179453	0.00026707	0.000305371	0.000386511
795.793	0.00243	0.000615798	0.000294687	0.000350478	0.000388168	0.000471739
796.543	0.00204	0.00061625	0.00026241	0.000361428	0.000409325	0.000483081
797.292	0.00217	0.000531884	0.000279789	0.000352334	0.0004313	0.000474237
798.042	0.00179	0.000403995	0.000213966	0.000310896	0.000308085	0.000305633
798.792	0.00282	0.000745732	0.000296785	0.000384118	0.000421795	0.000422309
799.542	0.00243	0.000661876	0.000265185	0.000302636	0.000361947	0.00038206
800.291	0.00244	0.000662404	0.000282254	0.000376346	0.000383302	0.000435889
801.041	0.00257	0.000836069	0.000316554	0.000388141	0.000384631	0.000426733
801.791	0.00191	0.000620304	0.000333229	0.00028325	0.000405439	0.000320063
802.54	0.00244	0.000621199	0.000367819	0.000336864	0.000365113	0.00041752
803.29	0.00178	0.000404744	0.000251223	0.000253089	0.0002926	0.000321729
804.039	0.00178	0.000404819	0.000234883	0.00028522	0.000293109	0.000365261
804.789	0.00178	0.000754482	0.000219224	0.000307918	0.000347221	0.000377932
805.538	0.00218	0.000448873	0.000185818	0.000319087	0.000284581	0.000335318
806.288	0.00138	0.000361362	0.000169217	0.000298328	0.000327305	0.00028172
807.037	0.00244	0.000669223	0.000339585	0.000342107	0.000317825	0.000402273
807.786	0.00245	0.00049375	0.000340737	0.000353994	0.000414574	0.000327274
808.536	0.00218	0.000538476	0.000188039	0.000236794	0.000319981	0.000295542
809.285	0.00191	0.000494645	0.000188672	0.00030239	0.000310357	0.000373418
810.034	0.00231	0.00053908	0.000274444	0.000270002	0.000342477	0.0003295
810.784	0.0015	0.000539677	0.000206524	0.000270909	0.000279197	0.000253465
811.533	0.00218	0.000540274	0.000155412	0.000239198	0.000344777	0.000364885
812.282	0.00245	0.000809397	0.000294051	0.000304948	0.000334567	0.00034335
813.031	0.00286	0.000541173	0.000208257	0.00031689	0.000259882	0.000388944
813.78	0.00191	0.000676044	0.00019091	0.000229482	0.000357353	0.000300055
814.529	0.00191	0.00022583	0.000191856	0.00023062	0.000304712	0.000290374
815.278	0.0015	0.000587259	0.000209306	0.000307505	0.000293841	0.000301555
816.027	0.00163	0.000542676	0.000139999	0.000231391	0.000272974	0.000302551
816.776	0.00191	0.000406693	0.000210006	0.000308534	0.000283905	0.000313769
817.525	0.00191	0.000452469	0.000175866	0.000254685	0.000285301	0.000281529
818.274	0.0026	0.000635135	0.000317084	0.000255107	0.000318748	0.000349675
819.023	0.00163	0.000544475	0.000194407	0.000222558	0.000209518	0.000316868
819.772	0.00191	0.000545072	0.000141848	0.000256776	0.000265517	0.000238426
820.521	0.00204	0.000453368	0.000177602	0.000257199	0.000277035	0.000307052
821.27	0.00163	0.00031521	0.000178178	0.000213158	0.0002557	0.000273821
822.019	0.00204	0.000500267	0.000214505	0.000247613	0.0003346	0.000286153
822.767	0.00176	0.000268608	0.000125332	0.000191649	0.000234602	0.000194901
823.516	0.00219	0.000500941	0.000143698	0.000237505	0.000235357	0.000184027
824.265	0.00162	0.000407964	0.000161923	0.00012461	0.000246965	0.000241928
825.014	0.00176	0.00026786	0.000162441	0.000193195	0.000225233	0.000219588
825.762	0.0019	0.000548669	0.000108469	0.000159359	0.000214317	0.000219943
826.511	0.00147	0.000408412	0.000145315	0.000160118	0.000249339	0.000279146
827.259	0.00176	0.000408488	7.27741e-05	0.000217653	0.000227036	0.000209696
828.008	0.00119	0.000361362	0.000145554	0.000114558	0.000181636	0.000209704
828.756	0.00204	0.000361362	0.000127564	0.000172113	0.000147816	0.000291723
829.505	0.00262	0.00069231	0.000273788	0.000298807	0.00025055	0.00029219
830.253	0.00233	0.000361362	0.000146254	0.000184175	0.000228137	0.000234125
831.002	0.00204	0.000361362	0	0	0	0
831.75	0.00204	0.000361362	0	0	0	0
832.499	0.00204	0.000361362	0	0	0	0
833.247	0.00204	0.000361362	0	0	0	0
833.995	0.00204	0.000361362	0	0	0	0
834.744	0.00204	0.000361362	0	0	0	0
835.492	0.00204	0.000361362	0	0	0	0
836.24	0.00204	0.000361362	0	0	0	0
836.988	0.00204	0.000361362	0	0	0	0
837.737	0.00204	0.000361362	0	0	0	0
838.485	0.00204	0.000361362	0	0	0	0
839.233	0.00204	0.000361362	0	0	0	0
839.981	0.00204	0.000361362	0	0	0	0
840.729	0.00204	0.000361362	0	0	0	0
841.477	0.00204	0.000361362	0	0	0	0
842.225	0.00204	0.000361362	0	0	0	0
842.973	0.00204	0.000361362	0	0	0	0
843.721	0.00204	0.000361362	0	0	0	0
844.469	0.00204	0.000361362	0	0	0	0
845.217	0.00204	0.000361362	0	0	0	0
845.965	0.00204	0.000361362	0	0	0	0
846.713	0.00204	0.000361362	0	0	0	0
847.461	0.00204	0.000361362	0	0	0	0
848.208	0.00204	0.000361362	0	0	0	0
848.956	0.00204	0.000361362	0	0	0	0
849.704	0.00204	0.000361362	0	0	0	0
850.452	0.00204	0.000361362	0	0	0	0
851.199	0.00204	0.000361362	0	0	0	0
851.947	0.00204	0.000361362	0	0	0	0
852.695	0.00204	0.000361362	0	0	0	0
853.442	0.00204	0.000361362	0	0	0	0
854.19	0.00204	0.000361362	0	0	0	0
854.938	0.00204	0.000361362	0	0	0	0
855.685	0.00204	0.000361362	0	0	0	0
856.433	0.00204	0.000361362	0	0	0	0
857.18	0.00204	0.000361362	0	0	0	0
857.928	0.00204	0.000361362	0	0	0	0
858.675	0.00204	0.000361362	0	0	0	0
859.423	0.00204	0.000361362	0	0	0	0
860.17	0.00204	0.000361362	0	0	0	0
860.917	0.00204	0.000361362	0	0	0	0
861.665	0.00204	0.000361362	0	0	0	0
862.412	0.00204	0.000361362	0	0	0	0
863.159	0.00204	0.000361362	0	0	0	0
863.907	0.00204	0.000361362	0	0	0	0
864.654	0.00204	0.000361362	0	0	0	0
865.401	0.00204	0.000361362	0	0	0	0
866.148	0.00204	0.000361362	0	0	0	0
866.896	0.00204	0.000361362	0	0	0	0
867.643	0.00204	0.000361362	0	0	0	0
868.39	0.00204	0.000361362	0	0	0	0
869.137	0.00204	0.000361362	0	0	0	0
869.884	0.00204	0.000361362	0	0	0	0
870.631	0.00204	0.000361362	0	0	0	0
871.378	0.00204	0.000361362	0	0	0	0
872.125	0.00204	0.000361362	0	0	0	0
872.872	0.00204	0.000361362	0	0	0	0
873.619	0.00204	0.000361362	0	0	0	0
874.366	0.00204	0.000361362	0	0	0	0
875.113	0.00204	0.000361362	0	0	0	0
875.86	0.00204	0.000361362	0	0	0	0
876.607	0.00204	0.000361362	0	0	0	0
877.354	0.00204	0.000361362	0	0	0	0
878.1	0.00204	0.000361362	0	0	0	0
878.847	0.00204	0.000361362	0	0	0	0
879.594	0.00204	0.000361362	0	0	0	0
880.341	0.00204	0.000361362	0	0	0	0
881.088	0.00204	0.000361362	0	0	0	0
881.834	0.00204	0.000361362	0	0	0	0
882.581	0.00204	0.000361362	0	0	0	0
883.328	0.00204	0.000361362	0	0	0	0
884.074	0.00204	0.000361362	0	0	0	0
884.821	0.00204	0.000361362	0	0	0	0
885.568	0.00204	0.000361362	0	0	0	0
886.314	0.00204	0.000361362	0	0	0	0
887.061	0.00204	0.000361362	0	0	0	0
887.807	0.00204	0.000361362	0	0	0	0
888.554	0.00204	0.000361362	0	0	0	0
889.3	0.00204	0.000361362	0	0	0	0
890.047	0.00204	0.000361362	0	0	0	0
890.793	0.00204	0.000361362	0	0	0	0
891.54	0.00204	0.000361362	0	0	0	0
892.286	0.00204	0.000361362	0	0	0	0
893.032	0.00204	0.000361362	0	0	0	0
893.779	0.00204	0.000361362	0	0	0	0
894.525	0.00204	0.000361362	0	0	0	0
895.271	0.00204	0.000361362	0	0	0	0
896.018	0.00204	0.000361362	0	0	0	0
896.764	0.00204	0.000361362	0	0	0	0
897.51	0.00204	0.000361362	0	0	0	0
898.257	0.00204	0.000361362	0	0	0	0
899.003	0.00204	0.000361362	0	0	0	0
899.749	0.00204	0.000361362	0	0	0	0
900.495	0.00204	0.000361362	0	0	0	0
901.241	0.00204	0.000361362	0	0	0	0
901.988	0.00204	0.000361362	0	0	0	0
902.734	0.00204	0.000361362	0	0	0	0
903.48	0.00204	0.000361362	0	0	0	0
904.226	0.00204	0.000361362	0	0	0	0
904.972	0.00204	0.000361362	0	0	0	0
905.718	0.00204	0.000361362	0	0	0	0
906.464	0.00204	0.000361362	0	0	0	0
907.21	0.00204	0.000361362	0	0	0	0
907.956	0.00204	0.000361362	0	0	0	0
908.702	0.00204	0.000361362	0	0	0	0
909.448	0.00204	0.000361362	0	0	0	0
910.194	0.00204	0.000361362	0	0	0	0
910.94	0.00204	0.000361362	0	0	0	0
911.686	0.00204	0.000361362	0	0	0	0
912.432	0.00204	0.000361362	0	0	0	0
913.177	0.00204	0.000361362	0	0	0	0
913.923	0.00204	0.000361362	0	0	0	0
914.669	0.00204	0.000361362	0	0	0	0
915.415	0.00204	0.000361362	0	0	0	0
916.161	0.00204	0.000361362	0	0	0	0
916.906	0.00204	0.000361362	0	0	0	0
917.652	0.00204	0.000361362	0	0	0	0
918.398	0.00204	0.000361362	0	0	0	0
919.144	0.00204	0.000361362	0	0	0	0
919.889	0.00204	0.000361362	0	0	0	0
920.635	0.00204	0.000361362	0	0	0	0
921.381	0.00204	0.000361362	0	0	0	0
922.126	0.00204	0.000361362	0	0	0	0
922.872	0.00204	0.000361362	0	0	0	0
923.618	0.00204	0.000361362	0	0	0	0
924.363	0.00204	0.000361362	0	0	0	0
925.109	0.00204	0.000361362	0	0	0	0
925.854	0.00204	0.000361362	0	0	0	0
926.6	0.00204	0.000361362	0	0	0	0
927.345	0.00204	0.000361362	0	0	0	0
928.091	0.00204	0.000361362	0	0	0	0
928.836	0.00204	0.000361362	0	0	0	0
929.582	0.00204	0.000361362	0	0	0	0
930.327	0.00204	0.000361362	0	0	0	0
931.073	0.00204	0.000361362	0	0	0	0
931.818	0.00204	0.000361362	0	0	0	0
932.564	0.00204	0.000361362	0	0	0	0
933.309	0.00204	0.000361362	0	0	0	0
934.054	0.00204	0.000361362	0	0	0	0
934.8	0.00204	0.000361362	0	0	0	0
935.545	0.00204	0.000361362	0	0	0	0
936.29	0.00204	0.000361362	0	0	0	0
937.036	0.00204	0.000361362	0	0	0	0
937.781	0.00204	0.000361362	0	0	0	0
938.526	0.00204	0.000361362	0	0	0	0
939.272	0.00204	0.000361362	0	0	0	0
940.017	0.00204	0.000361362	0	0	0	0
940.762	0.00204	0.000361362	0	0	0	0
941.507	0.00204	0.000361362	0	0	0	0
942.252	0.00204	0.000361362	0	0	0	0
942.998	0.00204	0.000361362	0	0	0	0
943.743	0.00204	0.000361362	0	0	0	0
944.488	0.00204	0.000361362	0	0	0	0
945.233	0.00204	0.000361362	0	0	0	0
945.978	0.00204	0.000361362	0	0	0	0
946.723	0.00204	0.000361362	0	0	0	0
947.469	0.00204	0.000361362	0	0	0	0
948.214	0.00204	0.000361362	0	0	0	0
948.959	0.00204	0.000361362	0	0	0	0
949.704	0.00204	0.000361362	0	0	0	0
950.449	0.00204	0.000361362	0	0	0	0
951.194	0.00204	0.000361362	0	0	0	0
951.939	0.00204	0.000361362	0	0	0	0
952.684	0.00204	0.000361362	0	0	0	0
953.429	0.00204	0.000361362	0	0	0	0
954.174	0.00204	0.000361362	0	0	0	0
954.919	0.00204	0.000361362	0	0	0	0
955.664	0.00204	0.000361362	0	0	0	0
956.409	0.00204	0.000361362	0	0	0	0
957.154	0.00204	0.000361362	0	0	0	0
957.899	0.00204	0.000361362	0	0	0	0
958.643	0.00204	0.000361362	0	0	0	0
959.388	0.00204	0.000361362	0	0	0	0
960.133	0.00204	0.000361362	0	0	0	0
960.878	0.00204	0.000361362	0	0	0	0
961.623	0.00204	0.000361362	0	0	0	0
962.368	0.00204	0.000361362	0	0	0	0
963.113	0.00204	0.000361362	0	0	0	0
963.857	0.00204	0.000361362	0	0	0	0
964.602	0.00204	0.000361362	0	0	0	0
965.347	0.00204	0.000361362	0	0	0	0
966.092	0.00204	0.000361362	0	0	0	0
966.836	0.00204	0.000361362	0	0	0	0
967.581	0.00204	0.000361362	0	0	0	0
968.326	0.00204	0.000361362	0	0	0	0
969.071	0.00204	0.000361362	0	0	0	0
969.815	0.00204	0.000361362	0	0	0	0
970.56	0.00204	0.000361362	0	0	0	0
971.305	0.00204	0.000361362	0	0	0	0
972.049	0.00204	0.000361362	0	0	0	0
972.794	0.00204	0.000361362	0	0	0	0
973.539	0.00204	0.000361362	0	0	0	0
974.283	0.00204	0.000361362	0	0	0	0
975.028	0.00204	0.000361362	0	0	0	0
975.773	0.00204	0.000361362	0	0	0	0
976.517	0.00204	0.000361362	0	0	0	0
977.262	0.00204	0.000361362	0	0	0	0
978.006	0.00204	0.000361362	0	0	0	0
978.751	0.00204	0.000361362	0	0	0	0
979.496	0.00204	0.000361362	0	0	0	0
980.24	0.00204	0.000361362	0	0	0	0
980.985	0.00204	0.000361362	0	0	0	0
981.729	0.00204	0.000361362	0	0	0	0
982.474	0.00204	0.000361362	0	0	0	0
983.218	0.00204	0.000361362	0	0	0	0
983.963	0.00204	0.000361362	0	0	0	0
984.707	0.00204	0.000361362	0	0	0	0
985.452	0.00204	0.000361362	0	0	0	0
986.196	0.00204	0.000361362	0	0	0	0
986.941	0.00204	0.000361362	0	0	0	0
987.685	0.00204	0.000361362	0	0	0	0
988.43	0.00204	0.000361362	0	0	0	0
989.174	0.00204	0.000361362	0	0	0	0
989.918	0.00204	0.000361362	0	0	0	0
990.663	0.00204	0.000361362	0	0	0	0
991.407	0.00204	0.000361362	0	0	0	0
992.152	0.00204	0.000361362	0	0	0	0
992.896	0.00204	0.000361362	0	0	0	0
993.641	0.00204	0.000361362	0	0	0	0
994.385	0.00204	0.000361362	0	0	0	0
995.129	0.00204	0.000361362	0	0	0	0
995.874	0.00204	0.000361362	0	0	0	0

## Sheet: Fig_4d
Glass		Sapphire
Curren density (cd m-2)	Luminance (cd m-2)	Curren density (cd m-2)	Luminance (cd m-2)
7e-06	0	1.9e-05	1.64539
6.2e-05	0	0.000141	0
9.5e-05	0	0.000201	0
0.000119	0	0.000311	0
0.000148	0	0.000357	0
0.000175	0	0.000443	0.19069
0.000196	0	0.000521	0
0.00022	0	0.000634	0.41776
0.000246	0	0.000688	0
0.000266	0	0.00078	0
0.000287	0	0.000861	0.49894
0.000318	0	0.000954	0
0.000342	0	0.00103	0
0.000365	0	0.00113	0
0.000395	0	0.00126	0
0.000437	0	0.00131	0
0.000477	0	0.00142	0.3432
0.000534	0	0.00156	0
0.000606	0	0.00168	0
0.000691	0	0.00183	0
0.000807	0	0.00203	0
0.000966	0	0.00225	0
0.00117	0	0.00252	0
0.00143	0	0.00283	0.12091
0.00191	0	0.00326	0.28915
0.00372	0	0.0043	0
0.00615	0	0.00554	1.31915
0.01059	0	0.00794	0.28383
0.01833	0	0.01219	0.88413
0.03076	0	0.01939	1.48132
0.04881	0	0.03064	2.74021
0.07574	0.16546	0.04754	4.58344
0.11212	4.33607	0.07088	6.33084
0.15932	11.7235	0.10353	11.8768
0.21957	19.1418	0.1466	19.8931
0.29428	26.7221	0.20144	26.0145
0.38488	40.5704	0.2701	36.2503
0.49255	54.8646	0.35334	48.7999
0.6151	61.8776	0.45294	62.1396
0.7606	91.4216	0.56556	75.6073
0.92858	110.258	0.70213	98.0621
1.11976	139.858	0.85983	120.751
1.33557	168.665	1.03964	144.103
1.57773	197.428	1.24376	174.752
1.84539	236.607	1.47101	208.013
2.14393	277.918	1.727	244.3
2.47241	319.191	2.0113	282.447
2.83264	369.152	2.32495	327.045
4.64259	605.362	3.92352	544.105
7.08308	704.892	6.11026	742.111
10.228	1248.31	8.96225	1209.77
14.1737	1801.93	12.5651	1668.63
19.0094	2385.04	16.9964	2216.91
24.8071	3032.24	22.314	2861.68
31.6499	3836.51	28.602	3601.08
39.6682	4704.71	35.9498	4437.85
48.9872	5592	44.443	5368.4
59.8136	6164.63	54.0123	6386.33
71.9883	7804.86	65.0264	7430.34
86.001	9022.38	77.5061	8617.56
101.923	10080.9	91.5095	9879.59
120.033	11732.6	107.152	11226.2
140.564	13137.8	124.606	12608
163.779	14413.9	143.901	14031.5
190.127	16160.7	165.219	15554.3
220.103	17600.9	188.723	17042.3
254.007	19021.8	214.44	18613.8
292.692	20599.6	242.58	20108.4
336.572	21833.9	273.258	21698
387.821	23182.1	306.708	23152.4
446.186	24156.1	342.925	24561.3
514.285	24682.2	382.115	26043.1
601.403	24789.1	424.551	27335.1
697.52	24007.7	470.204	28531
810.676	23863.3	519.358	29815.6
952.042	22631.2	572.685	29448.2
1122.68	20328.1	629.045	31052.5
		689.365	31869.8
		753.982	32790.3
		822.975	33345.6
		896.279	33759.5
		974.482	34344.7
		1057.52	34496.5
		1145.43	34832.6
		1238.78	34736.5
		1337.57	34503.7
		1441.95	34514.5
		1552.26	34070.6
		1668.72	33507.9
		1790.77	33189.9
		1919.57	32458.6
		2055.73	31977.3
		2198.08	31070
		2347.22	30122.6
		2503.3	29439.4

## Sheet: Fig_4e
Glass			Sapphire
Luminance (cd m-2)	Norm. EQE		Luminance (cd m-2)	Norm. EQE
0	0		1.64539	0
0	0		0	0
0	0		0	0
0	0		0	0
0	0		0	0
0	0		0.19069	0
0	0		0	0
0	0		0.41776	0
0	0		0	0
0	0		0	0
0	0		0.49894	0
0	0		0	0
0	0		0	0
0	0		0	0
0	0		0	0
0	0		0	0
0	0		0.3432	0
0	0		0	0
0	0		0	0
0	0		0	0
0	0		0	0
0	0		0	0
0	0		0	0
0	0		0.12091	0
0	0		0.28915	0
0.5	0.7124		0	0
1.14801	0.88585		1.31915	0
1.51098	0.92003		0.28383	0
3.18237	0.94092		0.88413	0
5.95472	0.95504		1.48132	0
6.01989	0.99459		2.74021	0.92326
13.9944	1		4.58344	0.92941
19.56	0.957		6.33084	0.96678
25.971	0.99132		11.8768	0.95151
34.3385	0.99425		19.8931	0.98096
40.8237	0.96315		26.0145	0.9538
54.8105	0.99216		36.2503	0.98035
67.5614	0.98717		48.7999	0.98084
74.4684	0.99347		62.1396	0.99046
98.9124	0.99612		75.6073	0.99755
114.431	0.9825		98.0621	0.99959
139.049	0.98777		120.751	1
161.878	0.98329		144.103	0.99058
182.246	0.97356		174.752	0.99402
214.821	0.97357		208.013	0.99148
246.027	0.94044		244.3	0.99247
275.804	0.96551		282.447	0.99053
316.274	0.96025		327.045	0.98805
490.293	0.9258		544.105	0.96923
692.762	0.87765		742.111	0.94465
750.078	0.86557		1209.77	0.93625
1359.28	0.85725		1668.63	0.91827
1782.81	0.83266		2216.91	0.89899
2137.78	0.80715		2861.68	0.88142
2861.05	0.78167		3601.08	0.86243
3514.8	0.7502		4437.85	0.84352
4124.59	0.7306		5368.4	0.82273
5080.78	0.70457		6386.33	0.80256
5980.47	0.66175		7430.34	0.77368
6111.79	0.64464		8617.56	0.74994
7943.92	0.61172		9879.59	0.72525
9103.92	0.59327		11226.2	0.70095
10308.9	0.56547		12608	0.6741
11325.9	0.53625		14031.5	0.64683
12957.2	0.5113		15554.3	0.62143
14323	0.46916		17042.3	0.59331
15581.7	0.45527		18613.8	0.56743
17251.9	0.4243		20108.4	0.53924
18651.9	0.39269		21698	0.51391
20058.9	0.3655		23152.4	0.48598
21514	0.33264		24561.3	0.45873
22682.4	0.29886		26043.1	0.43435
23955.6	0.2706		27335.1	0.40815
24803.3	0.23604		28531	0.38257
24691.6	0.19275		29815.6	0.36031
			30348.2	0.3357
			31052.5	0.3066
			31869.8	0.28575
			32790.3	0.26776
			33345.6	0.24846
			33759.5	0.23006
			34344.7	0.21449
			34496.5	0.19794
			34832.6	0.18396
			34736.5	0.16918

## Sheet: Fig_4f
Time (min)	Luminance (cd m-2)
0.04471	100
0.39474	99.8354
0.74476	99.6776
1.09479	99.527
1.44482	99.3491
1.79485	99.2062
2.14481	99.0425
2.49491	98.8873
2.84487	98.7012
3.1949	98.5729
3.54493	98.4423
3.89495	98.2599
4.24498	98.1145
4.59501	97.979
4.94504	97.8272
5.29507	97.6704
5.64509	97.5521
5.99512	97.4057
6.34515	97.246
6.69518	97.1127
7.04521	96.988
7.39523	96.8306
7.74526	96.7215
8.09529	96.5862
8.44532	96.4949
8.79535	96.3444
9.14537	96.2151
9.49547	96.1184
9.84549	95.974
10.1955	95.8814
10.5456	95.7553
10.8956	95.6617
11.2455	95.5023
11.5956	95.4222
11.9456	95.2772
12.2956	95.1623
12.6456	95.079
12.9957	94.9675
13.3457	94.8751
13.6957	94.7234
14.0458	94.6234
14.3958	94.532
14.7458	94.4434
15.0959	94.3248
15.4459	94.2264
15.7958	94.1473
16.1459	94.0244
16.4958	93.9032
16.8459	93.8103
17.1959	93.709
17.5459	93.6177
17.8959	93.5143
18.246	93.4748
18.5959	93.3253
18.946	93.24
19.296	93.1281
19.646	93.055
19.9961	92.9251
20.3461	92.8839
20.6961	92.8311
21.0462	92.6928
21.3962	92.5946
21.7463	92.5248
22.0963	92.4232
22.4463	92.358
22.7963	92.2556
23.1464	92.1781
23.4965	92.1172
23.8465	91.9906
24.1965	91.9192
24.5465	91.8537
24.8966	91.7659
25.2466	91.7116
25.5966	91.6547
25.9467	91.5264
26.2967	91.4758
26.6467	91.4115
26.9967	91.2974
27.3468	91.2332
27.6968	91.1684
28.0468	91.1161
28.3969	91.0252
28.7469	90.9267
29.0969	90.8749
29.4469	90.799
29.7969	90.7443
30.1469	90.6477
30.497	90.5827
30.847	90.5045
31.197	90.4468
31.547	90.3867
31.8971	90.3135
32.2472	90.2532
32.5972	90.1834
32.9472	90.1561
33.2972	90.0486
33.6472	89.9891
33.9972	89.9089
34.3473	89.8159
34.6973	89.7347
35.0473	89.6793
35.3974	89.6459
35.7474	89.5499
36.0974	89.5098
36.4474	89.4497
36.7975	89.3612
37.1474	89.3192
37.4975	89.2596
37.8475	89.2031
38.1975	89.1317
38.5475	89.06
38.8976	88.9888
39.2476	88.9261
39.5976	88.8833
39.9476	88.8217
40.2976	88.7872
40.6476	88.6916
40.9977	88.6257
41.3477	88.5593
41.6977	88.5347
42.0478	88.4964
42.3978	88.4388
42.7478	88.4267
43.0978	88.2916
43.4478	88.2662
43.7978	88.1966
44.1479	88.1538
44.498	88.0806
44.848	88.0229
45.1979	88.0098
45.548	87.9195
45.898	87.8638
46.2481	87.8265
46.5981	87.7552
46.9481	87.721
47.2982	87.6786
47.6482	87.6472
47.9982	87.5623
48.3483	87.4913
48.6983	87.4605
49.0483	87.4284
49.3983	87.3742
49.7483	87.3051
50.0983	87.2592
50.4484	87.2172
50.7984	87.1389
51.1484	87.1045
51.4984	87.0563
51.8485	87.016
52.1985	86.9638
52.5485	86.9476
52.8986	86.8494
53.2486	86.828
53.5986	86.7714
53.9486	86.74
54.2987	86.7134
54.6488	86.6122
54.9988	86.6022
55.3488	86.524
55.6988	86.4917
56.0488	86.431
56.3988	86.4205
56.7489	86.3514
57.0989	86.3208
57.4489	86.2942
57.799	86.2247
58.149	86.1892
58.4991	86.142
58.8491	86.1102
59.1991	86.0664
59.5491	86.0223
59.8991	85.9946
60.2492	85.9369
60.5992	85.8966
60.9492	85.8417
61.2992	85.8066
61.6492	85.7512
61.9992	85.7106
62.3493	85.7052
62.6993	85.6225
63.0493	85.5926
63.3993	85.5414
63.7494	85.4915
64.0993	85.4669
64.4494	85.4295
64.7994	85.424
65.1494	85.3547
65.4994	85.3125
65.8495	85.2869
66.1995	85.2401
66.5495	85.2122
66.8996	85.1443
67.2496	85.1546
67.5996	85.0864
67.9496	85.0406
68.2997	85.0082
68.6498	84.9721
68.9998	84.9354
69.3498	84.912
69.6998	84.8958
70.0499	84.8144
70.3999	84.7799
70.7499	84.7362
71.1	84.711
71.45	84.6741
71.8	84.6278
72.15	84.6094
72.5001	84.5513
72.8501	84.5269
73.2001	84.5034
73.5502	84.4299
73.9001	84.4044
74.2501	84.3821
74.6002	84.3614
74.9502	84.3253
75.3002	84.281
75.6502	84.2341
76.0003	84.2038
76.3503	84.1596
76.7003	84.1399
77.0504	84.1254
77.4004	84.0603
77.7504	84.0222
78.1004	84.0151
78.4505	83.974
78.8005	83.9578
79.1506	83.8825
79.5006	83.8834
79.8507	83.8026
80.2007	83.7778
80.5508	83.7311
80.9008	83.7162
81.2508	83.6825
81.6009	83.6731
81.9509	83.6508
82.3008	83.5958
82.6509	83.5884
83.0009	83.5461
83.3509	83.5146
83.7009	83.476
84.0509	83.4518
84.4009	83.4351
84.751	83.3928
85.1009	83.3567
85.451	83.3246
85.801	83.3022
86.151	83.2649
86.5011	83.245
86.8511	83.2416
87.2011	83.1799
87.5511	83.1532
87.9012	83.1227
88.2512	83.1192
88.6012	83.0663
88.9513	83.0122
89.3013	83.0376
89.6513	82.9612
90.0013	82.9463
90.3514	82.899
90.7014	82.8597
91.0514	82.8408
91.4014	82.8131
91.7515	82.7965
92.1016	82.7584
92.4516	82.7321
92.8016	82.7076
93.1517	82.6667
93.5017	82.6672
93.8517	82.6187
94.2017	82.6193
94.5518	82.5547
94.9018	82.5287
95.2518	82.5276
95.6018	82.4752
95.9519	82.4648
96.3019	82.4283
96.652	82.409
97.002	82.3572
97.3521	82.3324
97.7021	82.336
98.0522	82.2708
98.4021	82.2437
98.7522	82.2165
99.1022	82.2336
99.4522	82.1663
99.8022	82.1507
100.152	82.1351
100.502	82.0871
100.852	82.0773
101.202	82.0432
101.552	82.0609
101.902	81.9987
102.252	81.9472
102.602	81.9273
102.952	81.9082
103.302	81.8699
103.652	81.8466
104.003	81.854
104.353	81.7899
104.703	81.7639
105.053	81.7464
105.403	81.7047
105.753	81.6901
106.103	81.6686
106.453	81.66
106.803	81.6193
107.153	81.5828
107.503	81.5659
107.853	81.5773
108.203	81.5128
108.553	81.4986
108.903	81.4878
109.253	81.4628
109.603	81.414
109.953	81.3697
110.303	81.3455
110.653	81.3384
111.003	81.3089
111.353	81.3215
111.703	81.2701
112.053	81.2568
112.403	81.2128
112.753	81.1814
113.103	81.1951
113.453	81.1531
113.803	81.1503
114.153	81.0744
114.503	81.0728
114.853	81.0407
115.203	81.0277
115.553	80.9815
115.903	80.9822
116.253	80.9904
116.603	80.9446
116.953	80.9364
117.304	80.9234
117.654	80.9076
118.004	80.8744
118.354	80.8776
118.704	80.8553
119.054	80.8106
119.404	80.7721
119.754	80.7425
120.104	80.7077
120.454	80.7145
120.804	80.6814
121.154	80.6875
121.504	80.645
121.854	80.6273
122.204	80.5961
122.554	80.5616
122.904	80.5503
123.254	80.5122
123.604	80.5243
123.954	80.4548
124.304	80.4386
124.654	80.4246
125.004	80.4042
125.354	80.3666
125.704	80.3649
126.054	80.3653
126.404	80.3202
126.754	80.2911
127.104	80.2632
127.454	80.2426
127.804	80.2076
128.154	80.1981
128.504	80.2045
128.854	80.1736
129.204	80.1548
129.554	80.1004
129.904	80.1091
130.255	80.069
130.605	80.0527
130.954	80.0741
131.305	80.0374
131.655	80.0091
132.005	79.9928
132.355	79.9757
132.705	79.9487
133.055	79.9188
133.405	79.9228
133.755	79.8735
134.105	79.8641
134.455	79.835
134.805	79.8205
135.155	79.815
135.505	79.7966
135.855	79.8096
136.205	79.7653
136.555	79.7363
136.905	79.7115
137.255	79.7053
137.605	79.6635
137.955	79.6493
138.305	79.6424
138.655	79.6119
139.005	79.6203
139.355	79.5863
139.705	79.5736
140.055	79.552
140.405	79.5231
140.755	79.545
141.105	79.4805
141.455	79.474
141.805	79.4478
142.155	79.4254
142.505	79.3872
142.855	79.3878
143.205	79.3843
143.555	79.3159
143.905	79.299
144.255	79.31
144.606	79.2903
144.955	79.2666
145.306	79.2491
145.656	79.2584
146.006	79.1935
146.356	79.1874
146.706	79.1565
147.056	79.1273
147.406	79.1357
147.756	79.1121
148.106	79.1272
148.456	79.0536
148.806	79.0346
149.156	79.0349
149.506	78.9957
149.856	78.9827
150.206	78.9635
150.556	78.9686
150.906	78.9127
151.256	78.9034
151.606	78.8921
151.956	78.871
152.306	78.8271
152.656	78.8098
153.006	78.8229
153.356	78.7822
153.706	78.7597
154.056	78.7538
154.406	78.7261
154.756	78.7051
155.106	78.67
155.456	78.6854
155.806	78.6615
156.156	78.645
156.506	78.6208
156.857	78.605
157.207	78.6133
157.557	78.5811
157.907	78.5786
158.258	78.5444
158.608	78.5364
158.958	78.5113
159.308	78.4822
159.658	78.4801
160.008	78.47
160.358	78.4885
160.708	78.4122
161.058	78.401
161.408	78.3791
161.758	78.3395
162.108	78.3356
162.458	78.3188
162.808	78.327
163.158	78.3007
163.508	78.269
163.858	78.2764
164.208	78.239
164.558	78.2191
164.908	78.2096
165.258	78.1874
165.608	78.1545
165.958	78.1353
166.308	78.1346
166.658	78.0899
167.008	78.1022
167.358	78.0783
167.708	78.0988
168.058	78.0268
168.408	78.0451
168.758	78.0342
169.108	78.0147
169.458	77.9784
169.808	77.9676
170.158	77.9845
170.508	77.9377
170.858	77.9178
171.209	77.9075
171.558	77.8997
171.909	77.8787
172.259	77.8608
172.609	77.8753
172.959	77.834
173.309	77.7934
173.659	77.7656
174.009	77.7499
174.359	77.7597
174.709	77.7272
175.059	77.7411
175.409	77.7117
175.759	77.6962
176.109	77.6746
176.459	77.6663
176.809	77.641
177.159	77.6069
177.509	77.6152
177.859	77.5866
178.209	77.5502
178.559	77.5516
178.909	77.5336
179.259	77.5428
179.609	77.5103
179.959	77.5338
180.309	77.4682
180.659	77.4423
181.009	77.4603
181.359	77.4352
181.709	77.4304
182.059	77.439
182.409	77.413
182.759	77.368
183.109	77.3797
183.459	77.3566
183.809	77.3392
184.159	77.3353
184.509	77.2955
184.859	77.3087
185.209	77.2512
185.559	77.2371
185.909	77.2261
186.259	77.2329
186.61	77.2211
186.96	77.1907
187.31	77.2199
187.66	77.156
188.01	77.1553
188.36	77.1256
188.71	77.1002
189.06	77.1098
189.41	77.076
189.76	77.0864
190.11	77.0387
190.46	77.0493
190.81	77.0347
191.16	76.9954
191.51	76.9982
191.86	76.9836
192.21	76.9716
192.56	76.9432
192.91	76.9194
193.26	76.9347
193.61	76.8828
193.96	76.8775
194.31	76.8692
194.66	76.9044
195.01	76.8519
195.36	76.8358
195.71	76.7902
196.06	76.7949
196.41	76.769
196.76	76.7513
197.11	76.773
197.46	76.7284
197.81	76.7103
198.16	76.7086
198.51	76.6932
198.86	76.6723
199.21	76.6449
199.56	76.6658
199.91	76.6127
200.26	76.6201
200.61	76.5888
200.96	76.5465
201.31	76.5641
201.661	76.5395
202.011	76.5541
202.361	76.5106
202.711	76.5082
203.061	76.4747
203.411	76.479
203.761	76.4617
204.111	76.4247
204.461	76.4365
204.811	76.4162
205.161	76.3924
205.511	76.3858
205.861	76.3585
206.211	76.3456
206.561	76.3349
206.911	76.3509
207.261	76.3239
207.611	76.2838
207.961	76.2887
208.311	76.2537
208.661	76.2428
209.011	76.239
209.361	76.2491
209.711	76.2029
210.061	76.1968
210.411	76.1806
210.761	76.1856
211.111	76.1482
211.461	76.1507
211.811	76.1507
212.161	76.11
212.511	76.092
212.861	76.0785
213.211	76.0765
213.561	76.0451
213.911	76.0563
214.261	76.071
214.611	76.0044
214.961	76.0244
215.311	76.006
215.661	75.9753
216.011	75.9647
216.362	75.9355
216.712	75.9557
217.062	75.9101
217.412	75.9244
217.762	75.9059
218.112	75.8911
218.462	75.8707
218.812	75.8496
219.162	75.8705
219.512	75.8274
219.862	75.8306
220.212	75.8215
220.562	75.7983
220.912	75.7854
221.262	75.7843
221.612	75.7874
221.962	75.7566
222.312	75.7331
222.662	75.723
223.012	75.6953
223.362	75.6912
223.712	75.6749
224.062	75.6791
224.412	75.6514
224.762	75.6197
225.112	75.6102
225.462	75.5978
225.812	75.5996
226.162	75.5698
226.512	75.5738
226.862	75.5401
227.212	75.5264
227.562	75.5309
227.912	75.504
228.262	75.5009
228.612	75.4805
228.962	75.4968
229.312	75.4536
229.662	75.4484
230.012	75.4328
230.362	75.4211
230.712	75.3825
231.062	75.3565
231.412	75.3873
231.762	75.3496
232.113	75.3433
232.462	75.3245
232.813	75.2944
233.163	75.2882
233.513	75.2999
233.863	75.2798
234.213	75.2467
234.563	75.2346
234.913	75.2326
235.263	75.2062
235.613	75.2011
235.963	75.1804
236.313	75.196
236.663	75.1584
237.013	75.1417
237.363	75.1176
237.713	75.0967
238.063	75.0849
238.413	75.0907
238.763	75.0974
239.113	75.0708
239.463	75.0448
239.813	75.0265
240.163	75.035
240.513	75.0335
240.863	74.9864
241.213	75.0073
241.563	74.9714
241.913	74.9386
242.263	74.9386
242.613	74.9267
242.963	74.8993
243.313	75.0467
243.663	74.9864
244.013	75.0007
244.363	74.9943
244.713	74.9736
245.063	74.9468
245.414	74.9518
245.764	74.9241
246.114	74.9088
246.464	74.9292
246.814	74.9033
247.164	74.8947
247.514	74.8658
247.864	74.8578
248.214	74.8312
248.564	74.8121
248.914	74.8015
249.264	74.813
249.614	74.7802
249.964	74.7644
250.314	74.7348
250.664	74.745
251.014	74.7221
251.364	74.6978
251.714	74.7233
252.064	74.691
252.414	74.6731
252.764	74.6796
253.114	74.6619
253.464	74.63
253.814	74.6437
254.164	74.6448
254.514	74.6165
254.864	74.6067
255.214	74.5774
255.564	74.5557
255.914	74.5429
256.264	74.5375
256.614	74.5465
256.964	74.5079
257.314	74.4887
257.664	74.4801
258.014	74.4674
258.364	74.4415
258.715	74.447
259.065	74.4343
259.415	74.4056
259.765	74.3963
260.115	74.3831
260.465	74.3784
260.815	74.3539
261.165	74.3489
261.515	74.3571
261.865	74.3257
262.215	74.3167
262.565	74.287
262.915	74.2731
263.265	74.2706
263.615	74.2493
263.965	74.2428
264.315	74.2121
264.665	74.204
265.015	74.1849
265.365	74.2144
265.715	74.1719
266.065	74.1389
266.415	74.1604
266.765	74.134
267.115	74.1231
267.465	74.0899
267.815	74.0886
268.165	74.0678
268.515	74.0556
268.865	74.0796
269.215	74.0534
269.565	74.056
269.915	74.015
270.265	74.0026
270.615	74.0054
270.965	73.992
271.315	73.9934
271.665	73.9625
272.015	73.9524
272.365	73.9581
272.716	73.9314
273.066	73.9295
273.416	73.9061
273.766	73.9099
274.116	73.8708
274.466	73.8827
274.816	73.8531
275.166	73.849
275.516	73.8343
275.866	73.7982
276.216	73.8435
276.566	73.7901
276.916	73.7721
277.266	73.7593
277.616	73.7556
277.966	73.7365
278.316	73.7287
278.666	73.7186
279.016	73.7076
279.366	73.7079
279.716	73.6851
280.066	73.6762
280.416	73.6478
280.766	73.6314
281.116	73.649
281.466	73.6085
281.816	73.5984
282.166	73.5811
282.516	73.5835
282.866	73.5633
283.216	73.5447
283.566	73.5504
283.916	73.5416
284.266	73.5093
284.616	73.4964
284.966	73.4958
285.316	73.4835
285.666	73.4815
286.016	73.4829
286.366	73.4599
286.716	73.4324
287.066	73.4373
287.416	73.4134
287.767	73.3739
288.117	73.3922
288.467	73.3891
288.817	73.3621
289.167	73.3499
289.517	73.3283
289.867	73.314
290.217	73.3105
290.567	73.3021
290.917	73.3113
291.267	73.2949
291.617	73.2738
291.967	73.2623
292.317	73.2554
292.667	73.2458
293.017	73.2318
293.367	73.2428
293.717	73.2191
294.067	73.2027
294.417	73.1762
294.767	73.1728
295.117	73.1463
295.467	73.1312
295.817	73.1624
296.167	73.1268
296.517	73.1178
296.867	73.0852
297.217	73.0893
297.567	73.0685
297.917	73.0621
298.267	73.0659
298.617	73.0225
298.967	73.0192
299.317	73.0097
299.667	73.0058
300.018	72.9968
300.368	72.9826
300.718	73.0149
301.068	72.9675
301.418	72.9478
301.768	72.9451
302.118	72.9449
302.468	72.9188
302.818	72.9079
303.168	72.9013
303.518	72.8561
303.868	72.88
304.218	72.8574
304.568	72.864
304.918	72.8502
305.268	72.8393
305.618	72.8511
305.968	72.8068
306.318	72.7915
306.668	72.7672
307.018	72.7712
307.368	72.7594
307.718	72.7393
308.068	72.7469
308.418	72.7246
308.768	72.7144
309.118	72.6873
309.468	72.6782
309.818	72.6734
310.168	72.6796
310.518	72.6585
310.868	72.6307
311.218	72.6127
311.568	72.582
311.918	72.5943
312.268	72.5697
312.618	72.5695
312.968	72.5956
313.318	72.5453
313.668	72.5403
314.018	72.5105
314.368	72.5125
314.718	72.5026
315.068	72.4913
315.418	72.5088
315.769	72.4642
316.119	72.4653
316.469	72.437
316.819	72.4302
317.169	72.4261
317.519	72.4047
317.869	72.4173
318.219	72.3856
318.569	72.3802
318.919	72.3807
319.269	72.3467
319.619	72.3259
319.969	72.313
320.319	72.3322
320.669	72.3072
321.019	72.2837
321.369	72.2622
321.719	72.2822
322.069	72.2593
322.419	72.2463
322.769	72.2565
323.119	72.2086
323.469	72.2077
323.819	72.1896
324.169	72.1818
324.519	72.1808
324.869	72.1804
325.219	72.1975
325.569	72.1661
325.919	72.1463
326.269	72.1317
326.619	72.1239
326.969	72.1034
327.319	72.087
327.669	72.1241
328.019	72.0602
328.369	72.0519
328.72	72.0439
329.07	72.0376
329.42	72.0268
329.77	72.0044
330.12	72.0369
330.47	71.9943
330.82	71.9819
331.17	71.9623
331.52	71.9653
331.87	71.9442
332.22	71.9296
332.57	71.9374
332.92	71.893
333.27	71.8964
333.62	71.8802
333.97	71.8663
334.32	71.8779
334.67	71.8366
335.02	71.8561
335.37	71.8397
335.72	71.8101
336.07	71.8047
336.42	71.7986
336.77	71.7927
337.12	71.7806
337.47	71.7775
337.82	71.7605
338.17	71.727
338.52	71.7106
338.87	71.6971
339.22	71.6821
339.57	71.68
339.92	71.6975
340.27	71.6583
340.62	71.6578
340.97	71.6352
341.32	71.6102
341.671	71.6069
342.021	71.6106
342.371	71.6307
342.721	71.5944
343.071	71.5615
343.421	71.5797
343.771	71.5473
344.121	71.5438
344.471	71.5361
344.821	71.5527
345.171	71.4981
345.521	71.4796
345.871	71.484
346.221	71.4973
346.571	71.4866
346.921	71.4649
347.271	71.4672
347.621	71.4577
347.971	71.4293
348.321	71.4043
348.671	71.4181
349.021	71.4164
349.371	71.3928
349.721	71.3906
350.071	71.3645
350.421	71.3309
350.771	71.3366
351.121	71.331
351.471	71.3243
351.821	71.3228
352.171	71.3277
352.521	71.2753
352.871	71.2644
353.221	71.2561
353.571	71.23
353.921	71.2158
354.271	71.2178
354.621	71.2476
354.971	71.214
355.321	71.1799
355.671	71.161
356.021	71.1658
356.371	71.1532
356.721	71.1733
357.071	71.1594
357.421	71.1338
357.771	71.1176
358.121	71.0948
358.471	71.0948
358.821	71.0929
359.171	71.0805
359.522	71.0911
359.872	71.0569
360.222	71.0427
360.572	71.0368
360.922	71.0256
361.272	71.015
361.622	71.0029
361.972	71.0082
362.322	70.9608
362.672	70.9774
363.022	70.9657
363.372	70.9438
363.722	70.9421
364.072	70.9275
364.422	70.9532
364.772	70.9053
365.122	70.9238
365.472	70.8886
365.822	70.8738
366.172	70.8638
366.522	70.8638
366.872	70.8675
367.222	70.8332
367.572	70.8225
367.922	70.7963
368.272	70.8293
368.622	70.7963
368.972	70.7876
369.322	70.7818
369.672	70.7661
370.022	70.7313
370.372	70.7342
370.722	70.7351
371.072	70.6984
371.422	70.6937
371.772	70.713
372.123	70.676
372.473	70.6768
372.823	70.676
373.173	70.6615
373.523	70.6427
373.873	70.6312
374.223	70.6338
374.573	70.6053
374.923	70.5921
375.273	70.5846
375.623	70.5769
375.973	70.5801
376.323	70.5467
376.673	70.5516
377.023	70.5186
377.373	70.5242
377.723	70.5127
378.073	70.4929
378.423	70.4922
378.773	70.4864
379.123	70.4904
379.473	70.4682
379.823	70.4665
380.173	70.4224
380.523	70.4236
380.873	70.4232
381.223	70.4124
381.573	70.4138
381.923	70.3743
382.273	70.352
382.623	70.341
382.973	70.3345
383.323	70.3472
383.673	70.3217
384.023	70.3327
384.373	70.3034
384.723	70.2874
385.073	70.255
385.424	70.256
385.774	70.2718
386.124	70.2425
386.474	70.2496
386.824	70.2235
387.174	70.2013
387.524	70.1964
387.874	70.1832
388.224	70.1609
388.574	70.1676
388.924	70.1794
389.274	70.1596
389.624	70.1516
389.974	70.1462
390.324	70.1124
390.674	70.1149
391.024	70.1072
391.374	70.1053
391.724	70.077
392.074	70.0594
392.424	70.0358
392.774	70.0455
393.124	70.0369
393.474	70.0149
393.824	69.997
394.174	69.9625
394.524	69.9696
394.874	69.9732
395.224	69.9513
395.574	69.9412
395.924	69.9551
396.274	69.9483
396.624	69.9125
396.974	69.9129
397.324	69.8991
397.674	69.9007
398.024	69.8746
398.374	69.8546
398.724	69.8699
399.074	69.8428
399.424	69.8301
399.774	69.8338
400.124	69.8152
400.474	69.7862
400.825	69.7819
401.174	69.8039
401.525	69.7745
401.875	69.7374
402.225	69.7473
402.575	69.7331
402.925	69.7048
403.275	69.6936
403.625	69.7186
403.975	69.6926
404.325	69.6889
404.675	69.6821
405.025	69.6702
405.375	69.6418
405.725	69.6482
406.075	69.66
406.425	69.628
406.775	69.6091
407.125	69.5931
407.475	69.5842
407.825	69.5718
408.175	69.5535
408.525	69.5725
408.875	69.5355
409.225	69.5318
409.575	69.5235
409.925	69.4893
410.275	69.5109
410.625	69.4846
410.975	69.4988
411.325	69.4677
411.675	69.4535
412.025	69.4334
412.375	69.4217
412.725	69.4243
413.075	69.4081
413.425	69.4256
413.775	69.3971
414.125	69.3881
414.475	69.384
414.825	69.3536
415.175	69.3532
415.525	69.3547
415.876	69.3543
416.226	69.3217
416.576	69.3183
416.926	69.3275
417.276	69.3082
417.626	69.2965
417.976	69.2755
418.326	69.2976
418.676	69.2528
419.026	69.2446
419.376	69.231
419.726	69.2361
420.076	69.2183
420.426	69.2165
420.776	69.2119
421.126	69.1667
421.476	69.1895
421.826	69.1609
422.176	69.1439
422.526	69.1538
422.876	69.1458
423.226	69.1751
423.576	69.1281
423.926	69.0975
424.276	69.1133
424.626	69.0938
424.976	69.0768
425.326	69.0696
425.676	69.0845
426.026	69.03
426.376	69.0247
426.726	69.0301
427.076	69.0064
427.426	68.9953
427.777	68.9848
428.127	69.0217
428.477	68.9607
428.827	68.9831
429.177	68.9517
429.527	68.9451
429.877	68.912
430.227	68.9249
430.577	68.9309
430.927	68.8938
431.277	68.8655
431.627	68.8787
431.977	68.8655
432.327	68.8517
432.677	68.8549
433.027	68.882
433.377	68.7963
433.727	68.7906
434.077	68.7945
434.427	68.785
434.777	68.7672
435.127	68.7706
435.477	68.7803
435.827	68.7468
436.177	68.7414
436.527	68.7278
436.877	68.7194
437.227	68.7153
437.577	68.6872
437.927	68.6974
438.277	68.6795
438.627	68.6714
438.977	68.6569
439.327	68.6492
439.677	68.634
440.027	68.6389
440.377	68.6392
440.727	68.6031
441.077	68.6076
441.427	68.5894
441.777	68.5837
442.127	68.5765
442.477	68.5566
442.827	68.5848
443.177	68.5537
443.527	68.5394
443.877	68.5345
444.228	68.5363
444.578	68.4951
444.928	68.4901
445.278	68.4991
445.628	68.467
445.978	68.4685
446.328	68.4323
446.678	68.4367
447.028	68.4381
447.378	68.4265
447.728	68.4356
448.078	68.3972
448.428	68.4036
448.778	68.3897
449.128	68.3836
449.478	68.3803
449.828	68.3351
450.178	68.362
450.528	68.3328
450.878	68.3412
451.228	68.3255
451.578	68.3181
451.928	68.3041
452.278	68.2902
452.628	68.3137
452.978	68.265
453.328	68.2399
453.678	68.2472
454.028	68.2391
454.378	68.2251
454.728	68.2069
455.078	68.2109
455.428	68.1791
455.778	68.1678
456.128	68.1629
456.478	68.1426
456.828	68.1486
457.178	68.1323
457.528	68.1426
457.878	68.1272
458.228	68.1238
458.578	68.084
458.928	68.0759
459.278	68.0843
459.629	68.0535
459.978	68.0725
460.329	68.032
460.679	68.0184
461.029	68.0091
461.379	68.0247
461.729	68.0036
462.079	67.9879
462.429	68.0106
462.779	67.9735
463.129	67.9828
463.479	67.9749
463.829	67.9701
464.179	67.9658
464.529	67.9134
464.879	67.9229
465.229	67.9139
465.579	67.9194
465.929	67.8744
466.279	67.8748
466.629	67.8673
466.979	67.8547
467.329	67.854
467.679	67.8149
468.029	67.8129
468.379	67.7904
468.729	67.784
469.079	67.7709
469.429	67.7582
469.779	67.7703
470.129	67.7499
470.479	67.7413
470.829	67.7383
471.179	67.7202
471.529	67.6905
471.879	67.7157
472.229	67.7135
472.579	67.6799
472.93	67.6642
473.28	67.6557
473.63	67.638
473.98	67.6629
474.33	67.6266
474.68	67.6316
475.03	67.6342
475.38	67.6188
475.73	67.5963
476.08	67.5999
476.43	67.5866
476.78	67.5742
477.13	67.5689
477.48	67.5579
477.83	67.5696
478.18	67.5587
478.53	67.5219
478.88	67.5144
479.23	67.5074
479.58	67.5116
479.93	67.4769
480.28	67.4614
480.63	67.4476
480.98	67.4447
481.33	67.4449
481.68	67.429
482.03	67.4431
482.38	67.4081
482.73	67.4013
483.08	67.3957
483.43	67.3734
483.78	67.3666
484.13	67.3734
484.48	67.3639
484.83	67.3461
485.18	67.3276
485.53	67.3153
485.88	67.2963
486.23	67.2837
486.58	67.2578
486.931	67.3035
487.281	67.2824
487.631	67.2627
487.981	67.2576
488.331	67.2468
488.681	67.2358
489.031	67.1983
489.381	67.2149
489.731	67.1868
490.081	67.1738
490.431	67.1674
490.781	67.158
491.131	67.1537
491.481	67.1386
491.831	67.1484
492.181	67.1415
492.531	67.1276
492.881	67.0907
493.231	67.101
493.581	67.0751
493.931	67.0753
494.281	67.0959
494.631	67.0597
494.981	67.0499
495.331	67.0221
495.681	67.0286
496.031	67.0334
496.381	67.025
496.731	67.0367
497.081	66.9904
497.431	67.0003
497.781	66.9673
498.131	66.9583
498.481	66.9625
498.831	66.9425
499.181	66.9647
499.532	66.9291
499.882	66.9092
500.232	66.8989
500.582	66.8947
500.932	66.8795
501.282	66.8666
501.632	66.8795
501.982	66.8572
502.332	66.8465
502.682	66.8471
503.032	66.8356
503.382	66.8056
503.732	66.8044
504.082	66.8144
504.432	66.7865
504.782	66.7632
505.132	66.7516
505.482	66.7569
505.832	66.7459
506.182	66.7383
506.532	66.7645
506.882	66.7322
507.232	66.7248
507.582	66.7043
507.932	66.6976
508.282	66.6773
508.632	66.6668
508.982	66.6555
509.332	66.632
509.682	66.6393
510.032	66.6189
510.383	66.6398
510.733	66.5998
511.083	66.5849
511.433	66.6059
511.783	66.5811
512.133	66.5732
512.483	66.5756
512.833	66.5508
513.183	66.5377
513.533	66.5329
513.883	66.55
514.233	66.516
514.583	66.4977
514.933	66.5006
515.283	66.4802
515.633	66.4747
515.983	66.474
516.333	66.4868
516.683	66.4575
517.033	66.4521
517.383	66.4246
517.733	66.4167
518.083	66.3884
518.433	66.4144
518.783	66.4142
519.133	66.3718
519.483	66.3841
519.833	66.3634
520.183	66.3508
520.533	66.3444
520.883	66.3312
521.233	66.3631
521.583	66.3194
521.933	66.3037
522.283	66.2875
522.633	66.2767
522.983	66.2801
523.333	66.2675
523.684	66.2798
524.034	66.2395
524.384	66.2287
524.734	66.2141
525.084	66.2303
525.434	66.2084
525.784	66.1858
526.134	66.1937
526.484	66.1557
526.834	66.1632
527.184	66.1497
527.534	66.1504
527.884	66.1451
528.234	66.1332
528.584	66.1266
528.934	66.1052
529.284	66.0787
529.634	66.0627
529.984	66.0543
530.334	66.0496
530.684	66.0469
531.034	66.0595
531.384	66.0317
531.734	66.0198
532.084	66.0145
532.434	66.0037
532.784	65.9974
533.134	65.9983
533.484	66.0129
533.834	65.9721
534.184	65.9767
534.534	65.9561
534.884	65.9319
535.234	65.9321
535.584	65.9135
535.934	65.9366
536.284	65.9175
536.634	65.8889
536.985	65.8745
537.335	65.8781
537.685	65.8684
538.035	65.8624
538.385	65.8623
538.735	65.8561
539.085	65.8302
539.435	65.8197
539.785	65.8146
540.135	65.8052
540.485	65.7902
540.835	65.8222
541.185	65.7785
541.535	65.7809
541.885	65.7749
542.235	65.7597
542.585	65.7224
542.935	65.7209
543.285	65.7379
543.635	65.6777
543.985	65.6826
544.335	65.6868
544.685	65.6581
545.035	65.648
545.385	65.6595
545.735	65.6684
546.085	65.6219
546.435	65.6258
546.785	65.6472
547.135	65.6077
547.485	65.5944
547.835	65.5964
548.185	65.5874
548.535	65.5626
548.885	65.5543
549.235	65.5481
549.585	65.5299
549.935	65.5236
550.286	65.5216
550.636	65.5335
550.986	65.4903
551.336	65.4974
551.686	65.485
552.036	65.4722
552.386	65.4463
552.736	65.4343
553.086	65.4463
553.436	65.4296
553.786	65.402
554.136	65.408
554.486	65.4115
554.836	65.3968
555.186	65.4083
555.536	65.498
555.886	65.4525
556.236	65.4337
556.586	65.4277
556.936	65.4117
557.286	65.4011
557.636	65.39
557.986	65.4099
558.336	65.4049
558.686	65.3996
559.036	65.3558
559.386	65.3657
559.736	65.3659
560.086	65.3356
560.436	65.3045
560.786	65.3257
561.136	65.3104
561.486	65.3119
561.836	65.2991
562.186	65.2785
562.536	65.2645
562.886	65.2779
563.236	65.2409
563.586	65.2243
563.936	65.2271
564.286	65.2291
564.636	65.2091
564.986	65.1981
565.337	65.1949
565.687	65.1745
566.037	65.1713
566.387	65.1672
566.737	65.1581
567.087	65.1533
567.437	65.1379
567.787	65.1496
568.137	65.1287
568.487	65.108
568.837	65.0872
569.187	65.0825
569.537	65.0988
569.887	65.0767
570.237	65.071
570.587	65.0476
570.937	65.0531
571.287	65.0395
571.637	65.0244
571.987	65.0185
572.337	65.0102
572.687	65.0082
573.037	64.9894
573.387	64.9772
573.737	64.9639
574.087	64.9628
574.437	64.9337
574.787	64.9299
575.137	64.9602
575.487	64.9246
575.837	64.9143
576.187	64.9009
576.537	64.8881
576.887	64.8941
577.237	64.8742
577.587	64.8442
577.937	64.8584
578.288	64.8464
578.638	64.8305
578.988	64.8386
579.338	64.8248
579.688	64.8085
580.038	64.8199
580.388	64.7875
580.738	64.7788
581.088	64.7565
581.438	64.7673
581.788	64.7635
582.138	64.7322
582.488	64.7288
582.838	64.706
583.188	64.6864
583.538	64.6878
583.888	64.6804
584.238	64.68
584.588	64.6486
584.938	64.6609
585.288	64.6349
585.638	64.634
585.988	64.635
586.338	64.6429
586.688	64.6441
587.038	64.6065
587.388	64.6079
587.738	64.5841
588.088	64.5734
588.438	64.5568
588.788	64.5512
589.138	64.5262
589.488	64.5229
589.838	64.5343
590.188	64.4979
590.538	64.5
590.888	64.4931
591.238	64.4901
591.588	64.454
591.938	64.4461
592.288	64.473
592.638	64.4425
592.988	64.4442
593.339	64.4346
593.688	64.4393
594.039	64.436
594.389	64.4159
594.739	64.3765
595.089	64.3878
595.439	64.3617
595.789	64.3446
596.139	64.3588
596.489	64.344
596.839	64.337
597.189	64.3393
597.539	64.3032
597.889	64.3083
598.239	64.2835
598.589	64.2829
598.939	64.2698
599.289	64.263
599.639	64.2716
599.989	64.2551
600.339	64.2526
600.689	64.2312
601.039	64.2312
601.389	64.2232
601.739	64.2101
602.089	64.2214
602.439	64.1835
602.789	64.192
603.139	64.1711
603.489	64.1619
603.839	64.141
604.189	64.1227
604.539	64.2509
604.889	64.2308
605.239	64.22
605.589	64.2035
605.939	64.1783
606.289	64.183
606.64	64.1785
606.99	64.1963
607.34	64.1722
607.69	64.1529
608.04	64.1332
608.39	64.1321
608.74	64.1046
609.09	64.1059
609.44	64.1002
609.79	64.0943
610.14	64.0801
610.49	64.0762
610.84	64.0717
611.19	64.0718
611.54	64.0465
611.89	64.0476
612.24	64.0319
612.59	64.0182
612.94	64.022
613.29	64.0022
613.64	63.975
613.99	63.9755
614.34	63.9822
614.69	63.9636
615.04	63.9667
615.39	63.9584
615.74	63.9296
616.09	63.9339
616.44	63.9122
616.79	63.9265
617.14	63.909
617.49	63.8841
617.84	63.8847
618.19	63.8498
618.54	63.8406
618.89	63.8396
619.24	63.8107
619.59	63.8415
619.941	63.8206
620.291	63.8336
620.641	63.8127
620.991	63.8093
621.341	63.8019
621.691	63.7641
622.041	63.7616
622.391	63.7549
622.741	63.7405
623.091	63.7558
623.441	63.7201
623.791	63.741
624.141	63.72
624.491	63.6964
624.841	63.6877
625.191	63.6975
625.541	63.6768
625.891	63.683
626.241	63.6715
626.591	63.6371
626.941	63.6595
627.291	63.6532
627.641	63.628
627.991	63.6304
628.341	63.6132
628.691	63.5927
629.041	63.5803
629.391	63.5783
629.741	63.5556
630.091	63.5412
630.441	63.5301
630.791	63.5263
631.141	63.5107
631.491	63.5287
631.841	63.4976
632.191	63.5148
632.541	63.4956
632.891	63.4526
633.241	63.4534
633.591	63.4522
633.941	63.4667
634.291	63.437
634.641	63.4266
634.992	63.4025
635.342	63.3898
635.692	63.3793
636.042	63.3807
636.392	63.3723
636.742	63.3813
637.092	63.3759
637.442	63.3344
637.792	63.3484
638.142	63.3287
638.492	63.309
638.842	63.2963
639.192	63.3077
639.542	63.2792
639.892	63.2827
640.242	63.2713
640.592	63.2698
640.942	63.2749
641.292	63.2749
641.642	63.233
641.992	63.2376
642.342	63.2195
642.692	63.2148
643.042	63.2079
643.392	63.1834
643.742	63.1639
644.092	63.1743
644.442	63.1462
644.792	63.1518
645.142	63.1595
645.492	63.1369
645.842	63.1304
646.192	63.1445
646.542	63.1161
646.892	63.1115
647.242	63.1004
647.592	63.0769
647.942	63.0687
648.292	63.0719
648.642	63.0749
648.992	63.0568
649.342	63.0192
649.692	63.0169
650.042	62.9977
650.393	63.007
650.743	62.993
651.093	62.9999
651.443	62.9799
651.793	62.9696
652.143	62.9611
652.493	62.936
652.843	62.9359
653.193	62.9137
653.543	62.906
653.893	62.9159
654.243	62.9213
654.593	62.9094
654.943	62.896
655.293	62.8934
655.643	62.8722
655.993	62.8373
656.343	62.8679
656.693	62.851
657.043	62.8364
657.393	62.8244
657.743	62.8179
658.093	62.8008
658.443	62.7921
658.793	62.7761
659.143	62.7882
659.493	62.7873
659.843	62.7634
660.193	62.7673
660.543	62.7439
660.893	62.7133
661.243	62.7253
661.593	62.7184
661.943	62.7118
662.293	62.7039
662.643	62.6787
662.994	62.6653
663.344	62.6656
663.694	62.6401
664.044	62.6638
664.394	62.6238
664.744	62.6444
665.094	62.6332
665.444	62.6303
665.794	62.6281
666.144	62.6036
666.494	62.593
666.844	62.5844
667.194	62.5886
667.544	62.567
667.894	62.5812
668.244	62.5783
668.594	62.5427
668.944	62.5531
669.294	62.5396
669.644	62.5202
669.994	62.5106
670.344	62.5029
670.694	62.4878
671.044	62.4838
671.394	62.4697
671.744	62.4503
672.094	62.4508
672.444	62.4464
672.794	62.4282
673.144	62.3883
673.494	62.3951
673.844	62.3982
674.194	62.3975
674.544	62.3682
674.894	62.3731
675.244	62.377
675.594	62.3553
675.944	62.3269
676.295	62.3194
676.644	62.3162
676.995	62.3105
677.345	62.2834
677.695	62.2908
678.045	62.2566
678.395	62.2735
678.745	62.2576
679.095	62.2632
679.445	62.2428
679.795	62.2355
680.145	62.2145
680.495	62.2256
680.845	62.2181
681.195	62.2
681.545	62.1921
681.895	62.181
682.245	62.1878
682.595	62.1833
682.945	62.1908
683.295	62.1539
683.645	62.1284
683.995	62.1291
684.345	62.1257
684.695	62.1193
685.045	62.1118
685.395	62.1258
685.745	62.1168
686.095	62.0825
686.445	62.084
686.795	62.0874
687.145	62.081
687.495	62.0754
687.845	62.0144
688.195	62.0441
688.545	62.0446
688.895	62.0072
689.245	62.0237
689.595	62.0061
689.945	62.0019
690.295	61.9861
690.645	61.9881
690.995	61.979
691.345	61.9594
691.695	61.9485
692.045	61.9424
692.395	61.9217
692.745	61.9223
693.095	61.8965
693.446	61.9106
693.796	61.8949
694.146	61.8896
694.496	61.8798
694.846	61.8531
695.196	61.8523
695.546	61.8576
695.896	61.8279
696.246	61.8215
696.596	61.809
696.946	61.7981
697.296	61.8033
697.646	61.8145
697.996	61.7688
698.346	61.7787
698.696	61.7584
699.046	61.751
699.396	61.7409
[truncated: 1,572 more rows]

## Sheet: Fig_4g
Wavelength (nm)	Norm. intensity
	0.02 A cm-2	0.7 A cm-2	2.0 A cm-2	4.9 A cm-2	10.0 A cm-2	15.0 A cm-2
196.745	0.0109	0.00489	0.00368	0.00313	0.00261	0.00191
197.547	0.0109	0.00489	0.00368	0.00313	0.00261	0.00191
198.349	0.0109	0.00489	0.00368	0.00313	0.00261	0.00191
199.151	0.0109	0.00489	0.00368	0.00313	0.00261	0.00191
199.953	0.0109	0.00489	0.00368	0.00313	0.00261	0.00191
200.755	0.0109	0.00489	0.00368	0.00313	0.00261	0.00191
201.557	0.0109	0.00489	0.00368	0.00313	0.00261	0.00191
202.358	0.0109	0.00489	0.00368	0.00313	0.00261	0.00191
203.16	0.0109	0.00489	0.00368	0.00313	0.00261	0.00191
203.961	0.0109	0.00489	0.00368	0.00313	0.00261	0.00191
204.762	0.0109	0.00489	0.00368	0.00313	0.00261	0.00191
205.564	0.0109	0.00489	0.00368	0.00313	0.00261	0.00191
206.365	0.0109	0.00489	0.00368	0.00313	0.00261	0.00191
207.166	0.0109	0.00489	0.00368	0.00313	0.00261	0.00191
207.966	0.0109	0.00489	0.00368	0.00313	0.00261	0.00191
208.767	0.0109	0.00489	0.00368	0.00313	0.00261	0.00191
209.568	0.0109	0.00489	0.00368	0.00313	0.00261	0.00191
210.369	0.0109	0.00489	0.00368	0.00313	0.00261	0.00191
211.169	0.0109	0.00489	0.00368	0.00313	0.00261	0.00191
211.969	0.0109	0.00489	0.00368	0.00313	0.00261	0.00191
212.77	0.0109	0.00489	0.00368	0.00313	0.00261	0.00191
213.57	0.0109	0.00489	0.00368	0.00313	0.00261	0.00191
214.37	0.0109	0.00489	0.00368	0.00313	0.00261	0.00191
215.17	0.0109	0.00489	0.00368	0.00313	0.00261	0.00191
215.97	0.0109	0.00489	0.00368	0.00313	0.00261	0.00191
216.769	0.0109	0.00489	0.00368	0.00313	0.00261	0.00191
217.569	0.0109	0.00489	0.00368	0.00313	0.00261	0.00191
218.369	0.0109	0.00489	0.00368	0.00313	0.00261	0.00191
219.168	0.0109	0.00489	0.00368	0.00313	0.00261	0.00191
219.968	0.0109	0.00489	0.00368	0.00313	0.00261	0.00191
220.767	0.0109	0.00489	0.00368	0.00313	0.00261	0.00191
221.566	0.0109	0.00489	0.00368	0.00313	0.00261	0.00191
222.365	0.0109	0.00489	0.00368	0.00313	0.00261	0.00191
223.164	0.0109	0.00489	0.00368	0.00313	0.00261	0.00191
223.963	0.0109	0.00489	0.00368	0.00313	0.00261	0.00191
224.762	0.0109	0.00489	0.00368	0.00313	0.00261	0.00191
225.56	0.0109	0.00489	0.00368	0.00313	0.00261	0.00191
226.359	0.0109	0.00489	0.00368	0.00313	0.00261	0.00191
227.157	0.0109	0.00489	0.00368	0.00313	0.00261	0.00191
227.956	0.0109	0.00489	0.00368	0.00313	0.00261	0.00191
228.754	0.0109	0.00489	0.00368	0.00313	0.00261	0.00191
229.552	0.0109	0.00489	0.00368	0.00313	0.00261	0.00191
230.35	0.0109	0.00489	0.00368	0.00313	0.00261	0.00191
231.148	0.0109	0.00489	0.00368	0.00313	0.00261	0.00191
231.946	0.0109	0.00489	0.00368	0.00313	0.00261	0.00191
232.744	0.0109	0.00489	0.00368	0.00313	0.00261	0.00191
233.542	0.0109	0.00489	0.00368	0.00313	0.00261	0.00191
234.339	0.0109	0.00489	0.00368	0.00313	0.00261	0.00191
235.137	0.0109	0.00489	0.00368	0.00313	0.00261	0.00191
235.934	0.0109	0.00489	0.00368	0.00313	0.00261	0.00191
236.731	0.0109	0.00489	0.00368	0.00313	0.00261	0.00191
237.528	0.0109	0.00489	0.00368	0.00313	0.00261	0.00191
238.326	0.0109	0.00489	0.00368	0.00313	0.00261	0.00191
239.123	0.0109	0.00489	0.00368	0.00313	0.00261	0.00191
239.919	0.0109	0.00489	0.00368	0.00313	0.00261	0.00191
240.716	0.0109	0.00489	0.00368	0.00313	0.00261	0.00191
241.513	0.0109	0.00489	0.00368	0.00313	0.00261	0.00191
242.31	0.0109	0.00489	0.00368	0.00313	0.00261	0.00191
243.106	0.0109	0.00489	0.00368	0.00313	0.00261	0.00191
243.902	0.0109	0.00489	0.00368	0.00313	0.00261	0.00191
244.699	0.0109	0.00489	0.00368	0.00313	0.00261	0.00191
245.495	0.0109	0.00489	0.00368	0.00313	0.00261	0.00191
246.291	0.0109	0.00489	0.00368	0.00313	0.00261	0.00191
247.087	0.0109	0.00489	0.00368	0.00313	0.00261	0.00191
247.883	0.0109	0.00489	0.00368	0.00313	0.00261	0.00191
248.679	0.0109	0.00489	0.00368	0.00313	0.00261	0.00191
249.475	0.0109	0.00489	0.00368	0.00313	0.00261	0.00191
250.27	0.0109	0.00489	0.00368	0.00313	0.00261	0.00191
251.066	0.0109	0.00489	0.00368	0.00313	0.00261	0.00191
251.861	0.0109	0.00489	0.00368	0.00313	0.00261	0.00191
252.657	0.0109	0.00489	0.00368	0.00313	0.00261	0.00191
253.452	0.0109	0.00489	0.00368	0.00313	0.00261	0.00191
254.247	0.0109	0.00489	0.00368	0.00313	0.00261	0.00191
255.042	0.0109	0.00489	0.00368	0.00313	0.00261	0.00191
255.837	0.0109	0.00489	0.00368	0.00313	0.00261	0.00191
256.632	0.0109	0.00489	0.00368	0.00313	0.00261	0.00191
257.427	0.0109	0.00489	0.00368	0.00313	0.00261	0.00191
258.221	0.0109	0.00489	0.00368	0.00313	0.00261	0.00191
259.016	0.0109	0.00489	0.00368	0.00313	0.00261	0.00191
259.81	0.0109	0.00489	0.00368	0.00313	0.00261	0.00191
260.605	0.0109	0.00489	0.00368	0.00313	0.00261	0.00191
261.399	0.0109	0.00489	0.00368	0.00313	0.00261	0.00191
262.193	0.0109	0.00489	0.00368	0.00313	0.00261	0.00191
262.987	0.0109	0.00489	0.00368	0.00313	0.00261	0.00191
263.781	0.0109	0.00489	0.00368	0.00313	0.00261	0.00191
264.575	0.0109	0.00489	0.00368	0.00313	0.00261	0.00191
265.369	0.0109	0.00489	0.00368	0.00313	0.00261	0.00191
266.163	0.0109	0.00489	0.00368	0.00313	0.00261	0.00191
266.956	0.0109	0.00489	0.00368	0.00313	0.00261	0.00191
267.75	0.0109	0.00489	0.00368	0.00313	0.00261	0.00191
268.543	0.0109	0.00489	0.00368	0.00313	0.00261	0.00191
269.337	0.0109	0.00489	0.00368	0.00313	0.00261	0.00191
270.13	0.0109	0.00489	0.00368	0.00313	0.00261	0.00191
270.923	0.0109	0.00489	0.00368	0.00313	0.00261	0.00191
271.716	0.0109	0.00489	0.00368	0.00313	0.00261	0.00191
272.509	0.0109	0.00489	0.00368	0.00313	0.00261	0.00191
273.302	0.0109	0.00489	0.00368	0.00313	0.00261	0.00191
274.095	0.0109	0.00489	0.00368	0.00313	0.00261	0.00191
274.887	0.0109	0.00489	0.00368	0.00313	0.00261	0.00191
275.68	0.0109	0.00489	0.00368	0.00313	0.00261	0.00191
276.472	0.0109	0.00489	0.00368	0.00313	0.00261	0.00191
277.265	0.0109	0.00489	0.00368	0.00313	0.00261	0.00191
278.057	0.0109	0.00489	0.00368	0.00313	0.00261	0.00191
278.849	0.0109	0.00489	0.00368	0.00313	0.00261	0.00191
279.642	0.0109	0.00489	0.00368	0.00313	0.00261	0.00191
280.434	0.0109	0.00489	0.00368	0.00313	0.00261	0.00191
281.226	0.0109	0.00489	0.00368	0.00313	0.00261	0.00191
282.017	0.0109	0.00489	0.00368	0.00313	0.00261	0.00191
282.809	0.0109	0.00489	0.00368	0.00313	0.00261	0.00191
283.601	0.0109	0.00489	0.00368	0.00313	0.00261	0.00191
284.392	0.0109	0.00489	0.00368	0.00313	0.00261	0.00191
285.184	0.0109	0.00489	0.00368	0.00313	0.00261	0.00191
285.975	0.0109	0.00489	0.00368	0.00313	0.00261	0.00191
286.766	0.0109	0.00489	0.00368	0.00313	0.00261	0.00191
287.558	0.0109	0.00489	0.00368	0.00313	0.00261	0.00191
288.349	0.0109	0.00489	0.00368	0.00313	0.00261	0.00191
289.14	0.0109	0.00489	0.00368	0.00313	0.00261	0.00191
289.931	0.0109	0.00489	0.00368	0.00313	0.00261	0.00191
290.721	0.0109	0.00489	0.00368	0.00313	0.00261	0.00191
291.512	0.0109	0.00489	0.00368	0.00313	0.00261	0.00191
292.303	0.0109	0.00489	0.00368	0.00313	0.00261	0.00191
293.093	0.0109	0.00489	0.00368	0.00313	0.00261	0.00191
293.884	0.0109	0.00489	0.00368	0.00313	0.00261	0.00191
294.674	0.0109	0.00489	0.00368	0.00313	0.00261	0.00191
295.465	0.0109	0.00489	0.00368	0.00313	0.00261	0.00191
296.255	0.0109	0.00489	0.00368	0.00313	0.00261	0.00191
297.045	0.0109	0.00489	0.00368	0.00313	0.00261	0.00191
297.835	0.0109	0.00489	0.00368	0.00313	0.00261	0.00191
298.625	0.0109	0.00489	0.00368	0.00313	0.00261	0.00191
299.415	0.0109	0.00489	0.00368	0.00313	0.00261	0.00191
300.204	0.0109	0.00489	0.00368	0.00313	0.00261	0.00191
300.994	0.0109	0.00489	0.00368	0.00313	0.00261	0.00191
301.783	0.0109	0.00489	0.00368	0.00313	0.00261	0.00191
302.573	0.0109	0.00489	0.00368	0.00313	0.00261	0.00191
303.362	0.0109	0.00489	0.00368	0.00313	0.00261	0.00191
304.152	0.0109	0.00489	0.00368	0.00313	0.00261	0.00191
304.941	0.0109	0.00489	0.00368	0.00313	0.00261	0.00191
305.73	0.0109	0.00489	0.00368	0.00313	0.00261	0.00191
306.519	0.0109	0.00489	0.00368	0.00313	0.00261	0.00191
307.308	0.0109	0.00489	0.00368	0.00313	0.00261	0.00191
308.097	0.0109	0.00489	0.00368	0.00313	0.00261	0.00191
308.885	0.0109	0.00489	0.00368	0.00313	0.00261	0.00191
309.674	0.0109	0.00489	0.00368	0.00313	0.00261	0.00191
310.463	0.0109	0.00489	0.00368	0.00313	0.00261	0.00191
311.251	0.0109	0.00489	0.00368	0.00313	0.00261	0.00191
312.039	0.0109	0.00489	0.00368	0.00313	0.00261	0.00191
312.828	0.0109	0.00489	0.00368	0.00313	0.00261	0.00191
313.616	0.0109	0.00489	0.00368	0.00313	0.00261	0.00191
314.404	0.0109	0.00489	0.00368	0.00313	0.00261	0.00191
315.192	0.0109	0.00489	0.00368	0.00313	0.00261	0.00191
315.98	0.0109	0.00489	0.00368	0.00313	0.00261	0.00191
316.768	0.0109	0.00489	0.00368	0.00313	0.00261	0.00191
317.555	0.0109	0.00489	0.00368	0.00313	0.00261	0.00191
318.343	0.0109	0.00489	0.00368	0.00313	0.00261	0.00191
319.131	0.0109	0.00489	0.00368	0.00313	0.00261	0.00191
319.918	0.0109	0.00489	0.00368	0.00313	0.00261	0.00191
320.706	0.0109	0.00489	0.00368	0.00313	0.00261	0.00191
321.493	0.0109	0.00489	0.00368	0.00313	0.00261	0.00191
322.28	0.0109	0.00489	0.00368	0.00313	0.00261	0.00191
323.067	0.0109	0.00489	0.00368	0.00313	0.00261	0.00191
323.854	0.0109	0.00489	0.00368	0.00313	0.00261	0.00191
324.641	0.0109	0.00489	0.00368	0.00313	0.00261	0.00191
325.428	0.0109	0.00489	0.00368	0.00313	0.00261	0.00191
326.215	0.0109	0.00489	0.00368	0.00313	0.00261	0.00191
327.002	0.0109	0.00489	0.00368	0.00313	0.00261	0.00191
327.788	0.0109	0.00489	0.00368	0.00313	0.00261	0.00191
328.575	0.0109	0.00489	0.00368	0.00313	0.00261	0.00191
329.361	0.0109	0.00489	0.00368	0.00313	0.00261	0.00191
330.148	0.0109	0.00489	0.00368	0.00313	0.00261	0.00191
330.934	0.0109	0.00489	0.00368	0.00313	0.00261	0.00191
331.72	0.0109	0.00489	0.00368	0.00313	0.00261	0.00191
332.506	0.0109	0.00489	0.00368	0.00313	0.00261	0.00191
333.292	0.0109	0.00489	0.00368	0.00313	0.00261	0.00191
334.078	0.0109	0.00489	0.00368	0.00313	0.00261	0.00191
334.864	0.0109	0.00489	0.00368	0.00313	0.00261	0.00191
335.649	0.0109	0.00489	0.00368	0.00313	0.00261	0.00191
336.435	0.0109	0.00489	0.00368	0.00313	0.00261	0.00191
337.221	0.0109	0.00489	0.00368	0.00313	0.00261	0.00191
338.006	0.0109	0.00489	0.00368	0.00313	0.00261	0.00191
338.792	0.0109	0.00489	0.00368	0.00313	0.00261	0.00191
339.577	0.0109	0.00489	0.00368	0.00313	0.00261	0.00191
340.362	0.0109	0.00489	0.00368	0.00313	0.00261	0.00191
341.147	0.0109	0.00489	0.00368	0.00313	0.00261	0.00191
341.932	0.0109	0.00489	0.00368	0.00313	0.00261	0.00191
342.717	0.0109	0.00489	0.00368	0.00313	0.00261	0.00191
343.502	0.0109	0.00489	0.00368	0.00313	0.00261	0.00191
344.287	0.0109	0.00489	0.00368	0.00313	0.00261	0.00191
345.072	0.0109	0.00489	0.00368	0.00313	0.00261	0.00191
345.856	0.0109	0.00489	0.00368	0.00313	0.00261	0.00191
346.641	0.0109	0.00489	0.00368	0.00313	0.00261	0.00191
347.425	0.0109	0.00489	0.00368	0.00313	0.00261	0.00191
348.209	0.0109	0.00489	0.00368	0.00313	0.00261	0.00191
348.994	0.0109	0.00489	0.00368	0.00313	0.00261	0.00191
349.778	0.0109	0.00489	0.00368	0.00313	0.00261	0.00191
350.562	0.0109	0.00489	0.00368	0.00313	0.00261	0.00191
351.346	0.0109	0.00489	0.00368	0.00313	0.00261	0.00191
352.13	0.0109	0.00489	0.00368	0.00313	0.00261	0.00191
352.914	0.0109	0.00489	0.00368	0.00313	0.00261	0.00191
353.698	0.0109	0.00489	0.00368	0.00313	0.00261	0.00191
354.481	0.0109	0.00489	0.00368	0.00313	0.00261	0.00191
355.265	0.0109	0.00489	0.00368	0.00313	0.00261	0.00191
356.048	0.0109	0.00489	0.00368	0.00313	0.00261	0.00191
356.832	0.0109	0.00489	0.00368	0.00313	0.00261	0.00191
357.615	0.0109	0.00489	0.00368	0.00313	0.00261	0.00191
358.398	0.0109	0.00489	0.00368	0.00313	0.00261	0.00191
359.181	0.00523	0.00489	0.00164	0.00204	0.00152	0.00123
359.965	0.00994	0.00547	0.00409	0.00313	0.00261	0.0026
360.748	0.00705	0.00432	0.00243	0.00166	0.00122	0.00168
361.53	0.01186	0.00374	0.00451	0.00239	0.00288	0.00145
362.313	0.00593	0.00132	0.0011	0.000464123	0.00059703	0
363.096	0.00695	0.00371	0.00325	0.002	0.00175	0.0012
363.879	0.0109	0.0037	0.00153	0.00199	0.00289	0.00215
364.661	0.01682	0.0043	0.0041	0.00502	0.00318	0.00238
365.444	0.0099	0.00369	0.00281	0.00428	0.00203	0.00215
366.226	0.00787	0.00308	0.00193	0.00158	0.00231	0.00215
367.009	0.0109	0.00249	0.00281	0.00236	0	0.000705564
367.791	0.0109	0.00187	0.00193	0.0039	0.00319	0.00142
368.573	0.00685	0.00368	0.00149	0.00274	0.00173	0.00118
369.355	0.00889	0.00369	0.00238	0.00121	0.00261	0.000464287
370.137	0.00588	0.00129	0.00151	0.00159	0.00145	0.000223215
370.919	0.01293	0.00671	0.00324	0.00235	0.00319	0.00191
371.701	0.00789	0.00249	0.00108	0.000823033	0.000867785	0.00143
372.483	0.00991	0.0043	0.00454	0.00313	0.00318	0.00167
373.264	0.00789	0.00309	0.00108	0.00198	0.00145	0.00215
374.046	0.0109	0.0037	0.00497	0.00237	0.00203	0.00167
374.827	0.0109	0.00489	0.00411	0.00503	0.00261	0.00239
375.609	0.00891	0.00668	0.00282	0.00313	0.00261	0.00119
376.39	0.01387	0.00608	0.00453	0.00351	0.00318	0.00286
377.171	0.00497	0.000752232	0.000691521	0.000102427	3.88604e-05	0.000486288
377.953	0.01382	0.00664	0.00368	0.0035	0.00205	0.00238
378.734	0.00993	0.00489	0.0041	0.00201	0.00176	0.00168
379.515	0.00894	0.00196	0.00198	0.0035	0.00176	0.00144
380.296	0.00796	0.00372	0.00241	0.00125	0.00289	0.00215
381.076	0.00798	0.00315	0.00284	0.00238	0.00233	0.00121
381.857	0.0138	0.00316	0.00326	0.00239	0.00261	0.00168
382.638	0.0109	0.00546	0.00531	0.00277	0.00315	0.00214
383.418	0.00415	0.00258	0.0016	0.000544112	0.000657372	0.00145
384.199	0.009	0.00319	0.00368	0.0024	0.00288	0.00305
384.979	0.00808	0.00377	0.00327	0.00133	0.00179	0.000555454
385.76	0.00711	0.00489	0.00286	0.00277	0.00261	0.00191
386.54	0.009	0.00376	0.00286	0.00168	0.00179	0.000771103
387.32	0.00998	0.00434	0.00208	0.00207	0.00181	0.00102
388.1	0.00999	0.00654	0.00328	0.00453	0.00234	0.00147
388.88	0.00815	0.00325	0.00368	0.00418	0.00287	0.00191
389.66	0.00907	0.0027	0.00447	0.00173	0.00208	0.00147
390.44	0	0.000544108	0.000541494	0	0.000771297	0.000819614
391.22	0.00636	0	0.0025	0.00104	0.0013	0.000165415
392	0.01275	0.00213	0.00447	0.00384	0.00261	0.00213
392.779	0.00727	0.00489	0.00172	0.00243	0.00156	0.00191
393.559	0.00912	0.00382	0.00291	0.00176	0.00235	0.00234
394.338	0.01	0.00381	0.00368	0.00451	0.00287	0.00191
395.118	0.00913	0.00278	0.00215	0.00347	0.00235	0.00149
395.897	0.00915	0.00332	0.00254	0.00346	0.00235	0.0017
396.676	0.00825	0.00489	0.00406	0.00313	0.00286	0.00127
397.456	0.01178	0.00699	0.00443	0.0038	0.00185	0.0017
398.235	0.01002	0.0033	0.00558	0.00347	0.00337	0.00255
399.014	0.00918	0.00232	0.00108	0.00214	0.00112	0.00108
399.793	0.01005	0.00489	0.00368	0.00345	0.00187	0.00171
400.571	0.0092	0.00336	0	0.00117	0.00162	0.000886993
401.35	0.01175	0.00387	0.00221	0.00313	0.00211	0.0015
402.129	0.0092	0.00285	0.00257	0.0015	0.00261	0.00109
402.907	0.01175	0.00388	0.00222	0.00248	0.00236	0.000896517
403.686	0.00923	0.00489	0.0044	0.00345	0.00212	0.00191
404.464	0.00839	0.00139	0.00259	0.00185	0.00164	0.00111
405.243	0.01256	0.00291	0.000461121	0.00376	0.00404	0.00231
406.021	0.0051	0.00341	0.00332	0.00249	0.00189	0.00131
406.799	0.0109	0.00342	0.00226	0.00187	0.00166	0.00132
407.577	0.01172	0.00392	0.00262	0.00219	0.00167	0.00171
408.355	0.01172	0.00392	0.00297	0.00344	0.00284	0.00132
409.133	0.00929	0.00489	0.00506	0.00344	0.00284	0.0021
409.911	0.0109	0.00585	0.00195	0.00282	0.00145	0.00172
410.689	0.00851	0.00156	0.00368	0.00221	0.00192	0.00172
411.467	0.0101	0.00394	0.00471	0.00374	0.00238	0.00191
412.244	0.01248	0.00442	0.00368	0.00313	0.00284	0.00286
413.022	0.01247	0.00489	0.00368	0.00493	0.00329	0.00229
413.8	0.01401	0.00536	0.003	0.00283	0.00283	0.00172
414.577	0.01012	0.0035	0.00435	0.00313	0.00238	0.00116
415.354	0.01168	0.00397	0.00267	0.00342	0.00216	0.00172
416.132	0.00939	0.00399	0.00302	0.00371	0.00283	0.00155
416.909	0.01396	0.00489	0.00368	0.00313	0.00349	0.00264
417.686	0.0109	0.00535	0.00302	0.00342	0.00282	0.00191
418.463	0.0064	0.00265	0.00206	0.00198	0.00304	0.00155
419.24	0.01015	0.00624	0.00271	0.00284	0.00131	0.00209
420.017	0.01015	0.00489	0.00271	0.00256	0.00239	0.00227
420.794	0.00794	0.00489	0.00336	0.00313	0.00197	0.00155
421.57	0.01163	0.00489	0.00336	0.00257	0.0024	0.00261
422.347	0.01017	0.00358	0.00399	0.00229	0.00218	0.00173
423.124	0.01017	0.00446	0.00336	0.00369	0.00408	0.00279
423.9	0.0109	0.00575	0.00368	0.00313	0.00281	0.00191
424.676	0.01018	0.00619	0.00306	0.00395	0.00323	0.00156
425.453	0.00945	0.00229	0.0043	0.0023	0.00177	0.00174
426.229	0.0109	0.00618	0.0046	0.00367	0.00281	0.00174
427.005	0.00733	0.00404	0.00244	0.00286	0.00178	0.00122
427.781	0.00668	0.00321	0.00246	0.00205	0.00281	0.00157
428.557	0.0102	0.00238	0.00247	0.00286	0.002	0.00174
429.333	0.01302	0.00489	0.00398	0.0034	0.00261	0.00259
430.109	0.0102	0.00573	0.00247	0.0034	0.0022	0.00208
430.885	0.0109	0.00531	0.00338	0.00419	0.00301	0.00257
431.661	0.01021	0.00489	0.00279	0.00339	0.00281	0.00257
432.436	0.00884	0.00366	0.0016	0.00181	0.000821885	0.00174
433.212	0.00955	0.00449	0.00426	0.00313	0.003	0.00207
433.988	0.01022	0.00326	0.00368	0.00313	0.003	0.00256
434.763	0.01361	0.0053	0.00572	0.00391	0.0028	0.00207
435.538	0.01158	0.0053	0.00455	0.00313	0.00319	0.00207
436.314	0.00892	0.00331	0.00339	0.00439	0.0028	0.00207
437.089	0.00757	0.0037	0.00253	0.00236	0.00222	0.00143
437.864	0.00959	0.00332	0.00368	0.00187	0.00204	0.00223
438.639	0.01025	0.00568	0.00453	0.00338	0.00223	0.00159
439.414	0.0096	0.00528	0.0034	0.00338	0.00242	0.00175
440.189	0.00766	0.00412	0.00424	0.00238	0.00186	0.00191
440.964	0.01025	0.00215	0.00311	0.00338	0.00336	0.00191
441.739	0.01348	0.00335	0.00368	0.00239	0.00242	0.00176
442.513	0.00961	0.00528	0.00395	0.00362	0.00335	0.00237
443.288	0.01026	0.00451	0.00423	0.00264	0.00298	0.00206
444.062	0.0109	0.00451	0.00395	0.00337	0.00316	0.00252
444.837	0.00963	0.00413	0.00368	0.00459	0.00224	0.00222
445.611	0.01217	0.00489	0.00177	0.00264	0.00224	0.00176
446.386	0.00713	0.00377	0.00341	0.00313	0.00279	0.00161
447.16	0.00965	0.00414	0.00395	0.00289	0.00261	0.00221
447.934	0.00589	0.00377	0.00205	0.00193	0.00152	0.00161
448.708	0.01152	0.00304	0.00207	0.00218	0.00207	0.00146
449.482	0.00968	0.00233	0.00447	0.00242	0.00261	0.00132
450.256	0.014	0.00489	0.00421	0.0036	0.00368	0.00295
451.03	0.00906	0.00526	0.00288	0.00172	0.00207	0.00191
451.804	0.0109	0.00453	0.00447	0.0036	0.00261	0.00191
452.577	0.01457	0.00526	0.00552	0.00406	0.00349	0.0025
453.351	0.01453	0.00598	0.00498	0.00405	0.00313	0.00293
454.125	0.0097	0.00417	0.00446	0.00359	0.00226	0.00191
454.898	0.00909	0.00453	0.00342	0.00359	0.00226	0.00191
455.672	0.0097	0.00525	0.00445	0.00267	0.00226	0.00177
456.445	0.0103	0.00382	0.00419	0.00336	0.00295	0.0022
457.218	0.0103	0.00489	0.00393	0.00336	0.00278	0.00234
457.991	0.00912	0.00525	0.00368	0.00358	0.00346	0.00191
458.765	0.00794	0.00171	0.00138	0.00268	0.00244	0.00134
459.538	0.00973	0.00489	0.00317	0.00245	0.00278	0.00233
460.311	0.00857	0.00419	0.00368	0.00357	0.00143	0.00149
461.084	0.00857	0.00559	0.00418	0.0029	0.00278	0.00205
461.856	0.00857	0.00489	0.00443	0.00268	0.00143	0.00275
462.629	0.01322	0.00455	0.00368	0.00246	0.00261	0.00177
463.402	0.01033	0.00317	0.00368	0.00335	0.00244	0.00191
464.175	0.01033	0.00558	0.00516	0.00335	0.00261	0.00191
464.947	0.00976	0.00455	0.00442	0.004	0.00294	0.00205
465.72	0.00804	0.00387	0.00294	0.00269	0.0031	0.00177
466.492	0.00863	0.00251	0.00319	0.00313	0.00244	0.00177
467.264	0.01033	0.00489	0.00294	0.00313	0.00326	0.00191
468.037	0.01034	0.00422	0.00246	0.00291	0.00277	0.00177
468.809	0.00864	0.0032	0.00368	0.00248	0.00244	0.00164
469.581	0.01315	0.00523	0.00513	0.00464	0.00244	0.00259
470.353	0.00978	0.00389	0.00344	0.00291	0.00228	0.00151
471.125	0.01034	0.00355	0.00247	0.00227	0.00212	0.00204
471.897	0.00979	0.00622	0.00415	0.00419	0.00341	0.00218
472.669	0.01201	0.00423	0.00535	0.00355	0.00341	0.00231
473.441	0.01035	0.00423	0.00391	0.00334	0.00292	0.00191
474.212	0.01145	0.00522	0.00344	0.00292	0.00277	0.00244
474.984	0.01199	0.00653	0.00485	0.00438	0.00355	0.00309
475.756	0.0109	0.00489	0.00391	0.00376	0.00308	0.00283
476.527	0.00927	0.00424	0.00204	0.00209	0.00135	0.00139
477.298	0.00927	0.00359	0.00414	0.0023	0.00261	0.00217
478.07	0.00874	0.00392	0.00344	0.00251	0.00245	0.00165
478.841	0.01358	0.00425	0.0046	0.00292	0.00323	0.00242
479.612	0.00875	0.00393	0.00205	0.00292	0.00198	0.00113
480.383	0.00769	0.00393	0.00183	0.0019	0.00245	0.00165
481.155	0.0109	0.00617	0.00414	0.00333	0.0023	0.00255
481.926	0.00984	0.00489	0.00322	0.00272	0.00291	0.00255
482.697	0.01037	0.00553	0.00345	0.00292	0.00307	0.00165
483.467	0.00931	0.00553	0.00322	0.00333	0.00245	0.00216
484.238	0.00932	0.00331	0.0039	0.00232	0.00291	0.00229
485.009	0.01038	0.00614	0.00368	0.00253	0.00291	0.00216
485.78	0.00829	0.00489	0.00323	0.00333	0.00231	0.00216
486.55	0.01194	0.00645	0.00435	0.00293	0.00276	0.00241
487.321	0.00986	0.00396	0.00345	0.00253	0.00276	0.00191
488.091	0.01401	0.00489	0.00457	0.00491	0.00365	0.00253
488.861	0.00987	0.00273	0.00212	0.00234	0.00231	0.00154
489.632	0.01142	0.00643	0.00545	0.00332	0.00305	0.00228
490.402	0.01296	0.00366	0.00568	0.00352	0.00305	0.0024
491.172	0.00987	0.0052	0.0039	0.00392	0.0029	0.00203
491.942	0.00885	0.00428	0.00235	0.00254	0.00216	0.00142
492.712	0.0109	0.00612	0.0039	0.00293	0.0029	0.00252
493.482	0.00936	0.00459	0.00368	0.00352	0.00305	0.0024
494.252	0.01192	0.0052	0.00434	0.0041	0.00261	0.00252
495.022	0.00988	0.00398	0.00368	0.00274	0.00246	0.00154
495.792	0.00834	0.0052	0.00301	0.00391	0.00246	0.00179
496.562	0.0109	0.00428	0.00368	0.00293	0.00246	0.00154
497.331	0.0109	0.0052	0.00455	0.00352	0.00261	0.00167
498.101	0.0109	0.00398	0.00368	0.00313	0.00246	0.00227
498.87	0.00939	0.00489	0.00324	0.00351	0.0029	0.00203
499.64	0.0109	0.0055	0.00411	0.00313	0.00217	0.00191
500.409	0.0109	0.0073	0.00433	0.00294	0.00362	0.00275
501.178	0.0124	0.00668	0.00282	0.00351	0.00304	0.00251
501.948	0.00891	0.0037	0.00368	0.00275	0.00232	0.000952263
502.717	0.01288	0.00489	0.00389	0.00313	0.00318	0.00191
503.486	0.00991	0.00489	0.00304	0.00294	0.00261	0.00191
504.255	0.00942	0.00489	0.00325	0.00332	0.00261	0.00167
505.024	0.0109	0.00548	0.00474	0.0035	0.00289	0.00238
505.793	0.01237	0.00519	0.00452	0.00369	0.00275	0.00226
506.561	0.01041	0.00431	0.00326	0.00257	0.00275	0.00168
507.33	0.01042	0.00431	0.0041	0.00331	0.00289	0.00203
508.099	0.01139	0.00577	0.00431	0.00406	0.00275	0.00261
508.867	0.00993	0.00315	0.00305	0.00331	0.00219	0.00226
509.636	0.01331	0.00576	0.00388	0.00313	0.00289	0.00226
510.405	0.0109	0.00633	0.00368	0.00405	0.00316	0.00179
511.173	0.01042	0.00633	0.0043	0.00423	0.00288	0.00226
511.941	0.00947	0.00347	0.00368	0.00295	0.00343	0.00237
512.71	0.01042	0.00518	0.00388	0.0024	0.00233	0.00191
513.478	0.0109	0.00575	0.00491	0.00404	0.00316	0.00191
514.246	0.00901	0.00433	0.00347	0.00313	0.00261	0.00157
515.014	0.01138	0.00603	0.00429	0.00276	0.00247	0.00259
515.782	0.01137	0.00517	0.00388	0.00367	0.00274	0.00225
516.55	0.01043	0.00404	0.00245	0.00349	0.00179	0.00214
517.318	0.00996	0.00433	0.00286	0.00259	0.00233	0.0018
518.086	0.01184	0.00629	0.00489	0.00402	0.00342	0.00236
518.853	0.0109	0.00602	0.00428	0.00295	0.00301	0.00191
519.621	0.00997	0.00545	0.00408	0.00402	0.00261	0.00247
520.389	0.0095	0.00434	0.00388	0.00348	0.00328	0.00213
521.156	0.0109	0.00489	0.00348	0.00348	0.00314	0.00191
521.924	0.0109	0.00545	0.00428	0.00384	0.00301	0.00224
522.691	0.01229	0.006	0.00467	0.00366	0.00261	0.00224
523.459	0.01228	0.00544	0.00487	0.00419	0.00301	0.00224
524.226	0.01136	0.00407	0.00407	0.00383	0.00327	0.00246
524.993	0.00906	0.00407	0.00308	0.00313	0.00274	0.00202
525.76	0.01273	0.00626	0.00387	0.00383	0.0034	0.00213
526.527	0.00861	0.00325	0.00308	0.0019	0.00234	0.00158
527.294	0.00999	0.00489	0.00427	0.00295	0.00221	0.00213
528.061	0.01181	0.00435	0.00368	0.00348	0.003	0.00267
528.828	0.00818	0.00353	0.00348	0.00278	0.00234	0.00202
529.595	0.00817	0.00408	0.0025	0.00243	0.00248	0.00158
530.362	0.00774	0.00381	0.00348	0.00261	0.00248	0.00158
531.129	0.00909	0.00571	0.00426	0.0033	0.00326	0.00191
531.895	0.0109	0.003	0.00329	0.00278	0.00248	0.0018
532.662	0.0118	0.00489	0.00387	0.00382	0.00313	0.00191
533.429	0.01	0.00408	0.0027	0.00313	0.00261	0.00213
534.195	0.0118	0.0057	0.00445	0.0033	0.00313	0.00277
534.961	0.0109	0.00435	0.0029	0.00347	0.00326	0.00202
535.728	0.01135	0.00489	0.00426	0.00347	0.00287	0.00213
536.494	0.0109	0.00382	0.00233	0.00262	0.0017	0.00159
537.26	0.01269	0.00543	0.00426	0.00296	0.00248	0.00223
538.026	0.01224	0.00383	0.00329	0.0033	0.00274	0.00202
538.792	0.00956	0.00516	0.0031	0.00313	0.00274	0.00191
539.558	0.00867	0.00516	0.00387	0.00296	0.00325	0.00287
540.324	0.00957	0.00383	0.00272	0.0033	0.00248	0.0018
541.09	0.00957	0.00595	0.00444	0.00313	0.00312	0.00287
541.856	0.01046	0.00542	0.00444	0.0033	0.00273	0.00223
542.622	0.01134	0.00674	0.00387	0.00347	0.00337	0.00265
543.388	0.01046	0.00595	0.00501	0.00431	0.00324	0.00254
544.153	0.01046	0.00437	0.00425	0.00397	0.00362	0.00265
544.919	0.00782	0.00542	0.00406	0.0033	0.00324	0.00254
545.684	0.01309	0.00647	0.00462	0.0038	0.00413	0.00317
546.45	0.00871	0.00463	0.00349	0.00346	0.00286	0.00265
547.215	0.01222	0.00489	0.00481	0.00363	0.00413	0.00265
547.981	0.00959	0.00542	0.00368	0.0043	0.00286	0.00275
548.746	0.01308	0.00568	0.00481	0.00446	0.00399	0.00285
549.511	0.01308	0.00594	0.00574	0.00396	0.00386	0.00285
550.276	0.01177	0.00515	0.00405	0.00396	0.00261	0.00275
551.041	0.01264	0.00489	0.00405	0.00462	0.00336	0.00264
551.806	0.01177	0.00515	0.00386	0.00313	0.00273	0.00243
552.571	0.00874	0.0036	0.00293	0.00329	0.00261	0.00284
553.336	0.0109	0.00438	0.00368	0.00395	0.00348	0.00263
554.101	0.01047	0.00619	0.00405	0.00429	0.00311	0.00305
554.866	0.01047	0.00541	0.00461	0.00428	0.0041	0.00305
555.63	0.01047	0.00593	0.00517	0.00412	0.00385	0.00305
556.395	0.01306	0.00592	0.00461	0.00478	0.00397	0.00325
557.16	0.01305	0.00669	0.00479	0.00494	0.00472	0.00325
557.924	0.01348	0.00618	0.0059	0.00412	0.00447	0.00304
558.689	0.01219	0.00566	0.0046	0.00444	0.00434	0.00366
559.453	0.01218	0.0072	0.00497	0.00444	0.00372	0.00324
560.218	0.0109	0.00617	0.00442	0.00362	0.00347	0.00335
560.982	0.00962	0.0054	0.00423	0.00411	0.00372	0.00304
561.746	0.01261	0.00668	0.00607	0.00476	0.00446	0.00365
562.51	0.0139	0.0072	0.00515	0.00542	0.00458	0.00376
563.274	0.00877	0.00413	0.00552	0.00394	0.00372	0.00386
564.038	0.01516	0.00693	0.0057	0.00492	0.00494	0.00457
564.802	0.01387	0.00845	0.00715	0.00556	0.00506	0.00507
565.566	0.01387	0.00642	0.00624	0.00556	0.00518	0.00415
566.33	0.01302	0.00642	0.00514	0.0054	0.00481	0.00486
567.094	0.01259	0.00565	0.00623	0.00491	0.00529	0.00485
567.858	0.01344	0.00717	0.00732	0.00523	0.00566	0.00516
568.621	0.01555	0.00793	0.00714	0.00636	0.00602	0.00597
569.385	0.00921	0.00667	0.00569	0.00588	0.00481	0.00496
570.149	0.01217	0.00844	0.00769	0.00717	0.00615	0.00607
570.912	0.01596	0.00968	0.00749	0.00732	0.00711	0.00676
571.676	0.01804	0.00941	0.00784	0.00843	0.00745	0.00684
572.439	0.01427	0.00791	0.00749	0.00667	0.00673	0.00655
573.202	0.013	0.00992	0.00947	0.00859	0.00818	0.00856
573.966	0.01678	0.00967	0.01001	0.00955	0.00842	0.00805
574.729	0.01467	0.0114	0.01017	0.00921	0.009	0.00803
575.492	0.01509	0.01066	0.00801	0.00906	0.00914	0.00895
576.255	0.01676	0.01115	0.00909	0.00969	0.01021	0.00893
577.018	0.018	0.01363	0.01268	0.00984	0.01104	0.01012
577.781	0.018	0.01214	0.01232	0.01255	0.01188	0.01073
578.544	0.01882	0.01262	0.01122	0.01126	0.01187	0.01191
579.307	0.02007	0.01362	0.01338	0.01301	0.01259	0.01301
580.07	0.02007	0.01537	0.01446	0.01301	0.01259	0.01311
580.832	0.01717	0.01339	0.01448	0.01335	0.01345	0.01373
581.595	0.0209	0.01512	0.01536	0.01461	0.0156	0.01581
582.358	0.02382	0.01661	0.01734	0.01636	0.01656	0.01681
583.12	0.02419	0.01806	0.01729	0.0179	0.01794	0.01735
583.883	0.02253	0.01905	0.01836	0.01838	0.01783	0.01855
584.645	0.02466	0.01936	0.02022	0.02147	0.02138	0.02002
585.408	0.02838	0.02182	0.02091	0.02175	0.02242	0.02178
586.17	0.02879	0.02332	0.02252	0.02494	0.02266	0.02318
586.932	0.02838	0.02457	0.02288	0.02478	0.02254	0.02448
587.694	0.03005	0.02506	0.02647	0.02653	0.02555	0.02708
588.457	0.03217	0.0291	0.0276	0.02818	0.02849	0.02963
589.219	0.03463	0.03229	0.03025	0.02924	0.03048	0.03128
589.981	0.03713	0.03055	0.03223	0.0302	0.03156	0.03338
590.743	0.03755	0.03354	0.0351	0.03323	0.03613	0.03658
591.505	0.04046	0.03828	0.03708	0.03722	0.03745	0.03958
592.267	0.04171	0.03853	0.03852	0.03929	0.04058	0.04228
593.028	0.04678	0.0401	0.04237	0.04176	0.04427	0.04466
593.79	0.04804	0.04459	0.04777	0.04687	0.04741	0.05007
594.552	0.05088	0.05124	0.04733	0.04918	0.04936	0.05118
595.314	0.05723	0.05134	0.05354	0.0531	0.05416	0.05559
596.075	0.05954	0.05389	0.05549	0.05704	0.05947	0.05967
596.837	0.06442	0.06025	0.06058	0.06233	0.06308	0.06622
597.598	0.06639	0.06634	0.06351	0.06428	0.0663	0.06848
598.36	0.07426	0.06957	0.07173	0.07078	0.07181	0.07574
599.121	0.07744	0.07414	0.07534	0.07744	0.07716	0.08056
599.882	0.0769	0.07647	0.07734	0.07667	0.08237	0.08664
600.644	0.08665	0.08274	0.0866	0.08629	0.09089	0.09191
601.405	0.0902	0.09242	0.09317	0.09446	0.09664	0.10041
602.166	0.10007	0.09267	0.09761	0.10075	0.1046	0.10899
602.927	0.10768	0.10477	0.10627	0.10919	0.10972	0.11518
603.688	0.11036	0.11167	0.11437	0.11321	0.12203	0.12183
604.449	0.11996	0.11684	0.12313	0.1219	0.12698	0.13032
605.21	0.1279	0.12491	0.13327	0.13164	0.13733	0.14288
605.971	0.13133	0.13806	0.13688	0.14088	0.14516	0.15158
606.732	0.14802	0.14586	0.14864	0.15086	0.15515	0.16263
607.493	0.16065	0.1578	0.15989	0.16036	0.16585	0.17504
608.253	0.16522	0.16989	0.17236	0.17295	0.18006	0.18415
609.014	0.18113	0.18193	0.18269	0.18672	0.19187	0.19876
609.774	0.19774	0.19471	0.19569	0.20156	0.20517	0.21049
610.535	0.20264	0.20047	0.21026	0.21221	0.21719	0.22459
611.296	0.21359	0.21544	0.22487	0.22693	0.23403	0.23947
612.056	0.22654	0.2281	0.23822	0.23995	0.24641	0.25754
612.816	0.24557	0.25087	0.25499	0.25823	0.2643	0.27581
613.577	0.25894	0.26202	0.27176	0.27141	0.28242	0.29185
614.337	0.28146	0.28108	0.28672	0.28972	0.29817	0.31036
615.097	0.2936	0.29391	0.30399	0.30967	0.31311	0.32627
615.857	0.3108	0.31294	0.32454	0.32829	0.33854	0.34377
616.617	0.33726	0.3331	0.34149	0.34525	0.362	0.36567
617.377	0.35021	0.3498	0.36416	0.36691	0.378	0.39284
618.137	0.36672	0.37428	0.38345	0.38829	0.3982	0.41301
618.897	0.39185	0.39369	0.40425	0.40629	0.42323	0.43772
619.657	0.4186	0.41625	0.43257	0.43714	0.44593	0.45757
620.417	0.43725	0.44075	0.45566	0.46087	0.46968	0.48315
621.177	0.46077	0.46622	0.47804	0.48662	0.50092	0.50962
621.937	0.49054	0.49659	0.50374	0.50877	0.52002	0.53729
622.696	0.51736	0.52188	0.53791	0.53271	0.55157	0.56372
623.456	0.52795	0.54377	0.5572	0.5607	0.57433	0.59103
624.216	0.55932	0.56426	0.58422	0.58484	0.60685	0.61658
624.975	0.58649	0.59896	0.61065	0.61665	0.63179	0.64743
625.735	0.61529	0.62736	0.6376	0.64568	0.66118	0.67684
626.494	0.64896	0.65189	0.67189	0.67145	0.68871	0.70099
627.253	0.67777	0.68102	0.70042	0.70389	0.71471	0.73157
628.013	0.70838	0.71039	0.72205	0.73342	0.74199	0.76115
628.772	0.73764	0.73626	0.7575	0.74847	0.76799	0.78326
629.531	0.7724	0.7747	0.78192	0.7882	0.79704	0.81139
630.29	0.79058	0.79175	0.80439	0.80836	0.8171	0.83701
631.049	0.81635	0.82066	0.82976	0.83994	0.84268	0.86224
631.808	0.84414	0.83972	0.85149	0.85568	0.87302	0.88892
632.567	0.86593	0.85641	0.88253	0.88709	0.89566	0.90448
633.326	0.89281	0.87754	0.90003	0.90614	0.91259	0.92952
634.085	0.89741	0.90254	0.91423	0.92265	0.93046	0.94134
634.844	0.92431	0.92481	0.94557	0.94991	0.94318	0.95876
635.603	0.94035	0.93341	0.94588	0.95939	0.96687	0.97924
636.362	0.96389	0.94347	0.96602	0.97026	0.96728	0.97702
637.12	0.96038	0.96925	0.98102	0.98571	0.98044	0.98845
637.879	0.96836	0.98011	0.9917	0.99084	0.98657	0.99443
638.638	0.99513	0.98439	0.99214	1	0.99619	0.99641
639.396	0.99709	0.9888	0.98755	0.99811	0.98739	1
640.155	0.99765	1	1	0.99298	1	0.99445
640.913	1	0.9837	0.9983	0.98898	0.99131	0.98831
641.671	0.99689	0.98472	0.98089	0.99011	0.98255	0.98285
642.43	0.98218	0.97607	0.97684	0.98581	0.97299	0.97152
643.188	0.98431	0.95608	0.97211	0.96683	0.96559	0.96496
643.946	0.97166	0.96304	0.9547	0.95352	0.94318	0.94653
644.704	0.95662	0.93957	0.9479	0.93944	0.93338	0.93124
645.462	0.95549	0.92631	0.92414	0.93054	0.912	0.91805
646.221	0.91985	0.90615	0.91541	0.90329	0.89834	0.88895
646.979	0.91713	0.88414	0.88553	0.87695	0.87024	0.86722
647.737	0.88573	0.85705	0.86226	0.86548	0.85	0.83907
648.494	0.86291	0.8394	0.84082	0.82912	0.82342	0.81793
649.252	0.83837	0.81596	0.80615	0.80944	0.79462	0.78905
650.01	0.8052	0.79775	0.79041	0.78398	0.77525	0.76205
650.768	0.78135	0.76692	0.76159	0.7631	0.74767	0.73955
651.526	0.74807	0.73611	0.73614	0.73355	0.7215	0.7098
652.283	0.72702	0.70916	0.70738	0.70047	0.69243	0.68243
653.041	0.69671	0.68948	0.68348	0.68613	0.66438	0.65877
653.799	0.66906	0.65666	0.65842	0.64655	0.63525	0.63166
654.556	0.65995	0.62648	0.61969	0.6224	0.61026	0.60288
655.314	0.62142	0.59844	0.6	0.59657	0.58264	0.57314
656.071	0.60242	0.57135	0.57122	0.55867	0.55158	0.55172
656.828	0.56501	0.5521	0.54243	0.54399	0.53151	0.52768
657.586	0.53792	0.52944	0.52039	0.51757	0.50805	0.49936
658.343	0.52828	0.50501	0.49636	0.49744	0.48597	0.47696
659.1	0.49213	0.47941	0.4699	0.47004	0.45886	0.45819
659.857	0.47023	0.45725	0.45067	0.44444	0.43438	0.42693
660.614	0.45232	0.43629	0.42971	0.42311	0.41703	0.40409
661.372	0.42251	0.41284	0.40685	0.40507	0.39348	0.3926
662.129	0.40056	0.39038	0.3855	0.38201	0.37194	0.36874
662.886	0.3826	0.3696	0.36622	0.36628	0.35489	0.35227
663.642	0.36269	0.34547	0.34759	0.34403	0.33483	0.32887
664.399	0.34587	0.32899	0.3273	0.32504	0.31582	0.31462
665.156	0.3291	0.31035	0.30784	0.3064	0.30292	0.29842
665.913	0.30633	0.29793	0.29596	0.29464	0.28667	0.27897
666.67	0.30658	0.28538	0.27983	0.27658	0.26879	0.26755
667.426	0.27935	0.26454	0.26568	0.25728	0.25354	0.25372
668.183	0.26481	0.24942	0.24893	0.24422	0.23849	0.2369
668.94	0.25614	0.23628	0.23529	0.23508	0.22755	0.22654
669.696	0.23532	0.21807	0.22269	0.219	0.21265	0.21165
670.453	0.22255	0.20892	0.21069	0.20549	0.20452	0.20227
671.209	0.21373	0.2022	0.19684	0.19551	0.18889	0.1887
671.966	0.19406	0.19236	0.18611	0.17985	0.17893	0.17878
672.722	0.18443	0.17435	0.17937	0.17602	0.16735	0.1678
673.478	0.17186	0.16855	0.16793	0.16209	0.1613	0.16106
674.235	0.16429	0.15834	0.15406	0.15314	0.14924	0.1503
674.991	0.1622	0.15216	0.14672	0.14483	0.14397	0.14152
675.747	0.14849	0.14275	0.13995	0.13542	0.13419	0.13494
676.503	0.14406	0.13576	0.12934	0.13064	0.12745	0.12498
677.259	0.13221	0.12588	0.12333	0.1255	0.11616	0.11797
678.015	0.1302	0.11838	0.11549	0.11669	0.1122	0.11264
678.771	0.1209	0.11452	0.10921	0.10803	0.10334	0.10633
679.527	0.12317	0.10772	0.10367	0.10267	0.10121	0.10033
680.283	0.11	0.10098	0.0944	0.0983	0.09413	0.09344
681.039	0.10048	0.09318	0.09022	0.09137	0.08847	0.08867
681.795	0.09336	0.09142	0.08883	0.08581	0.08268	0.08291
682.55	0.09395	0.08113	0.08199	0.08131	0.07803	0.07908
683.306	0.08418	0.0826	0.0769	0.07727	0.07628	0.07362
684.062	0.08418	0.07359	0.07533	0.07151	0.07064	0.07001
684.817	0.08012	0.06799	0.07024	0.06777	0.067	0.06473
685.573	0.07578	0.06349	0.06263	0.06526	0.06172	0.06252
686.329	0.06774	0.06288	0.05994	0.05944	0.05878	0.05911
687.084	0.0657	0.05872	0.05818	0.05773	0.05548	0.05549
687.839	0.06284	0.05579	0.05571	0.05272	0.05253	0.05186
688.595	0.05957	0.05237	0.04919	0.05226	0.05124	0.04686
689.35	0.05834	0.05041	0.05025	0.04944	0.0464	0.04539
690.105	0.05517	0.04659	0.04469	0.04656	0.04425	0.04401
690.861	0.05148	0.04585	0.04293	0.0417	0.04058	0.04017
691.616	0.04861	0.0407	0.04063	0.04092	0.03987	0.03752
692.371	0.04589	0.04061	0.0399	0.03872	0.03718	0.03648
693.126	0.04425	0.03642	0.03688	0.0351	0.03564	0.03382
693.881	0.04336	0.03611	0.03575	0.03456	0.03178	0.03119
694.636	0.04254	0.03464	0.0315	0.03252	0.03024	0.02991
695.391	0.03519	0.03298	0.0312	0.02896	0.02851	0.02789
696.146	0.03937	0.02859	0.0293	0.02681	0.02833	0.02676
696.901	0.03612	0.03112	0.02757	0.02686	0.02683	0.02562
697.656	0.03654	0.02988	0.02793	0.02796	0.02528	0.02582
698.411	0.03319	0.02662	0.02539	0.02349	0.02404	0.02271
699.166	0.03158	0.02518	0.02455	0.02306	0.0223	0.02265
699.92	0.03287	0.02423	0.0237	0.02199	0.02138	0.0207
700.675	0.02706	0.022	0.02102	0.02041	0.02079	0.01971
701.43	0.02668	0.02105	0.02123	0.0179	0.01891	0.01825
702.184	0.02461	0.02055	0.01819	0.01838	0.01759	0.01666
702.939	0.02627	0.0198	0.01926	0.01838	0.01831	0.01696
703.693	0.02672	0.01809	0.0175	0.01746	0.0163	0.01549
704.448	0.02258	0.01762	0.01627	0.01653	0.01525	0.01532
705.202	0.02008	0.01587	0.01411	0.01446	0.01428	0.01432
705.956	0.02093	0.0159	0.01666	0.01464	0.01455	0.01354
706.711	0.02265	0.01519	0.01562	0.01389	0.01278	0.01309
707.465	0.01804	0.01569	0.01381	0.01324	0.01302	0.01249
708.219	0.02268	0.01571	0.0142	0.01391	0.01317	0.01291
708.973	0.02226	0.01521	0.01365	0.01294	0.01256	0.0112
709.728	0.01977	0.01298	0.01206	0.01218	0.01102	0.01113
710.482	0.01937	0.01325	0.0108	0.01122	0.01067	0.01054
711.236	0.01557	0.01301	0.01191	0.01092	0.01032	0.01005
711.99	0.01728	0.011	0.01064	0.01044	0.00923	0.00946
712.744	0.01517	0.01179	0.01085	0.00949	0.00815	0.00846
713.498	0.01689	0.0118	0.01068	0.00967	0.00964	0.00807
714.252	0.01863	0.01054	0.01016	0.0097	0.00843	0.00861
715.005	0.01823	0.0116	0.01055	0.00956	0.0087	0.00822
715.759	0.01697	0.01008	0.01022	0.00993	0.00849	0.00763
716.513	0.01525	0.00984	0.00931	0.00829	0.00826	0.00713
717.267	0.01659	0.01013	0.0084	0.00849	0.00753	0.00716
718.02	0.01751	0.01122	0.00956	0.00919	0.00782	0.00783
718.774	0.01356	0.00913	0.00845	0.00736	0.00683	0.00606
719.528	0.01579	0.01021	0.00924	0.00704	0.00684	0.00639
720.281	0.0167	0.00863	0.00772	0.00723	0.00712	0.0063
721.035	0.01225	0.00838	0.00735	0.00741	0.0061	0.00535
721.788	0.01674	0.00973	0.00813	0.00691	0.00649	0.00622
722.542	0.01316	0.00732	0.00737	0.00675	0.00586	0.00548
723.295	0.0109	0.00732	0.00776	0.00606	0.00495	0.00483
724.048	0.01406	0.00786	0.00679	0.0064	0.00638	0.00537
724.802	0.01451	0.00894	0.00659	0.00623	0.00521	0.00537
725.555	0.01452	0.00733	0.00641	0.00711	0.00548	0.0043
726.308	0.01361	0.0057	0.0066	0.00537	0.00547	0.0044
727.062	0.0118	0.00706	0.00562	0.00486	0.00547	0.00462
727.815	0.0109	0.00652	0.00543	0.00451	0.00444	0.00397
728.568	0.01271	0.00733	0.0064	0.0052	0.00482	0.00419
729.321	0.01452	0.00868	0.0068	0.00607	0.00561	0.00473
730.074	0.01271	0.00625	0.00543	0.00486	0.00444	0.00408
730.827	0.01271	0.00841	0.0068	0.0059	0.00522	0.00408
731.58	0.01362	0.00516	0.00563	0.004	0.00431	0.00365
732.333	0.01271	0.00706	0.00485	0.00503	0.00444	0.00365
733.086	0.01317	0.00652	0.00505	0.00486	0.00431	0.00332
733.838	0.01181	0.00706	0.00505	0.00504	0.00444	0.00387
734.591	0.00863	0.00652	0.00505	0.0033	0.00378	0.00365
735.344	0.01136	0.00734	0.00564	0.00487	0.00457	0.00355
736.097	0.01136	0.00571	0.00466	0.00382	0.00339	0.003
736.849	0.01181	0.0068	0.00348	0.004	0.00326	0.003
737.602	0.00954	0.00489	0.00426	0.004	0.00379	0.00267
738.355	0.01181	0.00625	0.00505	0.004	0.00353	0.00311
739.107	0.00908	0.00571	0.00387	0.004	0.00339	0.00289
739.86	0.01317	0.00571	0.00446	0.00487	0.00418	0.00278
740.612	0.00909	0.00598	0.00407	0.00365	0.00326	0.00289
741.364	0.00908	0.00598	0.00466	0.004	0.003	0.00267
742.117	0.01318	0.00653	0.00505	0.00469	0.00471	0.00311
742.869	0.00863	0.00489	0.00387	0.00295	0.00274	0.00235
743.622	0.0109	0.00571	0.00426	0.004	0.00326	0.003
744.374	0.01227	0.00653	0.00466	0.00417	0.00353	0.00289
745.126	0.00862	0.00517	0.00368	0.00365	0.00313	0.00289
745.878	0.01227	0.00489	0.00407	0.00348	0.00353	0.0029
746.63	0.0109	0.00571	0.00368	0.00418	0.0034	0.00334
747.383	0.01228	0.00681	0.00328	0.00418	0.0038	0.00246
748.135	0.0109	0.00544	0.00407	0.00418	0.00393	0.00301
748.887	0.01044	0.00654	0.00407	0.00348	0.0034	0.00268
749.639	0.01228	0.00434	0.00407	0.00313	0.00301	0.00224
750.391	0.00952	0.00434	0.00407	0.00348	0.00314	0.00268
751.143	0.0109	0.00572	0.00388	0.00436	0.00274	0.00257
751.894	0.01228	0.00572	0.00407	0.00401	0.0034	0.00268
752.646	0.01044	0.00544	0.00407	0.00313	0.00354	0.00235
753.398	0.01136	0.00462	0.00467	0.00313	0.00301	0.00268
754.15	0.00952	0.00407	0.00427	0.00436	0.00287	0.00213
754.902	0.00767	0.00489	0.00407	0.00348	0.00301	0.00235
755.653	0.01412	0.00544	0.00427	0.00418	0.00354	0.00213
756.405	0.01044	0.00572	0.00427	0.00348	0.00354	0.00279
757.157	0.00952	0.00297	0.00288	0.0019	0.00234	0.00169
757.908	0.01044	0.00544	0.00407	0.00313	0.00314	0.00268
758.66	0.0086	0.00544	0.00348	0.00313	0.00314	0.00213
759.411	0.00906	0.00434	0.00308	0.00242	0.00234	0.00235
760.163	0.01182	0.00599	0.00308	0.0026	0.00327	0.00224
760.914	0.01136	0.00544	0.00388	0.00313	0.00354	0.00246
761.666	0.01229	0.00489	0.00407	0.00348	0.00261	0.00224
762.417	0.01136	0.00434	0.00348	0.0033	0.00301	0.00158
763.168	0.00721	0.00379	0.00308	0.0033	0.00154	0.00213
763.92	0.00859	0.00406	0.00447	0.0026	0.00274	0.00202
764.671	0.00952	0.00379	0.00288	0.00313	0.00221	0.0018
765.422	0.00859	0.00378	0.00208	0.00224	0.00221	0.00158
766.173	0.01137	0.00517	0.00428	0.00402	0.00328	0.00247
766.924	0.0095	0.00406	0.00348	0.00259	0.00314	0.00236
767.676	0.0109	0.00489	0.00388	0.00402	0.00261	0.00191
768.427	0.00904	0.00517	0.00408	0.00349	0.00315	0.00258
769.178	0.00997	0.00461	0.00428	0.0042	0.00288	0.00225
769.929	0.0109	0.00574	0.00469	0.00385	0.00315	0.00247
770.68	0.00996	0.00433	0.00428	0.00331	0.00288	0.00259
771.431	0.01231	0.00489	0.00388	0.00349	0.00261	0.00247
772.182	0.00855	0.00602	0.00286	0.00349	0.00274	0.00247
772.932	0.00807	0.00405	0.00307	0.00313	0.00206	0.00157
773.683	0.009	0.00319	0.00265	0.00222	0.00165	0.0018
774.434	0.01043	0.00433	0.00409	0.00295	0.00261	0.00191
775.185	0.00805	0.00461	0.00286	0.00295	0.00247	0.0018
775.936	0.00947	0.00575	0.00409	0.00349	0.00288	0.00157
776.686	0.0109	0.00689	0.0045	0.00404	0.00385	0.00248
777.437	0.01138	0.00403	0.0043	0.00313	0.00358	0.00202
778.188	0.01186	0.00432	0.00409	0.00294	0.00261	0.00237
778.938	0.0109	0.00432	0.00368	0.00258	0.00205	0.00145
779.689	0.01235	0.00605	0.00409	0.00368	0.00302	0.00191
780.439	0.00993	0.00576	0.00472	0.00387	0.00275	0.00191
781.19	0.01333	0.00489	0.0041	0.00313	0.00317	0.00238
781.94	0.00846	0.00314	0.00305	0.00238	0.00204	0.00214
782.691	0.01139	0.00577	0.00389	0.00294	0.00289	0.00238
783.441	0.01334	0.00752	0.00515	0.00462	0.00317	0.00285
784.191	0.01188	0.00431	0.00347	0.00257	0.00289	0.00203
784.942	0.0109	0.0046	0.00368	0.0035	0.00261	0.00226
785.692	0.0109	0.0046	0.00304	0.00313	0.00261	0.00191
786.442	0.0114	0.00371	0.00368	0.00369	0.00332	0.00191
787.192	0.01189	0.00519	0.00325	0.00332	0.00318	0.00215
787.943	0.01239	0.00519	0.0056	0.00332	0.00289	0.00215
788.693	0.01239	0.00549	0.0041	0.00332	0.00275	0.00179
789.443	0.01289	0.00549	0.00411	0.00351	0.00318	0.00239
790.193	0.0109	0.00579	0.00368	0.00332	0.00261	0.00167
790.943	0.0094	0.00399	0.00324	0.00275	0.00174	0.00119
791.693	0.0109	0.00519	0.00368	0.00294	0.00319	0.00179
792.443	0.0099	0.00399	0.00368	0.00313	0.00319	0.00215
793.193	0.00939	0.0061	0.00455	0.00294	0.00362	0.00215
793.943	0.0109	0.00489	0.00368	0.00313	0.00304	0.00167
794.693	0.00786	0.00641	0.0039	0.00352	0.00261	0.00179
795.443	0.01192	0.00611	0.00499	0.0041	0.00349	0.00203
796.192	0.01345	0.00489	0.00368	0.0043	0.00261	0.00215
796.942	0.00886	0.00367	0.0028	0.00313	0.00231	0.00166
797.692	0.0109	0.00367	0.00346	0.00254	0.0029	0.00154
798.442	0.01193	0.0052	0.00501	0.00411	0.00305	0.00216
799.191	0.01039	0.00366	0.00412	0.00333	0.0032	0.00228
799.941	0.0109	0.0052	0.00412	0.00431	0.0035	0.00203
800.691	0.0135	0.00551	0.00345	0.00293	0.00261	0.00191
801.44	0.01038	0.00427	0.00368	0.00293	0.00246	0.00141
802.19	0.01246	0.00583	0.00525	0.00412	0.00321	0.00241
802.939	0.00881	0.00521	0.00345	0.00313	0.00276	0.00216
803.689	0.0067	0.00332	0.003	0.00273	0.00185	0.00191
804.438	0.01195	0.00552	0.0039	0.00313	0.00246	0.00229
805.188	0.01196	0.00615	0.00368	0.00333	0.00322	0.00242
805.937	0.01143	0.00426	0.00299	0.00333	0.00261	0.00178
806.686	0.01037	0.00552	0.00413	0.00353	0.00337	0.00204
807.436	0.01196	0.00458	0.0039	0.00333	0.00261	0.00166
808.185	0.0125	0.0068	0.00413	0.00374	0.00291	0.00229
808.934	0.00984	0.00649	0.00414	0.00313	0.00307	0.00204
809.684	0.00664	0.0017	0.00207	0.00211	0.00199	0.00114
810.433	0.0093	0.00457	0.00345	0.00272	0.00214	0.00229
811.182	0.00876	0.00457	0.00391	0.00333	0.00292	0.00127
811.931	0.0109	0.00489	0.00321	0.00231	0.00183	0.00217
812.68	0.00874	0.00392	0.00344	0.00189	0.00276	0.00126
813.429	0.01036	0.00424	0.00321	0.00313	0.00245	0.00269
814.178	0.01144	0.00424	0.00274	0.00251	0.00276	0.00165
814.927	0.01036	0.00522	0.00485	0.00313	0.00276	0.00243
815.676	0.0109	0.00522	0.00368	0.00334	0.00339	0.00191
816.425	0.00872	0.00457	0.00273	0.0025	0.00229	0.00125
817.174	0.01254	0.00424	0.00438	0.00334	0.00276	0.00178
817.923	0.00816	0.00391	0.00297	0.00166	0.00166	0.00178
818.672	0.0098	0.00391	0.00368	0.00187	0.00261	0.00204
819.421	0.00924	0.00423	0.00225	0.00228	0.00245	0.00191
820.17	0.0109	0.00423	0.00296	0.00228	0.00245	0.00204
820.919	0.01201	0.00556	0.00439	0.00398	0.00309	0.00244
821.667	0.01201	0.00489	0.00344	0.00292	0.00261	0.00164
822.416	0.00923	0.00556	0.00248	0.00249	0.00261	0.00204
823.165	0.01258	0.00656	0.00319	0.00313	0.00309	0.00218
823.914	0.01146	0.00422	0.00247	0.00227	0.00245	0.00178
824.662	0.01034	0.00523	0.00368	0.00313	0.00293	0.00151
825.411	0.01034	0.00557	0.00246	0.00248	0.00293	0.00177
826.159	0.00753	0.00321	0.00368	0.00248	0.00261	0.00218
826.908	0.01147	0.00354	0.00319	0.00226	0.00196	0.00164
827.656	0.0109	0.00455	0.00197	0.0027	0.00244	0.00177
828.405	0.0109	0.00557	0.00319	0.00335	0.00228	0.00164
829.153	0.01147	0.00421	0.00294	0.00204	0.00244	0.00177
829.902	0.0109	0.00489	0.00368	0.00313	0.00261	0.00191
830.65	0.0109	0.00489	0.00368	0.00313	0.00261	0.00191
831.399	0.0109	0.00489	0.00368	0.00313	0.00261	0.00191
832.147	0.0109	0.00489	0.00368	0.00313	0.00261	0.00191
832.895	0.0109	0.00489	0.00368	0.00313	0.00261	0.00191
833.644	0.0109	0.00489	0.00368	0.00313	0.00261	0.00191
834.392	0.0109	0.00489	0.00368	0.00313	0.00261	0.00191
835.14	0.0109	0.00489	0.00368	0.00313	0.00261	0.00191
835.888	0.0109	0.00489	0.00368	0.00313	0.00261	0.00191
836.637	0.0109	0.00489	0.00368	0.00313	0.00261	0.00191
837.385	0.0109	0.00489	0.00368	0.00313	0.00261	0.00191
838.133	0.0109	0.00489	0.00368	0.00313	0.00261	0.00191
838.881	0.0109	0.00489	0.00368	0.00313	0.00261	0.00191
839.629	0.0109	0.00489	0.00368	0.00313	0.00261	0.00191
840.377	0.0109	0.00489	0.00368	0.00313	0.00261	0.00191
841.125	0.0109	0.00489	0.00368	0.00313	0.00261	0.00191
841.873	0.0109	0.00489	0.00368	0.00313	0.00261	0.00191
842.621	0.0109	0.00489	0.00368	0.00313	0.00261	0.00191
843.369	0.0109	0.00489	0.00368	0.00313	0.00261	0.00191
844.117	0.0109	0.00489	0.00368	0.00313	0.00261	0.00191
844.865	0.0109	0.00489	0.00368	0.00313	0.00261	0.00191
845.613	0.0109	0.00489	0.00368	0.00313	0.00261	0.00191
846.361	0.0109	0.00489	0.00368	0.00313	0.00261	0.00191
847.108	0.0109	0.00489	0.00368	0.00313	0.00261	0.00191
847.856	0.0109	0.00489	0.00368	0.00313	0.00261	0.00191
848.604	0.0109	0.00489	0.00368	0.00313	0.00261	0.00191
849.352	0.0109	0.00489	0.00368	0.00313	0.00261	0.00191
850.099	0.0109	0.00489	0.00368	0.00313	0.00261	0.00191
850.847	0.0109	0.00489	0.00368	0.00313	0.00261	0.00191
851.595	0.0109	0.00489	0.00368	0.00313	0.00261	0.00191
852.342	0.0109	0.00489	0.00368	0.00313	0.00261	0.00191
853.09	0.0109	0.00489	0.00368	0.00313	0.00261	0.00191
853.838	0.0109	0.00489	0.00368	0.00313	0.00261	0.00191
854.585	0.0109	0.00489	0.00368	0.00313	0.00261	0.00191
855.333	0.0109	0.00489	0.00368	0.00313	0.00261	0.00191
856.08	0.0109	0.00489	0.00368	0.00313	0.00261	0.00191
856.828	0.0109	0.00489	0.00368	0.00313	0.00261	0.00191
857.575	0.0109	0.00489	0.00368	0.00313	0.00261	0.00191
858.323	0.0109	0.00489	0.00368	0.00313	0.00261	0.00191
859.07	0.0109	0.00489	0.00368	0.00313	0.00261	0.00191
859.817	0.0109	0.00489	0.00368	0.00313	0.00261	0.00191
860.565	0.0109	0.00489	0.00368	0.00313	0.00261	0.00191
861.312	0.0109	0.00489	0.00368	0.00313	0.00261	0.00191
862.059	0.0109	0.00489	0.00368	0.00313	0.00261	0.00191
862.807	0.0109	0.00489	0.00368	0.00313	0.00261	0.00191
863.554	0.0109	0.00489	0.00368	0.00313	0.00261	0.00191
864.301	0.0109	0.00489	0.00368	0.00313	0.00261	0.00191
865.048	0.0109	0.00489	0.00368	0.00313	0.00261	0.00191
865.796	0.0109	0.00489	0.00368	0.00313	0.00261	0.00191
866.543	0.0109	0.00489	0.00368	0.00313	0.00261	0.00191
867.29	0.0109	0.00489	0.00368	0.00313	0.00261	0.00191
868.037	0.0109	0.00489	0.00368	0.00313	0.00261	0.00191
868.784	0.0109	0.00489	0.00368	0.00313	0.00261	0.00191
869.531	0.0109	0.00489	0.00368	0.00313	0.00261	0.00191
870.278	0.0109	0.00489	0.00368	0.00313	0.00261	0.00191
871.025	0.0109	0.00489	0.00368	0.00313	0.00261	0.00191
871.772	0.0109	0.00489	0.00368	0.00313	0.00261	0.00191
872.519	0.0109	0.00489	0.00368	0.00313	0.00261	0.00191
873.266	0.0109	0.00489	0.00368	0.00313	0.00261	0.00191
874.013	0.0109	0.00489	0.00368	0.00313	0.00261	0.00191
874.76	0.0109	0.00489	0.00368	0.00313	0.00261	0.00191
875.507	0.0109	0.00489	0.00368	0.00313	0.00261	0.00191
876.254	0.0109	0.00489	0.00368	0.00313	0.00261	0.00191
877	0.0109	0.00489	0.00368	0.00313	0.00261	0.00191
877.747	0.0109	0.00489	0.00368	0.00313	0.00261	0.00191
878.494	0.0109	0.00489	0.00368	0.00313	0.00261	0.00191
879.241	0.0109	0.00489	0.00368	0.00313	0.00261	0.00191
879.988	0.0109	0.00489	0.00368	0.00313	0.00261	0.00191
880.734	0.0109	0.00489	0.00368	0.00313	0.00261	0.00191
881.481	0.0109	0.00489	0.00368	0.00313	0.00261	0.00191
882.228	0.0109	0.00489	0.00368	0.00313	0.00261	0.00191
882.974	0.0109	0.00489	0.00368	0.00313	0.00261	0.00191
883.721	0.0109	0.00489	0.00368	0.00313	0.00261	0.00191
884.468	0.0109	0.00489	0.00368	0.00313	0.00261	0.00191
885.214	0.0109	0.00489	0.00368	0.00313	0.00261	0.00191
885.961	0.0109	0.00489	0.00368	0.00313	0.00261	0.00191
886.707	0.0109	0.00489	0.00368	0.00313	0.00261	0.00191
887.454	0.0109	0.00489	0.00368	0.00313	0.00261	0.00191
888.2	0.0109	0.00489	0.00368	0.00313	0.00261	0.00191
888.947	0.0109	0.00489	0.00368	0.00313	0.00261	0.00191
889.693	0.0109	0.00489	0.00368	0.00313	0.00261	0.00191
890.44	0.0109	0.00489	0.00368	0.00313	0.00261	0.00191
891.186	0.0109	0.00489	0.00368	0.00313	0.00261	0.00191
891.932	0.0109	0.00489	0.00368	0.00313	0.00261	0.00191
892.679	0.0109	0.00489	0.00368	0.00313	0.00261	0.00191
893.425	0.0109	0.00489	0.00368	0.00313	0.00261	0.00191
894.171	0.0109	0.00489	0.00368	0.00313	0.00261	0.00191
894.918	0.0109	0.00489	0.00368	0.00313	0.00261	0.00191
895.664	0.0109	0.00489	0.00368	0.00313	0.00261	0.00191
896.41	0.0109	0.00489	0.00368	0.00313	0.00261	0.00191
897.157	0.0109	0.00489	0.00368	0.00313	0.00261	0.00191
897.903	0.0109	0.00489	0.00368	0.00313	0.00261	0.00191
898.649	0.0109	0.00489	0.00368	0.00313	0.00261	0.00191
899.395	0.0109	0.00489	0.00368	0.00313	0.00261	0.00191
900.141	0.0109	0.00489	0.00368	0.00313	0.00261	0.00191
900.888	0.0109	0.00489	0.00368	0.00313	0.00261	0.00191
901.634	0.0109	0.00489	0.00368	0.00313	0.00261	0.00191
902.38	0.0109	0.00489	0.00368	0.00313	0.00261	0.00191
903.126	0.0109	0.00489	0.00368	0.00313	0.00261	0.00191
903.872	0.0109	0.00489	0.00368	0.00313	0.00261	0.00191
904.618	0.0109	0.00489	0.00368	0.00313	0.00261	0.00191
905.364	0.0109	0.00489	0.00368	0.00313	0.00261	0.00191
906.11	0.0109	0.00489	0.00368	0.00313	0.00261	0.00191
906.856	0.0109	0.00489	0.00368	0.00313	0.00261	0.00191
907.602	0.0109	0.00489	0.00368	0.00313	0.00261	0.00191
908.348	0.0109	0.00489	0.00368	0.00313	0.00261	0.00191
909.094	0.0109	0.00489	0.00368	0.00313	0.00261	0.00191
909.84	0.0109	0.00489	0.00368	0.00313	0.00261	0.00191
910.586	0.0109	0.00489	0.00368	0.00313	0.00261	0.00191
911.332	0.0109	0.00489	0.00368	0.00313	0.00261	0.00191
912.077	0.0109	0.00489	0.00368	0.00313	0.00261	0.00191
912.823	0.0109	0.00489	0.00368	0.00313	0.00261	0.00191
913.569	0.0109	0.00489	0.00368	0.00313	0.00261	0.00191
914.315	0.0109	0.00489	0.00368	0.00313	0.00261	0.00191
915.061	0.0109	0.00489	0.00368	0.00313	0.00261	0.00191
915.806	0.0109	0.00489	0.00368	0.00313	0.00261	0.00191
916.552	0.0109	0.00489	0.00368	0.00313	0.00261	0.00191
917.298	0.0109	0.00489	0.00368	0.00313	0.00261	0.00191
918.044	0.0109	0.00489	0.00368	0.00313	0.00261	0.00191
918.789	0.0109	0.00489	0.00368	0.00313	0.00261	0.00191
919.535	0.0109	0.00489	0.00368	0.00313	0.00261	0.00191
920.281	0.0109	0.00489	0.00368	0.00313	0.00261	0.00191
921.026	0.0109	0.00489	0.00368	0.00313	0.00261	0.00191
921.772	0.0109	0.00489	0.00368	0.00313	0.00261	0.00191
922.518	0.0109	0.00489	0.00368	0.00313	0.00261	0.00191
923.263	0.0109	0.00489	0.00368	0.00313	0.00261	0.00191
924.009	0.0109	0.00489	0.00368	0.00313	0.00261	0.00191
924.754	0.0109	0.00489	0.00368	0.00313	0.00261	0.00191
925.5	0.0109	0.00489	0.00368	0.00313	0.00261	0.00191
926.245	0.0109	0.00489	0.00368	0.00313	0.00261	0.00191
926.991	0.0109	0.00489	0.00368	0.00313	0.00261	0.00191
927.736	0.0109	0.00489	0.00368	0.00313	0.00261	0.00191
928.482	0.0109	0.00489	0.00368	0.00313	0.00261	0.00191
929.227	0.0109	0.00489	0.00368	0.00313	0.00261	0.00191
929.973	0.0109	0.00489	0.00368	0.00313	0.00261	0.00191
930.718	0.0109	0.00489	0.00368	0.00313	0.00261	0.00191
931.464	0.0109	0.00489	0.00368	0.00313	0.00261	0.00191
932.209	0.0109	0.00489	0.00368	0.00313	0.00261	0.00191
932.954	0.0109	0.00489	0.00368	0.00313	0.00261	0.00191
933.7	0.0109	0.00489	0.00368	0.00313	0.00261	0.00191
934.445	0.0109	0.00489	0.00368	0.00313	0.00261	0.00191
935.19	0.0109	0.00489	0.00368	0.00313	0.00261	0.00191
935.936	0.0109	0.00489	0.00368	0.00313	0.00261	0.00191
936.681	0.0109	0.00489	0.00368	0.00313	0.00261	0.00191
937.426	0.0109	0.00489	0.00368	0.00313	0.00261	0.00191
938.172	0.0109	0.00489	0.00368	0.00313	0.00261	0.00191
938.917	0.0109	0.00489	0.00368	0.00313	0.00261	0.00191
939.662	0.0109	0.00489	0.00368	0.00313	0.00261	0.00191
940.407	0.0109	0.00489	0.00368	0.00313	0.00261	0.00191
941.152	0.0109	0.00489	0.00368	0.00313	0.00261	0.00191
941.898	0.0109	0.00489	0.00368	0.00313	0.00261	0.00191
942.643	0.0109	0.00489	0.00368	0.00313	0.00261	0.00191
943.388	0.0109	0.00489	0.00368	0.00313	0.00261	0.00191
944.133	0.0109	0.00489	0.00368	0.00313	0.00261	0.00191
944.878	0.0109	0.00489	0.00368	0.00313	0.00261	0.00191
945.623	0.0109	0.00489	0.00368	0.00313	0.00261	0.00191
946.369	0.0109	0.00489	0.00368	0.00313	0.00261	0.00191
947.114	0.0109	0.00489	0.00368	0.00313	0.00261	0.00191
947.859	0.0109	0.00489	0.00368	0.00313	0.00261	0.00191
948.604	0.0109	0.00489	0.00368	0.00313	0.00261	0.00191
949.349	0.0109	0.00489	0.00368	0.00313	0.00261	0.00191
950.094	0.0109	0.00489	0.00368	0.00313	0.00261	0.00191
950.839	0.0109	0.00489	0.00368	0.00313	0.00261	0.00191
951.584	0.0109	0.00489	0.00368	0.00313	0.00261	0.00191
952.329	0.0109	0.00489	0.00368	0.00313	0.00261	0.00191
953.074	0.0109	0.00489	0.00368	0.00313	0.00261	0.00191
953.819	0.0109	0.00489	0.00368	0.00313	0.00261	0.00191
954.564	0.0109	0.00489	0.00368	0.00313	0.00261	0.00191
955.309	0.0109	0.00489	0.00368	0.00313	0.00261	0.00191
956.054	0.0109	0.00489	0.00368	0.00313	0.00261	0.00191
956.798	0.0109	0.00489	0.00368	0.00313	0.00261	0.00191
957.543	0.0109	0.00489	0.00368	0.00313	0.00261	0.00191
958.288	0.0109	0.00489	0.00368	0.00313	0.00261	0.00191
959.033	0.0109	0.00489	0.00368	0.00313	0.00261	0.00191
959.778	0.0109	0.00489	0.00368	0.00313	0.00261	0.00191
960.523	0.0109	0.00489	0.00368	0.00313	0.00261	0.00191
961.268	0.0109	0.00489	0.00368	0.00313	0.00261	0.00191
962.013	0.0109	0.00489	0.00368	0.00313	0.00261	0.00191
962.757	0.0109	0.00489	0.00368	0.00313	0.00261	0.00191
963.502	0.0109	0.00489	0.00368	0.00313	0.00261	0.00191
964.247	0.0109	0.00489	0.00368	0.00313	0.00261	0.00191
964.992	0.0109	0.00489	0.00368	0.00313	0.00261	0.00191
965.736	0.0109	0.00489	0.00368	0.00313	0.00261	0.00191
966.481	0.0109	0.00489	0.00368	0.00313	0.00261	0.00191
967.226	0.0109	0.00489	0.00368	0.00313	0.00261	0.00191
967.971	0.0109	0.00489	0.00368	0.00313	0.00261	0.00191
968.715	0.0109	0.00489	0.00368	0.00313	0.00261	0.00191
969.46	0.0109	0.00489	0.00368	0.00313	0.00261	0.00191
970.205	0.0109	0.00489	0.00368	0.00313	0.00261	0.00191
970.949	0.0109	0.00489	0.00368	0.00313	0.00261	0.00191
971.694	0.0109	0.00489	0.00368	0.00313	0.00261	0.00191
972.439	0.0109	0.00489	0.00368	0.00313	0.00261	0.00191
973.183	0.0109	0.00489	0.00368	0.00313	0.00261	0.00191
973.928	0.0109	0.00489	0.00368	0.00313	0.00261	0.00191
974.673	0.0109	0.00489	0.00368	0.00313	0.00261	0.00191
975.417	0.0109	0.00489	0.00368	0.00313	0.00261	0.00191
976.162	0.0109	0.00489	0.00368	0.00313	0.00261	0.00191
976.906	0.0109	0.00489	0.00368	0.00313	0.00261	0.00191
977.651	0.0109	0.00489	0.00368	0.00313	0.00261	0.00191
978.396	0.0109	0.00489	0.00368	0.00313	0.00261	0.00191
979.14	0.0109	0.00489	0.00368	0.00313	0.00261	0.00191
979.885	0.0109	0.00489	0.00368	0.00313	0.00261	0.00191
980.629	0.0109	0.00489	0.00368	0.00313	0.00261	0.00191
981.374	0.0109	0.00489	0.00368	0.00313	0.00261	0.00191
982.118	0.0109	0.00489	0.00368	0.00313	0.00261	0.00191
982.863	0.0109	0.00489	0.00368	0.00313	0.00261	0.00191
983.607	0.0109	0.00489	0.00368	0.00313	0.00261	0.00191
984.352	0.0109	0.00489	0.00368	0.00313	0.00261	0.00191
985.096	0.0109	0.00489	0.00368	0.00313	0.00261	0.00191
985.841	0.0109	0.00489	0.00368	0.00313	0.00261	0.00191
986.585	0.0109	0.00489	0.00368	0.00313	0.00261	0.00191
987.33	0.0109	0.00489	0.00368	0.00313	0.00261	0.00191
988.074	0.0109	0.00489	0.00368	0.00313	0.00261	0.00191
988.818	0.0109	0.00489	0.00368	0.00313	0.00261	0.00191
989.563	0.0109	0.00489	0.00368	0.00313	0.00261	0.00191
990.307	0.0109	0.00489	0.00368	0.00313	0.00261	0.00191
991.052	0.0109	0.00489	0.00368	0.00313	0.00261	0.00191
991.796	0.0109	0.00489	0.00368	0.00313	0.00261	0.00191
992.541	0.0109	0.00489	0.00368	0.00313	0.00261	0.00191
993.285	0.0109	0.00489	0.00368	0.00313	0.00261	0.00191
994.029	0.0109	0.00489	0.00368	0.00313	0.00261	0.00191
994.774	0.0109	0.00489	0.00368	0.00313	0.00261	0.00191

## Sheet: Fig_4h
Current density (A cm-2)	Luminance (cd m-2)
97.0103	9800
110.515	13799.9
126.237	18860.8
144.691	24545
165.515	31897.5
187.371	41703.4
188.866	36598.7
212.371	48828.2
238.144	58000.8
268.351	64200.5
303.402	78937.5
337.577	87846.4
377.784	97956
418.711	108865
461.392	119832
439.691	108751
463.918	117432
532.474	135939
611.856	150219
688.144	164838
761.856	182098
873.711	198807
957.216	215742
1073.2	228701
1194.33	245182
1319.59	261211
1448.45	274282
1602.06	284284
1761.34	294288
1905.67	306224
2087.63	317590
2227.84	325092
2406.19	320431
2595.88	334866
2781.96	342369
3009.28	349871
3198.97	347370
3400	361458
3633.51	366919
3868.56	369594
4117.01	367811
4365.46	372396
5018.36	376754
5587.63	377873
5953.61	380548
6479.38	386025
6829.9	380241
7298.97	387935
7644.33	390483
8231.96	390187
8520.62	389064
9149.48	386509
10061.9	389067
10402.1	377996
10608.2	366500
11164.9	377854
11778.4	370048
12082.5	377003
12871.1	366216
13484.5	354576
14036.1	342085
14592.8	341979

## Sheet: Fig_4i
Luminance (cd m-2)	EQE (%)
5115.6	14.4449
8631.22	15.0491
10774	18.9063
13052	20.2229
14767.3	22.5792
16556	22.663
18909.2	22.7607
21163.9	23.2958
23784.3	23.3629
26109.1	23.4259
28963.3	23.2602
36709.4	23.5454
41676.4	23.6788
51134.3	23.3913
61991.8	22.7284
64889.5	21.7213
69139.9	19.8486
72774.1	19.8422
76994.5	20.7517
81420.4	19.7344
87075.4	19.0913
92396.5	19.2056
89590.6	18.8158
101377	17.2221
106117	17.5103
109554	17.0358
117251	16.3625
124732	16.3105
128601	16.3514
133906	15.5598
140201	15.5356
143315	15.052
148793	14.4933
155546	14.2584
161608	14.0824
169144	13.7597
176831	13.7704
185598	13.3485
198388	12.9211
210820	12.4544
219010	12.0139
234316	11.4775
249120	10.9907
273675	10.535
287522	10.2085
311507	9.66012
324070	9.31507
334206	6.6358
361760	8.7758
330353	8.26688
334064	6.41122
341773	6.13611
347913	5.97737
354907	5.81563
363615	5.69764
366042	5.59572
373038	5.29333
383174	5.22507
388171	5.02313
